# Supplementary material for: Impact of early life antibiotic and probiotic treatment on gut microbiome and resistome of very-low-birth-weight preterm infants
Source: Nat Commun. 2025 Aug 14;16:7569. doi: 10.1038/s41467-025-62584-2 (PMC12354744; doi:10.1038/s41467-025-62584-2)
Supplement: Supplementary file 4 — Supplementary Data 2 [file 41467_2025_62584_MOESM4_ESM.xlsx]

## Sheet: Supp-Data-2
Individuals	Cohort	Antibiotic	Delivery Mode	Gender	Gestational Age
N01	NPS	No	CS	Female	28 + 2
N02	NPS	No	CS	Female	30 + 0
N03	NPS	No	NVD	Male	31 + 0
N04	NPS	No	CS	Female	28 + 3
N05	NPS	No	CS	Female	28 + 3
N06	NPS	No	CS	Female	28 + 2
N07	NPS	No	CS	Female	28 + 2
N08	NPS	No	CS	Male	28 + 2
N09	NPS	No	CS	Female	30 + 2
N10	NPS	Yes	NVD	Female	28 + 4
N11	NPS	Yes	CS	Male	29 + 4
N12	NPS	Yes	NVD	Female	31 + 0
N13	NPS	Yes	NVD	Female	31 + 0
N14	NPS	Yes	CS	Female	28 + 1
N15	NPS	Yes	CS	Female	28 + 6
N16	NPS	Yes	CS	Male	29 + 1
N17	NPS	Yes	CS	Male	29 + 1
N18	NPS	Yes	CS	Male	30 + 3
N19	NPS	No	CS	Female	28 + 3
P01	PS	Yes	NVD	Female	29 + 4
P02	PS	Yes	NVD	Male	30 +1
P03	PS	Yes	NVD	Male	30 + 1
P04	PS	No	CS	Female	33 + 0
P05	PS	No	CS	Female	30 + 0
P06	PS	Yes	NVD	Male	30 + 0
P07	PS	Yes	NVD	Female	30 + 0
P08	PS	Yes	CS	Male	31 + 0
P09	PS	Yes	CS	Male	30 + 0
P10	PS	Yes	CS	Male	31 + 0
P11	PS	Yes	NVD	Male	27 + 0
P12	PS	Yes	NVD	Male	27 + 0
P13	PS	No	CS	Female	30 + 0
P14	PS	Yes	CS	Male	30 + 0
P15	PS	Yes	NVD	Male	25 + 5
