# Supplementary material for: Impact of early life antibiotic and probiotic treatment on gut microbiome and resistome of very-low-birth-weight preterm infants
Source: Nat Commun. 2025 Aug 14;16:7569. doi: 10.1038/s41467-025-62584-2 (PMC12354744; doi:10.1038/s41467-025-62584-2)
Supplement: Supplementary file 6 — Supplementary Data 4 [file 41467_2025_62584_MOESM6_ESM.xlsx]

## Sheet: Supp-Data-4
# Pathway	N01-W1	N01-W2	N01-W3	N02-W1	N02-W2	N02-W3	N03-W1	N03-W2	N03-W3	N04-W1	N04-W2	N04-W3	N05-W1	N05-W2	N05-W3	N06-W1	N06-W2	N07-W1	N07-W2	N08-W1	N08-W2	N09-W2	N09-W3	N10-W1	N10-W2	N10-W3	N11-W1	N11-W2	N11-W3	N12-W1	N12-W2	N12-W3	N13-W1	N13-W2	N13-W3	N14-W1	N14-W2	N14-W3	N15-W1	N15-W2	N15-W3	N16-W1	N16-W2	N16-W3	N17-W1	N17-W2	N17-W3	N18-W1	N18-W2
UNINTEGRATED|g__Acinetobacter.s__Acinetobacter_johnsonii	0	0	0	0	0	0	0	0	0	0	0	0	0	0	0	0	0	0	0	0	0	0	0	0	0	0	0	0	0	0	0	0	3620.57	0	0	0	0	0	0	0	0	0	0	0	0	0	0	0	0
UNINTEGRATED|g__Acinetobacter.s__Acinetobacter_junii	0	0	0	0	0	0	0	0	0	0	0	0	0	0	0	0	0	0	0	0	0	0	0	0	0	0	0	0	0	0	600.24	0	1236.09	0	0	0	0	0	0	0	0	0	0	0	0	0	0	0	0
UNINTEGRATED|g__Actinomyces.s__Actinomyces_urogenitalis	0	0	0	0	0	0	0	0	0	0	0	0	0	0	0	0	0	0	0	0	0	0	0	0	0	0	0	0	0	0	0	0	0	0	0	607.226	146217	0	0	0	0	0	0	0	0	0	0	0	0
UNINTEGRATED|g__Bacteroides.s__Bacteroides_fragilis	0	0	0	0	0	0	14317	36870.6	67288.1	0	0	0	0	0	0	0	0	0	0	0	0	0	0	0	0	0	0	0	0	0	0	0	0	0	0	0	0	0	0	0	0	0	0	0	0	0	0	0	0
UNINTEGRATED|g__Bacteroides.s__Bacteroides_ovatus	0	0	0	0	0	0	1694.7	3979.55	1324.29	0	0	0	0	0	0	0	0	0	0	0	0	0	0	0	0	0	0	0	0	0	0	0	0	0	0	0	0	0	0	0	0	0	0	0	0	0	0	0	0
UNINTEGRATED|g__Bacteroides.s__Bacteroides_uniformis	0	0	0	0	0	0	4605.59	63156.8	14919.4	0	0	0	0	0	0	0	0	0	0	0	0	0	0	0	0	0	0	0	0	0	0	0	0	0	0	0	0	0	0	0	0	0	0	0	0	0	0	0	0
UNINTEGRATED|g__Bacteroides.s__Bacteroides_vulgatus	0	0	0	0	0	0	39553.7	18765.4	2871.73	0	0	0	0	0	0	0	0	0	0	0	0	0	0	0	0	0	0	0	0	0	0	0	0	0	0	0	0	0	0	0	0	0	0	0	0	0	0	0	0
UNINTEGRATED|g__Bifidobacterium.s__Bifidobacterium_animalis	0	0	0	0	0	0	0	0	0	0	0	0	0	36623.4	7330.97	0	0	0	0	0	0	0	0	0	0	0	0	0	0	0	0	0	0	0	0	0	0	0	0	0	0	0	0	0	0	0	0	0	0
UNINTEGRATED|g__Bifidobacterium.s__Bifidobacterium_bifidum	0	0	0	0	0	0	0	55707.7	29996	0	0	0	0	0	0	0	0	0	0	0	0	0	0	336.366	0	141.687	0	0	2003.68	0	0	53083.2	0	0	0	0	0	0	0	0	0	0	0	0	0	0	0	0	0
UNINTEGRATED|g__Bifidobacterium.s__Bifidobacterium_breve	0	0	0	0	0	0	597908	332182	192185	0	0	0	0	0	0	0	0	0	0	0	0	0	0	0	0	0	0	0	12554.5	0	648017	276430	0	0	312391	0	0	0	0	0	0	0	0	0	0	0	0	0	667573
UNINTEGRATED|g__Bifidobacterium.s__Bifidobacterium_dentium	0	0	0	0	0	0	0	0	0	0	0	0	0	0	0	0	0	0	0	0	0	0	0	0	0	0	0	0	0	0	0	0	0	0	0	0	0	0	0	0	0	4312.19	26631.7	99862.4	0	0	3738.04	0	0
UNINTEGRATED|g__Bifidobacterium.s__Bifidobacterium_longum	0	0	0	0	0	0	88637.6	48567.7	48729.3	0	0	0	0	0	0	0	0	0	0	0	0	0	0	0	2057.46	11789.8	0	0	0	0	0	0	0	0	0	0	0	0	0	0	0	66700	26014.5	915.733	3786.23	71566.5	31065.2	0	0
UNINTEGRATED|g__Citrobacter.s__Citrobacter_amalonaticus	0	0	0	0	0	0	0	0	0	0	0	0	0	0	0	0	0	0	0	0	0	0	0	0	0	0	0	0	0	0	0	0	0	1097.06	464.973	0	0	0	0	0	0	0	0	0	0	0	0	0	0
UNINTEGRATED|g__Citrobacter.s__Citrobacter_freundii	0	0	0	0	0	0	0	0	0	0	0	0	0	0	0	0	0	0	0	0	0	0	0	0	0	0	0	0	0	0	0	2489.27	25659	13631.7	5269.6	0	0	0	0	6136.75	13903.7	0	0	0	0	0	0	0	0
UNINTEGRATED|g__Citrobacter.s__Citrobacter_koseri	0	0	0	0	0	0	0	0	0	0	0	0	0	0	0	0	0	0	0	0	0	0	0	0	0	0	0	0	0	0	0	0	0	4138.83	14710	0	0	0	0	0	0	0	0	0	0	0	0	0	0
UNINTEGRATED|g__Citrobacter.s__Citrobacter_portucalensis	0	0	0	0	0	0	0	0	0	0	0	0	0	0	0	0	0	0	0	0	0	0	0	0	0	0	0	0	0	0	0	0	0	432.573	0	0	0	0	0	0	0	0	0	0	0	0	0	0	0
UNINTEGRATED|g__Citrobacter.s__Citrobacter_sp_MGH106	0	0	0	0	0	0	0	0	0	0	0	0	0	0	0	0	0	0	0	0	0	0	0	0	0	0	0	0	0	0	0	0	0	651.102	307.261	0	0	0	0	0	0	0	0	0	0	0	0	0	0
UNINTEGRATED|g__Citrobacter.s__Citrobacter_youngae	0	0	0	0	0	0	0	0	0	0	0	0	0	0	0	0	0	0	0	0	0	0	0	0	0	0	0	0	0	0	0	0	0	539.221	793.68	0	0	0	0	1236.19	1886.36	0	0	0	0	0	0	0	0
UNINTEGRATED|g__Clostridium.s__Clostridium_paraputrificum	0	0	0	0	0	0	0	0	0	0	0	0	0	0	0	0	0	0	0	0	0	0	0	0	0	0	0	0	0	0	0	0	0	0	0	0	0	0	0	0	0	0	0	0	0	0	0	0	0
UNINTEGRATED|g__Clostridium.s__Clostridium_perfringens	0	0	3938.19	0	0	0	0	0	0	0	0	0	0	0	0	0	0	0	5987.22	0	0	155.553	4270.21	0	0	5848.68	0	0	4050.82	0	0	3574.81	0	0	0	0	0	0	0	5634.74	3080.2	0	0	0	0	0	0	0	1779.43
UNINTEGRATED|g__Corynebacterium.s__Corynebacterium_amycolatum	0	0	0	0	0	0	0	0	0	0	0	0	0	0	0	0	0	0	0	0	0	0	0	0	0	0	0	0	0	0	0	0	0	0	0	0	0	0	0	0	0	0	0	0	0	0	0	0	0
UNINTEGRATED|g__Corynebacterium.s__Corynebacterium_kroppenstedtii	0	0	0	0	0	0	0	0	0	0	0	0	0	0	0	0	0	0	0	0	0	0	0	0	0	0	0	0	0	0	0	0	0	0	0	0	0	0	0	0	0	0	0	0	0	0	0	0	0
UNINTEGRATED|g__Corynebacterium.s__Corynebacterium_pseudogenitalium	0	0	0	0	0	0	0	0	0	0	0	0	0	0	0	0	0	0	704.446	0	0	0	0	0	0	0	0	0	0	0	0	0	0	0	0	0	0	0	0	0	0	0	0	0	0	0	0	0	0
UNINTEGRATED|g__Corynebacterium.s__Corynebacterium_simulans	0	154.748	0	0	0	0	0	0	0	0	0	0	0	0	0	0	0	0	0	0	0	0	0	0	0	0	0	0	0	0	0	0	0	0	0	0	0	0	0	0	0	0	0	0	0	0	0	0	0
UNINTEGRATED|g__Cutibacterium.s__Cutibacterium_acnes	0	3334.13	0	0	0	0	0	0	0	0	0	0	0	0	0	0	1081.02	0	0	0	0	0	0	0	0	0	0	0	0	0	0	0	0	0	0	0	0	0	0	0	0	0	0	0	0	0	0	0	0
UNINTEGRATED|g__Cutibacterium.s__Cutibacterium_avidum	0	24883.5	0	0	63508.7	21367.6	0	0	0	0	0	10233.7	0	0	4416.36	0	0	0	0	0	0	33987.9	39033.6	0	7333.11	0	0	0	0	0	0	0	0	1469.05	0	268.413	6078.93	0	0	0	0	0	0	0	0	0	0	0	0
UNINTEGRATED|g__Cutibacterium.s__Cutibacterium_granulosum	0	377.68	0	0	0	0	0	0	0	0	0	0	0	0	0	0	0	0	0	0	0	0	0	0	0	0	0	0	0	0	0	0	0	0	0	0	0	0	0	0	0	0	0	0	0	0	0	0	0
UNINTEGRATED|g__Dermabacter.s__Dermabacter_hominis	0	0	0	0	0	0	0	0	0	0	0	0	0	0	0	0	0	0	0	0	0	0	0	0	0	0	0	0	0	0	0	0	0	0	0	0	0	0	0	0	0	0	0	0	0	0	0	0	0
UNINTEGRATED|g__Eggerthella.s__Eggerthella_lenta	0	0	0	0	0	1905.64	2688.87	3035.03	3427.11	0	0	0	0	0	0	0	0	0	0	0	0	0	0	0	0	0	0	0	0	0	0	0	0	0	0	0	0	0	0	2230.47	1428.03	0	0	0	0	0	0	0	0
UNINTEGRATED|g__Enterobacter.s__Enterobacter_cloacae_complex	0	0	0	0	10808.9	17382.9	414.314	0	0	637539	392858	53587.2	661777	318339	202972	729851	575126	682743	646062	693582	620000	0	0	0	0	0	0	0	2098.96	0	32225.1	70248.8	0	107659	71217.6	0	0	0	24176.6	18466.4	10224.8	0	0	0	0	0	0	0	0
UNINTEGRATED|g__Enterococcus.s__Enterococcus_faecalis	0	5188.72	30538.8	16589.1	144379	92369.2	0	0	0	0	0	8743.32	0	0	3702.35	0	0	0	0	0	0	42168.1	80100.3	838287	108258	48618.7	7864.24	8943.02	4410.28	4228.89	20280	35204.4	2521.77	43643.7	46386.1	186693	143718	447057	0	0	0	0	0	16651.1	0	0	54912.7	0	53602.3
UNINTEGRATED|g__Enterococcus.s__Enterococcus_faecium	0	0	0	0	0	0	0	0	0	0	0	0	0	0	0	0	0	0	0	0	0	0	0	0	0	0	0	0	0	0	0	0	0	0	0	0	0	0	0	0	0	0	0	0	0	0	0	0	0
UNINTEGRATED|g__Erysipelatoclostridium.s__Erysipelatoclostridium_ramosum	0	0	0	0	0	0	31719.2	24113.2	18665.8	0	0	0	0	0	0	0	0	0	0	0	0	0	0	0	0	0	0	0	0	0	0	0	0	0	0	0	0	0	0	0	0	0	0	0	0	0	0	0	0
UNINTEGRATED|g__Escherichia.s__Escherichia_coli	0	0	0	0	0	0	52361	121525	6108.64	0	0	0	0	0	0	0	0	0	0	0	0	640263	557592	0	629026	680363	839348	842560	786963	0	0	0	0	0	0	0	0	0	0	49153	32982.7	0	719240	496627	0	703105	492697	0	0
UNINTEGRATED|g__Finegoldia.s__Finegoldia_magna	0	0	0	0	0	0	0	0	0	0	0	3046.97	0	0	0	0	0	0	0	0	0	0	0	0	0	0	0	0	0	0	0	0	0	0	0	0	0	0	0	0	0	0	0	0	0	0	0	0	0
UNINTEGRATED|g__Flavonifractor.s__Flavonifractor_plautii	0	0	0	0	0	0	5792.89	1922.72	3156.69	0	0	0	0	0	0	0	0	0	0	0	0	0	0	0	0	0	0	0	0	0	0	0	0	0	0	0	0	0	0	0	0	0	0	0	0	0	0	0	0
UNINTEGRATED|g__Haemophilus.s__Haemophilus_parainfluenzae	0	0	0	0	0	303.021	0	0	0	0	0	0	0	0	0	0	0	0	0	0	0	0	0	0	0	268.931	0	0	0	0	171.908	0	0	1197.91	0	0	3967.82	68430.3	0	0	655.704	20485.1	0	0	0	0	0	0	0
UNINTEGRATED|g__Haemophilus.s__Haemophilus_sp_HMSC71H05	0	0	0	0	0	245.44	0	0	0	0	0	0	0	0	0	0	0	0	0	0	0	0	0	0	0	230.221	0	0	0	0	0	0	0	908.706	0	0	2491.14	0	0	0	0	0	0	0	0	0	0	0	0
UNINTEGRATED|g__Klebsiella.s__Klebsiella_aerogenes	0	0	0	0	0	0	0	0	0	0	0	0	0	0	0	0	0	0	0	0	0	0	0	0	0	0	0	0	0	0	0	0	0	0	0	0	0	0	0	0	0	0	0	0	0	0	0	0	0
UNINTEGRATED|g__Klebsiella.s__Klebsiella_michiganensis	0	206009	219446	0	175616	168307	0	0	220266	0	13716.1	0	0	16629.8	76707.1	0	0	0	0	0	0	0	0	0	0	0	0	0	0	141285	49282	43068.9	169368	174269	57161.4	0	0	0	0	0	820.167	0	0	0	0	0	0	0	0
UNINTEGRATED|g__Klebsiella.s__Klebsiella_oxytoca	0	209766	225751	4689.76	173351	213609	0	0	0	0	46606.1	290856	0	46172.1	153321	0	0	0	0	0	0	0	0	0	0	0	0	0	0	262323	60898.5	49959	275024	221067	82086	0	0	0	0	0	18000.3	0	0	0	0	0	0	0	0
UNINTEGRATED|g__Klebsiella.s__Klebsiella_pneumoniae	0	0	0	0	11357.3	11324.6	0	0	13367.8	0	0	7716.97	0	0	0	0	0	0	0	0	0	39679.9	33347.9	0	0	0	0	0	0	138287	3768.22	0	0	22093.8	12685.2	0	0	0	761410	677809	569970	0	0	79081.3	0	0	0	0	0
UNINTEGRATED|g__Klebsiella.s__Klebsiella_quasipneumoniae	0	0	0	0	0	0	0	0	0	0	0	0	0	0	0	0	0	0	0	0	0	1465.43	956.518	0	0	0	0	0	0	3950.25	0	0	0	3404.85	0	0	0	0	6379.38	5929.8	5146.26	0	0	1574.44	0	0	0	0	0
UNINTEGRATED|g__Klebsiella.s__Klebsiella_variicola	0	0	0	0	0	0	0	0	0	0	0	0	0	0	0	0	0	0	0	0	0	950.153	387.003	0	0	0	0	0	0	8968.35	3973.39	0	0	9609.07	6516.82	0	0	0	12378.9	11604.2	11537.7	0	0	620.811	0	0	0	0	0
UNINTEGRATED|g__Kluyvera.s__Kluyvera_ascorbata	0	0	0	0	0	0	0	0	0	0	0	0	0	0	0	0	0	0	0	0	0	0	0	0	0	0	0	0	0	0	5731.16	21062.5	0	1231.28	0	0	0	0	0	0	0	0	0	0	0	0	0	0	0
UNINTEGRATED|g__Lachnoclostridium.s__Clostridium_symbiosum	0	0	0	0	0	0	0	2439.36	9291.51	0	0	0	0	0	0	0	0	0	0	0	0	0	0	0	0	0	0	0	0	0	0	0	0	0	0	0	0	0	0	0	0	0	0	0	0	0	0	0	0
UNINTEGRATED|g__Lactobacillus.s__Lactobacillus_acidophilus	0	0	0	0	0	0	0	0	0	0	0	0	0	0	0	0	0	0	0	0	0	0	0	0	0	0	0	0	0	0	0	0	0	0	0	0	0	0	0	0	0	0	0	0	0	0	0	0	0
UNINTEGRATED|g__Lactobacillus.s__Lactobacillus_animalis	0	0	0	0	0	0	0	0	0	0	0	0	0	0	0	0	0	0	0	0	0	0	0	0	0	0	0	0	0	0	0	0	0	0	0	0	0	0	0	0	0	0	0	0	0	0	0	0	0
UNINTEGRATED|g__Lactobacillus.s__Lactobacillus_crispatus	0	0	0	0	0	0	0	0	0	0	0	0	0	0	0	0	0	0	0	0	0	0	0	0	0	0	0	0	0	0	0	0	0	0	0	0	0	0	0	0	0	0	0	0	0	0	0	0	0
UNINTEGRATED|g__Lactobacillus.s__Lactobacillus_fermentum	0	0	0	0	0	0	0	0	0	0	0	0	0	0	0	0	0	0	0	0	0	0	0	0	0	0	0	0	0	0	0	0	0	0	0	0	0	0	0	0	0	0	0	0	0	0	0	0	0
UNINTEGRATED|g__Lactobacillus.s__Lactobacillus_gasseri	0	0	0	0	0	0	0	0	0	0	0	0	0	0	0	0	0	0	0	0	0	0	0	0	0	0	0	0	0	0	0	0	0	0	0	0	0	0	0	0	0	22674.8	0	962.42	0	0	0	0	0
UNINTEGRATED|g__Lactobacillus.s__Lactobacillus_kalixensis	0	0	0	0	0	0	0	0	0	0	0	0	0	0	0	0	0	0	0	0	0	0	0	0	0	0	0	0	0	0	0	0	0	0	0	0	0	0	0	0	0	0	0	158.431	0	2235.18	2133.98	0	0
UNINTEGRATED|g__Lactobacillus.s__Lactobacillus_paragasseri	0	0	0	0	0	0	0	0	0	0	0	0	0	0	0	0	0	0	0	0	0	0	0	0	0	0	0	0	0	0	0	0	0	0	0	0	0	0	0	0	0	5605.03	0	416.196	0	0	0	0	0
UNINTEGRATED|g__Lactobacillus.s__Lactobacillus_plantarum	0	0	0	0	0	0	0	0	0	0	0	0	0	0	0	0	0	0	0	0	0	0	0	0	0	0	0	0	0	0	0	0	0	0	0	0	0	0	0	0	0	0	0	0	0	0	0	0	0
UNINTEGRATED|g__Lactobacillus.s__Lactobacillus_rhamnosus	0	0	0	0	0	0	0	0	0	0	0	0	0	0	0	0	0	0	0	0	0	0	0	0	0	0	0	0	0	0	0	0	0	0	0	0	0	0	0	0	0	0	0	0	0	0	0	0	0
UNINTEGRATED|g__Negativicoccus.s__Negativicoccus_succinicivorans	0	0	0	0	0	0	0	0	0	0	0	0	0	0	0	0	0	0	0	0	0	0	0	0	0	0	0	0	0	0	0	0	0	0	0	0	8511.37	0	0	0	147.43	0	0	0	0	0	0	0	0
UNINTEGRATED|g__Parabacteroides.s__Parabacteroides_distasonis	0	0	0	0	0	0	7119.72	5795.22	0	0	0	0	0	0	0	0	0	0	0	0	0	0	0	0	0	0	0	0	0	0	0	0	0	0	0	0	0	0	0	0	0	0	0	0	0	0	0	0	0
UNINTEGRATED|g__Prevotella.s__Prevotella_bivia	0	0	0	0	0	0	0	0	117.875	0	0	0	0	0	0	0	0	0	0	0	0	0	0	0	0	0	0	0	0	0	0	0	0	0	0	0	0	0	0	0	0	0	0	0	0	0	0	0	0
UNINTEGRATED|g__Proteus.s__Proteus_mirabilis	0	0	0	0	0	0	0	0	0	0	0	0	0	0	0	0	0	0	0	0	0	0	0	0	0	0	0	0	0	0	0	0	0	0	0	0	0	0	0	0	0	0	0	0	0	0	0	0	0
UNINTEGRATED|g__Raoultella.s__Raoultella_ornithinolytica	0	0	0	0	0	0	0	0	0	0	0	0	0	0	0	0	0	0	0	0	0	0	0	0	0	0	0	0	0	0	0	0	0	0	0	0	0	0	0	2849.67	30273.7	0	0	0	0	0	0	0	0
UNINTEGRATED|g__Raoultella.s__Raoultella_planticola	0	0	0	0	0	0	0	0	0	0	0	0	0	0	0	0	0	0	0	0	0	0	0	0	0	0	0	0	0	0	0	0	0	0	0	0	0	0	0	0	4028.52	0	0	0	0	0	0	0	0
UNINTEGRATED|g__Raoultella.s__Raoultella_terrigena	0	0	0	0	0	0	0	0	0	0	0	0	0	0	0	0	0	0	0	0	0	0	0	0	0	0	0	0	0	0	0	0	0	0	0	0	0	0	0	0	0	0	0	184.083	0	0	578.611	495556	43383.7
UNINTEGRATED|g__Sellimonas.s__Sellimonas_intestinalis	0	0	0	0	0	0	840.919	0	0	0	0	0	0	0	0	0	0	0	0	0	0	0	0	0	0	0	0	0	0	0	0	0	0	0	0	0	0	0	0	0	0	0	0	0	0	0	0	0	0
UNINTEGRATED|g__Serratia.s__Serratia_marcescens	0	0	0	0	0	0	0	0	0	0	0	0	0	0	0	0	0	0	0	0	0	0	0	0	0	0	0	0	0	0	0	0	0	0	0	0	0	0	0	0	0	0	0	0	0	0	0	0	0
UNINTEGRATED|g__Staphylococcus.s__Staphylococcus_argenteus	0	0	0	0	0	0	0	0	0	0	656.098	528.919	0	0	0	0	381.718	0	0	0	0	0	0	0	0	0	0	0	0	0	0	0	0	0	0	0	0	0	0	0	0	0	0	0	0	166.489	104.967	0	0
UNINTEGRATED|g__Staphylococcus.s__Staphylococcus_aureus	0	6537.56	11570.8	24158.3	0	0	0	0	0	6877.15	23452.1	15760.7	0	0	0	2071.06	17405.3	0	0	0	0	0	0	0	0	0	0	0	0	0	0	0	0	0	0	0	0	0	0	0	0	0	0	0	0	0	0	0	0
UNINTEGRATED|g__Staphylococcus.s__Staphylococcus_capitis	0	0	0	0	0	0	0	0	0	0	0	0	0	0	0	0	0	0	0	0	0	0	0	0	0	0	0	0	0	0	0	0	0	0	0	0	0	0	0	0	0	0	0	0	0	0	0	0	0
UNINTEGRATED|g__Staphylococcus.s__Staphylococcus_epidermidis	701101	82948.6	42838.1	374244	6098.1	3482.11	23959.4	24055.4	1220.35	60289.2	16002.1	4697.95	51935	5145.09	6457.43	19181.3	31594.5	41349.2	29601	33654.9	18286.9	3350.65	2670.45	12573.6	3342.34	12670.4	0	0	4339.48	2791.44	2601.94	8549.07	9635.88	3502.93	8431.87	254588	67237	18453.8	0	0	1058.29	118475	7126.37	6614.31	118790	7514.07	4357.43	32562.9	68022.4
UNINTEGRATED|g__Staphylococcus.s__Staphylococcus_haemolyticus	0	0	0	6476.35	0	0	0	0	0	6854.28	2188.91	859.15	1131.18	698.082	1229.24	1151.4	1217.82	2902.04	1238.2	3115.01	1488.59	443.084	448.934	39413.2	1060.9	3814.77	359.955	0	145.528	2179.8	383.172	1111.62	3265.14	732.118	1395.09	44432.8	28116.8	1149.02	442.581	0	0	17928.7	0	489.558	52235.3	2880.75	168.089	30084	4790.59
UNINTEGRATED|g__Staphylococcus.s__Staphylococcus_hominis	24633.6	4034.13	7529.97	254684	221.044	369.638	0	0	0	0	0	0	934.488	195.943	102.182	786.312	0	0	257.484	0	0	0	0	0	0	0	0	0	0	0	0	0	197.177	0	0	0	0	0	0	0	0	0	0	0	305.906	0	0	0	0
UNINTEGRATED|g__Staphylococcus.s__Staphylococcus_lugdunensis	43108.4	9284.18	11629.4	0	0	0	0	0	0	0	0	0	0	0	0	0	0	0	0	0	0	0	0	0	0	0	0	0	0	0	0	0	0	0	79.3832	4864.95	0	0	0	0	0	11071.3	32.627	0	6485.3	41.5304	0	528.841	0
UNINTEGRATED|g__Staphylococcus.s__Staphylococcus_warneri	0	0	0	29333.7	0	0	0	0	0	0	0	0	0	0	0	0	0	0	0	0	0	0	0	0	0	0	0	0	0	0	0	0	0	0	0	0	0	0	0	0	0	7444.04	0	0	222.432	0	0	0	0
UNINTEGRATED|g__Streptococcus.s__Streptococcus_agalactiae	0	0	0	0	0	0	0	0	0	0	0	0	0	0	0	0	0	0	0	0	0	0	0	0	0	0	0	0	0	0	0	0	0	0	0	0	0	0	0	0	0	0	0	0	0	0	0	0	0
UNINTEGRATED|g__Streptococcus.s__Streptococcus_anginosus_group	0	0	0	18732.2	0	0	0	0	0	1659.28	95844	157178	2182.44	112291	108102	0	0	0	0	0	0	0	0	0	0	0	0	0	0	0	0	0	0	0	0	234333	119555	0	275.482	0	0	0	0	0	0	0	0	0	11266.8
UNINTEGRATED|g__Streptococcus.s__Streptococcus_gallolyticus	0	0	0	0	0	343.946	0	0	0	0	0	0	0	0	0	0	0	0	0	0	0	0	0	0	0	0	0	0	0	0	0	0	0	0	0	0	0	0	0	0	0	0	0	0	0	0	0	0	0
UNINTEGRATED|g__Streptococcus.s__Streptococcus_gordonii	0	0	0	0	0	0	0	0	0	0	0	0	0	0	0	0	0	0	0	0	0	0	0	0	0	0	0	0	0	0	0	0	0	0	0	0	0	0	0	0	0	4048.33	0	0	0	0	0	0	0
UNINTEGRATED|g__Streptococcus.s__Streptococcus_parasanguinis	0	0	0	0	0	0	0	0	0	0	0	0	0	0	0	0	0	0	0	0	0	0	0	0	0	0	0	0	0	0	0	0	0	0	0	0	0	0	0	0	0	15418	0	0	0	0	0	0	0
UNINTEGRATED|g__Streptococcus.s__Streptococcus_salivarius	0	0	0	0	0	0	0	0	0	0	0	0	0	0	0	0	0	0	0	0	0	0	0	0	0	0	0	0	0	0	0	0	0	0	0	0	0	0	0	0	0	80308.8	0	0	297324	0	11941.5	0	0
UNINTEGRATED|g__Streptococcus.s__Streptococcus_thermophilus	0	0	0	0	0	0	0	0	0	0	0	0	0	0	0	0	0	0	0	0	0	0	0	0	0	0	0	0	0	0	0	0	0	0	0	0	0	0	0	0	0	0	0	0	0	0	0	0	0
UNINTEGRATED|g__Streptococcus.s__Streptococcus_urinalis	0	0	0	0	0	0	0	0	0	0	0	0	0	0	0	0	0	0	0	0	0	0	0	0	0	0	0	0	0	0	0	0	0	0	0	4014.11	121488	27473.1	0	0	0	0	0	0	0	0	0	0	0
UNINTEGRATED|g__Streptococcus.s__Streptococcus_vestibularis	0	0	0	0	0	0	0	0	0	0	0	0	0	0	0	0	0	0	0	0	0	0	0	0	0	0	0	0	0	0	0	0	0	0	0	0	0	0	0	0	0	88130.7	860.196	24725.4	39397.1	0	79501.4	0	0
UNINTEGRATED|g__Veillonella.s__Veillonella_atypica	0	0	0	0	0	928.242	0	0	0	0	0	0	0	0	0	0	0	0	0	0	0	0	0	0	3132.29	9592.33	0	0	0	0	0	0	0	0	13912	0	0	0	0	0	0	4209.5	8632.02	1046.01	87378.1	3650.09	0	0	15666.6
UNINTEGRATED|g__Veillonella.s__Veillonella_dispar	0	0	0	0	0	0	0	0	0	0	958.595	0	0	0	0	0	0	0	0	0	0	0	0	0	538.241	236.501	0	0	0	0	0	16191.9	0	0	3694.3	0	0	0	0	0	0	0	0	0	0	0	0	0	0
UNINTEGRATED|g__Veillonella.s__Veillonella_infantium	0	0	0	0	0	0	0	0	0	0	1094.48	0	0	0	0	0	0	0	0	0	0	0	0	0	0	0	0	0	0	0	0	10440	0	0	2055.23	0	0	0	0	0	0	0	0	0	0	0	0	0	0
UNINTEGRATED|g__Veillonella.s__Veillonella_parvula	0	0	0	0	0	27233.2	0	0	0	0	144.944	0	0	58547.6	3848.43	0	62742	0	28658.4	7066.89	64455.2	0	0	0	0	0	0	0	0	0	776.039	15065.6	0	0	0	0	52220.7	87647.1	0	944.418	94.2066	137084	835.535	0	23286.6	0	0	0	0
UNINTEGRATED|g__Veillonella.s__Veillonella_rogosae	0	0	0	0	0	0	0	0	0	0	11822.1	0	0	0	0	0	0	0	0	0	0	0	0	0	0	0	0	0	0	0	0	3238.03	0	0	1452.52	0	0	0	0	0	0	0	0	0	0	0	0	0	0
UNINTEGRATED|g__Veillonella.s__Veillonella_sp_T11011_6	0	0	0	0	0	0	0	0	0	0	0	0	0	0	0	0	0	0	0	0	0	0	0	0	0	0	0	0	0	0	0	3771.55	0	0	840.327	0	0	0	0	0	0	0	0	0	0	0	0	0	0
UNINTEGRATED|unclassified	0	8914.52	9585.94	2662.85	10629.3	15093.5	21712.5	19533.8	11873.2	11144.8	12633.8	27733.4	4725.58	10018.8	12251.5	3517.68	11792.2	7220.24	6829.22	4662.26	17168	22495.3	25790.4	0	23114.5	16828.8	24177.3	22308	23767.9	18827.9	14325.9	24235.9	99206.7	26815.9	15779.1	1091.13	8753.56	38258.1	7403.89	8842.44	9669.23	24246.3	22146.7	22720.6	7591.36	29638.6	29796.7	24619.6	15729.4
1CMET2-PWY: folate transformations III (E. coli)|g__Acinetobacter.s__Acinetobacter_johnsonii	0	0	0	0	0	0	0	0	0	0	0	0	0	0	0	0	0	0	0	0	0	0	0	0	0	0	0	0	0	0	0	0	2.29495	0	0	0	0	0	0	0	0	0	0	0	0	0	0	0	0
1CMET2-PWY: folate transformations III (E. coli)|g__Actinomyces.s__Actinomyces_urogenitalis	0	0	0	0	0	0	0	0	0	0	0	0	0	0	0	0	0	0	0	0	0	0	0	0	0	0	0	0	0	0	0	0	0	0	0	0	114.942	0	0	0	0	0	0	0	0	0	0	0	0
1CMET2-PWY: folate transformations III (E. coli)|g__Bacteroides.s__Bacteroides_fragilis	0	0	0	0	0	0	3.07319	10.0141	21.3533	0	0	0	0	0	0	0	0	0	0	0	0	0	0	0	0	0	0	0	0	0	0	0	0	0	0	0	0	0	0	0	0	0	0	0	0	0	0	0	0
1CMET2-PWY: folate transformations III (E. coli)|g__Bacteroides.s__Bacteroides_ovatus	0	0	0	0	0	0	0	0.675919	0	0	0	0	0	0	0	0	0	0	0	0	0	0	0	0	0	0	0	0	0	0	0	0	0	0	0	0	0	0	0	0	0	0	0	0	0	0	0	0	0
1CMET2-PWY: folate transformations III (E. coli)|g__Bacteroides.s__Bacteroides_uniformis	0	0	0	0	0	0	1.80244	27.7047	5.58953	0	0	0	0	0	0	0	0	0	0	0	0	0	0	0	0	0	0	0	0	0	0	0	0	0	0	0	0	0	0	0	0	0	0	0	0	0	0	0	0
1CMET2-PWY: folate transformations III (E. coli)|g__Bacteroides.s__Bacteroides_vulgatus	0	0	0	0	0	0	20.2083	9.6093	1.23519	0	0	0	0	0	0	0	0	0	0	0	0	0	0	0	0	0	0	0	0	0	0	0	0	0	0	0	0	0	0	0	0	0	0	0	0	0	0	0	0
1CMET2-PWY: folate transformations III (E. coli)|g__Bifidobacterium.s__Bifidobacterium_dentium	0	0	0	0	0	0	0	0	0	0	0	0	0	0	0	0	0	0	0	0	0	0	0	0	0	0	0	0	0	0	0	0	0	0	0	0	0	0	0	0	0	2.68151	24.905	93.4865	0	0	3.22327	0	0
1CMET2-PWY: folate transformations III (E. coli)|g__Bifidobacterium.s__Bifidobacterium_longum	0	0	0	0	0	0	32.6717	16.8604	21.6025	0	0	0	0	0	0	0	0	0	0	0	0	0	0	0	2.22868	11.5345	0	0	0	0	0	0	0	0	0	0	0	0	0	0	0	61.7438	24.7224	0	3.79233	64.766	28.2504	0	0
1CMET2-PWY: folate transformations III (E. coli)|g__Citrobacter.s__Citrobacter_freundii	0	0	0	0	0	0	0	0	0	0	0	0	0	0	0	0	0	0	0	0	0	0	0	0	0	0	0	0	0	0	0	0	0	2.22584	0	0	0	0	0	1.29623	3.42322	0	0	0	0	0	0	0	0
1CMET2-PWY: folate transformations III (E. coli)|g__Citrobacter.s__Citrobacter_koseri	0	0	0	0	0	0	0	0	0	0	0	0	0	0	0	0	0	0	0	0	0	0	0	0	0	0	0	0	0	0	0	0	0	0.367041	7.22991	0	0	0	0	0	0	0	0	0	0	0	0	0	0
1CMET2-PWY: folate transformations III (E. coli)|g__Citrobacter.s__Citrobacter_sp_MGH106	0	0	0	0	0	0	0	0	0	0	0	0	0	0	0	0	0	0	0	0	0	0	0	0	0	0	0	0	0	0	0	0	0	0	0	0	0	0	0	0	0	0	0	0	0	0	0	0	0
1CMET2-PWY: folate transformations III (E. coli)|g__Citrobacter.s__Citrobacter_youngae	0	0	0	0	0	0	0	0	0	0	0	0	0	0	0	0	0	0	0	0	0	0	0	0	0	0	0	0	0	0	0	0	0	0	0	0	0	0	0	0.29822	1.54636	0	0	0	0	0	0	0	0
1CMET2-PWY: folate transformations III (E. coli)|g__Clostridium.s__Clostridium_paraputrificum	0	0	0	0	0	0	0	0	0	0	0	0	0	0	0	0	0	0	0	0	0	0	0	0	0	0	0	0	0	0	0	0	0	0	0	0	0	0	0	0	0	0	0	0	0	0	0	0	0
1CMET2-PWY: folate transformations III (E. coli)|g__Corynebacterium.s__Corynebacterium_kroppenstedtii	0	0	0	0	0	0	0	0	0	0	0	0	0	0	0	0	0	0	0	0	0	0	0	0	0	0	0	0	0	0	0	0	0	0	0	0	0	0	0	0	0	0	0	0	0	0	0	0	0
1CMET2-PWY: folate transformations III (E. coli)|g__Cutibacterium.s__Cutibacterium_acnes	0	1.92302	0	0	0	0	0	0	0	0	0	0	0	0	0	0	0	0	0	0	0	0	0	0	0	0	0	0	0	0	0	0	0	0	0	0	0	0	0	0	0	0	0	0	0	0	0	0	0
1CMET2-PWY: folate transformations III (E. coli)|g__Cutibacterium.s__Cutibacterium_avidum	0	18.347	0	0	33.077	11.3729	0	0	0	0	0	8.45294	0	0	3.2749	0	0	0	0	0	0	24.7126	21.5363	0	5.67582	0	0	0	0	0	0	0	0	1.49318	0	0	5.15954	0	0	0	0	0	0	0	0	0	0	0	0
1CMET2-PWY: folate transformations III (E. coli)|g__Enterobacter.s__Enterobacter_cloacae_complex	0	0	0	0	1.16988	0.773522	0	0	0	247.203	180.294	5.78011	259.366	138.805	66.52	294.368	231.523	266.546	264.155	273.762	240.773	0	0	0	0	0	0	0	0	0	9.7604	20.5573	0	34.2062	28.0597	0	0	0	7.57835	6.98854	2.80897	0	0	0	0	0	0	0	0
1CMET2-PWY: folate transformations III (E. coli)|g__Enterococcus.s__Enterococcus_faecium	0	0	0	0	0	0	0	0	0	0	0	0	0	0	0	0	0	0	0	0	0	0	0	0	0	0	0	0	0	0	0	0	0	0	0	0	0	0	0	0	0	0	0	0	0	0	0	0	0
1CMET2-PWY: folate transformations III (E. coli)|g__Escherichia.s__Escherichia_coli	0	0	0	0	0	0	16.0264	35.7553	0	0	0	0	0	0	0	0	0	0	0	0	0	181.384	161.33	0	187.633	205.337	223.641	236.596	204.779	0	0	0	0	0	0	0	0	0	0	0	0	0	208.124	163.175	0	205.206	146.69	0	0
1CMET2-PWY: folate transformations III (E. coli)|g__Flavonifractor.s__Flavonifractor_plautii	0	0	0	0	0	0	3.5475	0.95644	1.99634	0	0	0	0	0	0	0	0	0	0	0	0	0	0	0	0	0	0	0	0	0	0	0	0	0	0	0	0	0	0	0	0	0	0	0	0	0	0	0	0
1CMET2-PWY: folate transformations III (E. coli)|g__Haemophilus.s__Haemophilus_parainfluenzae	0	0	0	0	0	0	0	0	0	0	0	0	0	0	0	0	0	0	0	0	0	0	0	0	0	0.161513	0	0	0	0	0	0	0	0.804194	0	0	6.00541	70.4099	0	0	0	26.8603	0	0	0	0	0	0	0
1CMET2-PWY: folate transformations III (E. coli)|g__Haemophilus.s__Haemophilus_sp_HMSC71H05	0	0	0	0	0	0.439903	0	0	0	0	0	0	0	0	0	0	0	0	0	0	0	0	0	0	0	0.695278	0	0	0	0	0	0	0	1.60602	0	0	3.48391	0	0	0	0	0	0	0	0	0	0	0	0
1CMET2-PWY: folate transformations III (E. coli)|g__Klebsiella.s__Klebsiella_aerogenes	0	0	0	0	0	0	0	0	0	0	0	0	0	0	0	0	0	0	0	0	0	0	0	0	0	0	0	0	0	0	0	0	0	0	0	0	0	0	0	0	0	0	0	0	0	0	0	0	0
1CMET2-PWY: folate transformations III (E. coli)|g__Klebsiella.s__Klebsiella_michiganensis	0	60.3299	71.8305	0	41.7635	50.4025	0	0	93.8001	0	2.60683	0	0	4.9756	21.72	0	0	0	0	0	0	0	0	0	0	0	0	0	0	51.4381	13.9089	10.0055	50.1477	51.3672	18.0887	0	0	0	0	0	0	0	0	0	0	0	0	0	0
1CMET2-PWY: folate transformations III (E. coli)|g__Klebsiella.s__Klebsiella_oxytoca	0	153.156	169.963	1.89792	142.21	148.921	0	0	0	0	10.4477	171.952	0	15.1836	84.3595	0	0	0	0	0	0	0	0	0	0	0	0	0	0	158.119	45.4021	37.3741	185.6	149.415	51.3235	0	0	0	0	0	0.403309	0	0	0	0	0	0	0	0
1CMET2-PWY: folate transformations III (E. coli)|g__Klebsiella.s__Klebsiella_pneumoniae	0	0	0	0	0	0	0	0	0	0	0	0	0	0	0	0	0	0	0	0	0	12.3818	8.10952	0	0	0	0	0	0	19.9809	0	0	0	0.356867	0	0	0	0	212.946	220.297	182.402	0	0	24.3567	0	0	0	0	0
1CMET2-PWY: folate transformations III (E. coli)|g__Klebsiella.s__Klebsiella_quasipneumoniae	0	0	0	0	0	0	0	0	0	0	0	0	0	0	0	0	0	0	0	0	0	0	0	0	0	0	0	0	0	0	0	0	0	0	0	0	0	0	0.820953	0.752021	0	0	0	0	0	0	0	0	0
1CMET2-PWY: folate transformations III (E. coli)|g__Klebsiella.s__Klebsiella_variicola	0	0	0	0	0	0	0	0	0	0	0	0	0	0	0	0	0	0	0	0	0	0	0	0	0	0	0	0	0	0.330749	0	0	0	0	0	0	0	0	2.27146	2.0179	1.72368	0	0	0.180218	0	0	0	0	0
1CMET2-PWY: folate transformations III (E. coli)|g__Kluyvera.s__Kluyvera_ascorbata	0	0	0	0	0	0	0	0	0	0	0	0	0	0	0	0	0	0	0	0	0	0	0	0	0	0	0	0	0	0	4.63604	16.9164	0	0	0	0	0	0	0	0	0	0	0	0	0	0	0	0	0
1CMET2-PWY: folate transformations III (E. coli)|g__Lactobacillus.s__Lactobacillus_rhamnosus	0	0	0	0	0	0	0	0	0	0	0	0	0	0	0	0	0	0	0	0	0	0	0	0	0	0	0	0	0	0	0	0	0	0	0	0	0	0	0	0	0	0	0	0	0	0	0	0	0
1CMET2-PWY: folate transformations III (E. coli)|g__Parabacteroides.s__Parabacteroides_distasonis	0	0	0	0	0	0	3.78238	2.5246	0	0	0	0	0	0	0	0	0	0	0	0	0	0	0	0	0	0	0	0	0	0	0	0	0	0	0	0	0	0	0	0	0	0	0	0	0	0	0	0	0
1CMET2-PWY: folate transformations III (E. coli)|g__Proteus.s__Proteus_mirabilis	0	0	0	0	0	0	0	0	0	0	0	0	0	0	0	0	0	0	0	0	0	0	0	0	0	0	0	0	0	0	0	0	0	0	0	0	0	0	0	0	0	0	0	0	0	0	0	0	0
1CMET2-PWY: folate transformations III (E. coli)|g__Raoultella.s__Raoultella_ornithinolytica	0	0	0	0	0	0	0	0	0	0	0	0	0	0	0	0	0	0	0	0	0	0	0	0	0	0	0	0	0	0	0	0	0	0	0	0	0	0	0	0	20.054	0	0	0	0	0	0	0	0
1CMET2-PWY: folate transformations III (E. coli)|g__Raoultella.s__Raoultella_terrigena	0	0	0	0	0	0	0	0	0	0	0	0	0	0	0	0	0	0	0	0	0	0	0	0	0	0	0	0	0	0	0	0	0	0	0	0	0	0	0	0	0	0	0	0	0	0	0	280.343	24.784
1CMET2-PWY: folate transformations III (E. coli)|g__Serratia.s__Serratia_marcescens	0	0	0	0	0	0	0	0	0	0	0	0	0	0	0	0	0	0	0	0	0	0	0	0	0	0	0	0	0	0	0	0	0	0	0	0	0	0	0	0	0	0	0	0	0	0	0	0	0
1CMET2-PWY: folate transformations III (E. coli)|g__Staphylococcus.s__Staphylococcus_aureus	0	5.57554	8.10086	1.17322	0	0	0	0	0	2.32593	14.1492	7.30816	0	0	0	0	10.099	0	0	0	0	0	0	0	0	0	0	0	0	0	0	0	0	0	0	0	0	0	0	0	0	0	0	0	0	0	0	0	0
1CMET2-PWY: folate transformations III (E. coli)|g__Staphylococcus.s__Staphylococcus_epidermidis	39.7474	8.11533	0	28.1034	0.707763	0.572184	0	7.79402	0	25.5441	5.1515	1.36398	20.0209	1.60638	1.55312	4.6548	6.80652	15.4363	6.53022	9.1199	6.57713	0	0	4.03754	0.437353	3.20248	0	0	1.06499	0	1.74374	4.04624	3.60406	0.691687	3.61449	113.112	22.8651	4.49071	0	0	0	53.6652	1.74378	1.5576	44.2966	1.79015	0	0	6.40625
1CMET2-PWY: folate transformations III (E. coli)|g__Staphylococcus.s__Staphylococcus_haemolyticus	0	0	0	2.63261	0	0	0	0	0	3.27229	1.50034	0	0	0	0.712123	0	0	0	0	0	0	0	0	28.4564	0	3.36976	0	0	0	2.05634	0	1.19218	1.86418	0	0	28.1842	21.9627	0	0	0	0	9.81179	0	0	41.0142	2.77041	0	26.2276	1.94181
1CMET2-PWY: folate transformations III (E. coli)|g__Staphylococcus.s__Staphylococcus_hominis	19.3053	5.00521	8.55979	324.049	0	0	0	0	0	0	0	0	0	0	0	0	0	0	0	0	0	0	0	0	0	0	0	0	0	0	0	0	0	0	0	0	0	0	0	0	0	0	0	0	0	0	0	0	0
1CMET2-PWY: folate transformations III (E. coli)|g__Staphylococcus.s__Staphylococcus_warneri	0	0	0	20.4103	0	0	0	0	0	0	0	0	0	0	0	0	0	0	0	0	0	0	0	0	0	0	0	0	0	0	0	0	0	0	0	0	0	0	0	0	0	3.41997	0	0	0	0	0	0	0
1CMET2-PWY: folate transformations III (E. coli)|g__Streptococcus.s__Streptococcus_anginosus_group	0	0	0	16.9846	0	0	0	0	0	0	87.4216	148.576	2.00914	107.18	99.1825	0	0	0	0	0	0	0	0	0	0	0	0	0	0	0	0	0	0	0	0	211.334	103.059	0	0	0	0	0	0	0	0	0	0	0	8.54183
1CMET2-PWY: folate transformations III (E. coli)|g__Streptococcus.s__Streptococcus_gordonii	0	0	0	0	0	0	0	0	0	0	0	0	0	0	0	0	0	0	0	0	0	0	0	0	0	0	0	0	0	0	0	0	0	0	0	0	0	0	0	0	0	5.09231	0	0	0	0	0	0	0
1CMET2-PWY: folate transformations III (E. coli)|g__Streptococcus.s__Streptococcus_parasanguinis	0	0	0	0	0	0	0	0	0	0	0	0	0	0	0	0	0	0	0	0	0	0	0	0	0	0	0	0	0	0	0	0	0	0	0	0	0	0	0	0	0	17.261	0	0	0	0	0	0	0
1CMET2-PWY: folate transformations III (E. coli)|g__Streptococcus.s__Streptococcus_salivarius	0	0	0	0	0	0	0	0	0	0	0	0	0	0	0	0	0	0	0	0	0	0	0	0	0	0	0	0	0	0	0	0	0	0	0	0	0	0	0	0	0	50.53	0	0	218.406	0	4.33349	0	0
1CMET2-PWY: folate transformations III (E. coli)|g__Streptococcus.s__Streptococcus_vestibularis	0	0	0	0	0	0	0	0	0	0	0	0	0	0	0	0	0	0	0	0	0	0	0	0	0	0	0	0	0	0	0	0	0	0	0	0	0	0	0	0	0	99.6817	1.05656	25.88	67.1528	0	87.0515	0	0
1CMET2-PWY: folate transformations III (E. coli)|g__Veillonella.s__Veillonella_atypica	0	0	0	0	0	0	0	0	0	0	0	0	0	0	0	0	0	0	0	0	0	0	0	0	4.61807	12.9957	0	0	0	0	0	0	0	0	22.8896	0	0	0	0	0	0	3.64345	12.6293	1.25266	122.713	5.16269	0	0	22.0657
1CMET2-PWY: folate transformations III (E. coli)|g__Veillonella.s__Veillonella_dispar	0	0	0	0	0	0	0	0	0	0	0	0	0	0	0	0	0	0	0	0	0	0	0	0	0	0	0	0	0	0	0	3.48538	0	0	0	0	0	0	0	0	0	0	0	0	0	0	0	0	0
1CMET2-PWY: folate transformations III (E. coli)|g__Veillonella.s__Veillonella_parvula	0	0	0	0	0	38.1157	0	0	0	0	0	0	0	43.3877	0	0	91.8176	0	42.344	10.0384	96.4654	0	0	0	0	0	0	0	0	0	0	23.8071	0	0	0	0	74.9106	133.743	0	1.41286	0	172.825	0	0	24.6191	0	0	0	0
1CMET2-PWY: folate transformations III (E. coli)|g__Veillonella.s__Veillonella_rogosae	0	0	0	0	0	0	0	0	0	0	12.1664	0	0	0	0	0	0	0	0	0	0	0	0	0	0	0	0	0	0	0	0	0.537245	0	0	3.2855	0	0	0	0	0	0	0	0	0	0	0	0	0	0
1CMET2-PWY: folate transformations III (E. coli)|g__Veillonella.s__Veillonella_sp_T11011_6	0	0	0	0	0	0	0	0	0	0	0	0	0	0	0	0	0	0	0	0	0	0	0	0	0	0	0	0	0	0	0	5.44874	0	0	0	0	0	0	0	0	0	0	0	0	0	0	0	0	0
1CMET2-PWY: folate transformations III (E. coli)|unclassified	0	0	0	0	0	0	1.67394	0	0	0	0	0	0	0	0	0	0	0	0	0	0	0	0.769498	0	0	0	0	0	0	1.54698	1.15731	2.18181	34.8176	6.08688	0	0	0	0	0	0	0	5.3399	0	0	0	0	0	0	0
3-HYDROXYPHENYLACETATE-DEGRADATION-PWY: 4-hydroxyphenylacetate degradation|g__Klebsiella.s__Klebsiella_pneumoniae	0	0	0	0	0	0	0	0	0	0	0	0	0	0	0	0	0	0	0	0	0	0	0	0	0	0	0	0	0	0	0	0	0	0	0	0	0	0	0	4.24153	0	0	0	0	0	0	0	0	0
3-HYDROXYPHENYLACETATE-DEGRADATION-PWY: 4-hydroxyphenylacetate degradation|unclassified	0	0	0	0	0	0	0	0	0	0	0	0	0	0	0	0	0	0	0	0	0	0	0	0	0	0	0	0	0	1.5897	0	0	16.8304	0	0	0	0	0	0	0	0.299214	0	0	0	0	0	0	0	0
AEROBACTINSYN-PWY: aerobactin biosynthesis|g__Acinetobacter.s__Acinetobacter_johnsonii	0	0	0	0	0	0	0	0	0	0	0	0	0	0	0	0	0	0	0	0	0	0	0	0	0	0	0	0	0	0	0	0	1.77319	0	0	0	0	0	0	0	0	0	0	0	0	0	0	0	0
AEROBACTINSYN-PWY: aerobactin biosynthesis|g__Citrobacter.s__Citrobacter_koseri	0	0	0	0	0	0	0	0	0	0	0	0	0	0	0	0	0	0	0	0	0	0	0	0	0	0	0	0	0	0	0	0	0	0	3.35261	0	0	0	0	0	0	0	0	0	0	0	0	0	0
AEROBACTINSYN-PWY: aerobactin biosynthesis|g__Enterobacter.s__Enterobacter_cloacae_complex	0	0	0	0	0	0	0	0	0	0	0	0	0	0	0	0	0	0	0	0	0	0	0	0	0	0	0	0	0	0	0	0	0	0	0.138254	0	0	0	0	0	0	0	0	0	0	0	0	0	0
AEROBACTINSYN-PWY: aerobactin biosynthesis|g__Escherichia.s__Escherichia_coli	0	0	0	0	0	0	0	0	0	0	0	0	0	0	0	0	0	0	0	0	0	31.4826	25.8885	0	96.7615	95.4943	43.8618	51.8652	42.6439	0	0	0	0	0	0	0	0	0	0	0	0	0	42.1605	15.7924	0	43.9731	29.1616	0	0
AEROBACTINSYN-PWY: aerobactin biosynthesis|g__Klebsiella.s__Klebsiella_pneumoniae	0	0	0	0	0	0	0	0	0	0	0	0	0	0	0	0	0	0	0	0	0	0	0	0	0	0	0	0	0	0	0	0	0	0	0.342092	0	0	0	0	0	0	0	0	0	0	0	0	0	0
ALLANTOINDEG-PWY: superpathway of allantoin degradation in yeast|g__Klebsiella.s__Klebsiella_oxytoca	0	0	0	0	0	0	0	0	0	0	0	0	0	0	0	0	0	0	0	0	0	0	0	0	0	0	0	0	0	10.093	0	0	0	0	0	0	0	0	0	0	0.139474	0	0	0	0	0	0	0	0
ANAEROFRUCAT-PWY: homolactic fermentation|g__Citrobacter.s__Citrobacter_freundii	0	0	0	0	0	0	0	0	0	0	0	0	0	0	0	0	0	0	0	0	0	0	0	0	0	0	0	0	0	0	0	0	0	1.471	0.771545	0	0	0	0	2.79631	6.12329	0	0	0	0	0	0	0	0
ANAEROFRUCAT-PWY: homolactic fermentation|g__Citrobacter.s__Citrobacter_koseri	0	0	0	0	0	0	0	0	0	0	0	0	0	0	0	0	0	0	0	0	0	0	0	0	0	0	0	0	0	0	0	0	0	0.751429	5.68402	0	0	0	0	0	0	0	0	0	0	0	0	0	0
ANAEROFRUCAT-PWY: homolactic fermentation|g__Citrobacter.s__Citrobacter_sp_MGH106	0	0	0	0	0	0	0	0	0	0	0	0	0	0	0	0	0	0	0	0	0	0	0	0	0	0	0	0	0	0	0	0	0	0.527732	0	0	0	0	0	0	0	0	0	0	0	0	0	0	0
ANAEROFRUCAT-PWY: homolactic fermentation|g__Enterobacter.s__Enterobacter_cloacae_complex	0	0	0	0	1.1526	0.315175	0	0	0	273.846	187.334	5.65549	281.461	147.232	75.9885	310.04	253.946	293.154	283.697	302.791	265.703	0	0	0	0	0	0	0	0	0	9.82282	25.7164	0	30.8935	25.4421	0	0	0	9.05213	6.62225	2.62608	0	0	0	0	0	0	0	0
ANAEROFRUCAT-PWY: homolactic fermentation|g__Escherichia.s__Escherichia_coli	0	0	0	0	0	0	14.8355	35.4419	0	0	0	0	0	0	0	0	0	0	0	0	0	189.23	169.75	0	225.699	243.897	234.552	241.49	218.614	0	0	0	0	0	0	0	0	0	0	0	1.69328	0	240.258	173.929	0	241.821	164.399	0	0
ANAEROFRUCAT-PWY: homolactic fermentation|g__Klebsiella.s__Klebsiella_aerogenes	0	0	0	0	0	0	0	0	0	0	0	0	0	0	0	0	0	0	0	0	0	0	0	0	0	0	0	0	0	0	0	0	0	0	0	0	0	0	0	0	0	0	0	0	0	0	0	0	0
ANAEROFRUCAT-PWY: homolactic fermentation|g__Klebsiella.s__Klebsiella_michiganensis	0	91.7554	97.6101	0	79.7772	80.5058	0	0	107.148	0	5.62213	0	0	6.79703	42.3571	0	0	0	0	0	0	0	0	0	0	0	0	0	0	94.5977	22.5844	16.1586	78.9549	81.5623	28.6772	0	0	0	0	0	0.30874	0	0	0	0	0	0	0	0
ANAEROFRUCAT-PWY: homolactic fermentation|g__Klebsiella.s__Klebsiella_oxytoca	0	120.388	128.151	2.51441	79.6944	97.3566	0	0	0	0	8.96779	155.363	0	10.5077	58.5323	0	0	0	0	0	0	0	0	0	0	0	0	0	0	132.055	29.5586	23.8241	129.991	111.779	39.5585	0	0	0	0	0	0.603261	0	0	0	0	0	0	0	0
ANAEROFRUCAT-PWY: homolactic fermentation|g__Klebsiella.s__Klebsiella_pneumoniae	0	0	0	0	0	0	0	0	0	0	0	0	0	0	0	0	0	0	0	0	0	11.5855	8.24977	0	0	0	0	0	0	24.4096	0	0	0	1.24528	0.521923	0	0	0	373.972	318.845	254.148	0	0	36.5349	0	0	0	0	0
ANAEROFRUCAT-PWY: homolactic fermentation|g__Kluyvera.s__Kluyvera_ascorbata	0	0	0	0	0	0	0	0	0	0	0	0	0	0	0	0	0	0	0	0	0	0	0	0	0	0	0	0	0	0	3.79453	16.3756	0	0	0	0	0	0	0	0	0	0	0	0	0	0	0	0	0
ANAEROFRUCAT-PWY: homolactic fermentation|g__Lactobacillus.s__Lactobacillus_plantarum	0	0	0	0	0	0	0	0	0	0	0	0	0	0	0	0	0	0	0	0	0	0	0	0	0	0	0	0	0	0	0	0	0	0	0	0	0	0	0	0	0	0	0	0	0	0	0	0	0
ANAEROFRUCAT-PWY: homolactic fermentation|g__Lactobacillus.s__Lactobacillus_rhamnosus	0	0	0	0	0	0	0	0	0	0	0	0	0	0	0	0	0	0	0	0	0	0	0	0	0	0	0	0	0	0	0	0	0	0	0	0	0	0	0	0	0	0	0	0	0	0	0	0	0
ANAEROFRUCAT-PWY: homolactic fermentation|g__Raoultella.s__Raoultella_ornithinolytica	0	0	0	0	0	0	0	0	0	0	0	0	0	0	0	0	0	0	0	0	0	0	0	0	0	0	0	0	0	0	0	0	0	0	0	0	0	0	0	0.500546	19.9433	0	0	0	0	0	0	0	0
ANAEROFRUCAT-PWY: homolactic fermentation|g__Raoultella.s__Raoultella_planticola	0	0	0	0	0	0	0	0	0	0	0	0	0	0	0	0	0	0	0	0	0	0	0	0	0	0	0	0	0	0	0	0	0	0	0	0	0	0	0	0	0.763426	0	0	0	0	0	0	0	0
ANAEROFRUCAT-PWY: homolactic fermentation|g__Raoultella.s__Raoultella_terrigena	0	0	0	0	0	0	0	0	0	0	0	0	0	0	0	0	0	0	0	0	0	0	0	0	0	0	0	0	0	0	0	0	0	0	0	0	0	0	0	0	0	0	0	0	0	0	0	280.655	23.6227
ANAEROFRUCAT-PWY: homolactic fermentation|g__Serratia.s__Serratia_marcescens	0	0	0	0	0	0	0	0	0	0	0	0	0	0	0	0	0	0	0	0	0	0	0	0	0	0	0	0	0	0	0	0	0	0	0	0	0	0	0	0	0	0	0	0	0	0	0	0	0
ANAEROFRUCAT-PWY: homolactic fermentation|g__Staphylococcus.s__Staphylococcus_aureus	0	0	4.56924	0	0	0	0	0	0	0	12.3707	8.39631	0	0	0	0	7.02411	0	0	0	0	0	0	0	0	0	0	0	0	0	0	0	0	0	0	0	0	0	0	0	0	0	0	0	0	0	0	0	0
ANAEROFRUCAT-PWY: homolactic fermentation|g__Staphylococcus.s__Staphylococcus_epidermidis	611.728	72.4588	34.6582	320.33	3.65107	1.41845	17.4641	16.5316	0	54.058	12.1332	3.31397	45.671	2.8975	4.26044	14.8894	26.2066	37.167	23.442	27.8149	13.715	0	0	8.09353	1.3712	8.41438	0	0	1.62639	0	0	6.14869	6.24601	1.60634	5.58952	198.86	51.0501	16.0537	0	0	0	105.642	3.52065	2.73849	103.044	3.81555	0	25.7213	57.2853
ANAEROFRUCAT-PWY: homolactic fermentation|g__Staphylococcus.s__Staphylococcus_haemolyticus	0	0	0	0	0	0	0	0	0	0	0	0	0	0	0	0	0	0	0	0	0	0	0	0	0	0	0	0	0	0	0	0	0	0	0	0	0	0	0	0	0	0	0	0	0	0	0	0	0
ANAEROFRUCAT-PWY: homolactic fermentation|unclassified	0	0	0	0	0	0	0	0	1.23765	0	0	0	0	0	0	0	0	0	0	0	0	2.00081	3.04668	0	0	0	0	0	0	0	0	0	0	3.34588	0	0	0	0	0	0	0	0	0	0	0	0	0	0	0
ANAGLYCOLYSIS-PWY: glycolysis III (from glucose)|g__Bacteroides.s__Bacteroides_fragilis	0	0	0	0	0	0	3.95433	11.4739	20.5675	0	0	0	0	0	0	0	0	0	0	0	0	0	0	0	0	0	0	0	0	0	0	0	0	0	0	0	0	0	0	0	0	0	0	0	0	0	0	0	0
ANAGLYCOLYSIS-PWY: glycolysis III (from glucose)|g__Bifidobacterium.s__Bifidobacterium_bifidum	0	0	0	0	0	0	0	0	0	0	0	0	0	0	0	0	0	0	0	0	0	0	0	0	0	0	0	0	0	0	0	0	0	0	0	0	0	0	0	0	0	0	0	0	0	0	0	0	0
ANAGLYCOLYSIS-PWY: glycolysis III (from glucose)|g__Bifidobacterium.s__Bifidobacterium_breve	0	0	0	0	0	0	268.067	147.78	90.0582	0	0	0	0	0	0	0	0	0	0	0	0	0	0	0	0	0	0	0	2.51773	0	480.207	171.59	0	0	248.027	0	0	0	0	0	0	0	0	0	0	0	0	0	0
ANAGLYCOLYSIS-PWY: glycolysis III (from glucose)|g__Bifidobacterium.s__Bifidobacterium_longum	0	0	0	0	0	0	41.6029	19.8955	22.1913	0	0	0	0	0	0	0	0	0	0	0	0	0	0	0	1.4958	9.19112	0	0	0	0	0	0	0	0	0	0	0	0	0	0	0	52.3482	21.7981	0	3.19432	59.861	25.6133	0	0
ANAGLYCOLYSIS-PWY: glycolysis III (from glucose)|g__Citrobacter.s__Citrobacter_freundii	0	0	0	0	0	0	0	0	0	0	0	0	0	0	0	0	0	0	0	0	0	0	0	0	0	0	0	0	0	0	0	0.323126	5.50844	4.28282	0.836334	0	0	0	0	3.21659	7.63425	0	0	0	0	0	0	0	0
ANAGLYCOLYSIS-PWY: glycolysis III (from glucose)|g__Citrobacter.s__Citrobacter_koseri	0	0	0	0	0	0	0	0	0	0	0	0	0	0	0	0	0	0	0	0	0	0	0	0	0	0	0	0	0	0	0	0	0	1.07584	7.92453	0	0	0	0	0	0	0	0	0	0	0	0	0	0
ANAGLYCOLYSIS-PWY: glycolysis III (from glucose)|g__Citrobacter.s__Citrobacter_sp_MGH106	0	0	0	0	0	0	0	0	0	0	0	0	0	0	0	0	0	0	0	0	0	0	0	0	0	0	0	0	0	0	0	0	0	0.851652	0.342132	0	0	0	0	0	0	0	0	0	0	0	0	0	0
ANAGLYCOLYSIS-PWY: glycolysis III (from glucose)|g__Enterobacter.s__Enterobacter_cloacae_complex	0	0	0	0	1.27061	1.79876	0	0	0	297.746	199.156	6.65804	314.523	159.601	80.6596	337.855	272.015	328.013	313.927	328.63	284.09	0	0	0	0	0	0	0	0	0	10.8877	28.2195	0	34.4766	26.3629	0	0	0	9.71996	8.1617	3.17716	0	0	0	0	0	0	0	0
ANAGLYCOLYSIS-PWY: glycolysis III (from glucose)|g__Enterococcus.s__Enterococcus_faecium	0	0	0	0	0	0	0	0	0	0	0	0	0	0	0	0	0	0	0	0	0	0	0	0	0	0	0	0	0	0	0	0	0	0	0	0	0	0	0	0	0	0	0	0	0	0	0	0	0
ANAGLYCOLYSIS-PWY: glycolysis III (from glucose)|g__Escherichia.s__Escherichia_coli	0	0	0	0	0	0	24.0197	59.2484	0	0	0	0	0	0	0	0	0	0	0	0	0	217.676	188.767	0	254.824	273.388	287.414	275.609	267.593	0	0	0	0	0	0	0	0	0	0	0	2.74559	0	288.29	198.93	0	280.41	191.816	0	0
ANAGLYCOLYSIS-PWY: glycolysis III (from glucose)|g__Haemophilus.s__Haemophilus_parainfluenzae	0	0	0	0	0	0	0	0	0	0	0	0	0	0	0	0	0	0	0	0	0	0	0	0	0	0.473521	0	0	0	0	0	0	0	0.27258	0	0	5.11044	114.975	0	0	0	25.9791	0	0	0	0	0	0	0
ANAGLYCOLYSIS-PWY: glycolysis III (from glucose)|g__Haemophilus.s__Haemophilus_sp_HMSC71H05	0	0	0	0	0	0	0	0	0	0	0	0	0	0	0	0	0	0	0	0	0	0	0	0	0	0	0	0	0	0	0	0	0	0	0	0	4.99494	0	0	0	0	0	0	0	0	0	0	0	0
ANAGLYCOLYSIS-PWY: glycolysis III (from glucose)|g__Klebsiella.s__Klebsiella_aerogenes	0	0	0	0	0	0	0	0	0	0	0	0	0	0	0	0	0	0	0	0	0	0	0	0	0	0	0	0	0	0	0	0	0	0	0	0	0	0	0	0	0	0	0	0	0	0	0	0	0
ANAGLYCOLYSIS-PWY: glycolysis III (from glucose)|g__Klebsiella.s__Klebsiella_michiganensis	0	108.039	118.192	0	93.6199	90.9797	0	0	126.293	0	6.05398	0	0	6.75296	44.6094	0	0	0	0	0	0	0	0	0	0	0	0	0	0	100.14	30.9911	21.5387	80.4181	98.8691	33.4379	0	0	0	0	0	0.314832	0	0	0	0	0	0	0	0
ANAGLYCOLYSIS-PWY: glycolysis III (from glucose)|g__Klebsiella.s__Klebsiella_oxytoca	0	144.905	157.635	2.60411	102.962	111.752	0	0	0	0	11.2157	168.86	0	13.1444	67.2023	0	0	0	0	0	0	0	0	0	0	0	0	0	0	144.099	31.2827	25.4394	158.226	121.937	42.0225	0	0	0	0	0	0.447661	0	0	0	0	0	0	0	0
ANAGLYCOLYSIS-PWY: glycolysis III (from glucose)|g__Klebsiella.s__Klebsiella_pneumoniae	0	0	0	0	0	0	0	0	0	0	0	0	0	0	0	0	0	0	0	0	0	15.057	13.7803	0	0	0	0	0	0	42.9902	0	0	0	2.2855	1.55175	0	0	0	477.839	452.188	387.657	0	0	48.1454	0	0	0	0	0
ANAGLYCOLYSIS-PWY: glycolysis III (from glucose)|g__Klebsiella.s__Klebsiella_variicola	0	0	0	0	0	0	0	0	0	0	0	0	0	0	0	0	0	0	0	0	0	0	0	0	0	0	0	0	0	0	0	0	0	0	0	0	0	0	0.408637	0	0	0	0	0	0	0	0	0	0
ANAGLYCOLYSIS-PWY: glycolysis III (from glucose)|g__Kluyvera.s__Kluyvera_ascorbata	0	0	0	0	0	0	0	0	0	0	0	0	0	0	0	0	0	0	0	0	0	0	0	0	0	0	0	0	0	0	3.98406	16.6941	0	0	0	0	0	0	0	0	0	0	0	0	0	0	0	0	0
ANAGLYCOLYSIS-PWY: glycolysis III (from glucose)|g__Lactobacillus.s__Lactobacillus_acidophilus	0	0	0	0	0	0	0	0	0	0	0	0	0	0	0	0	0	0	0	0	0	0	0	0	0	0	0	0	0	0	0	0	0	0	0	0	0	0	0	0	0	0	0	0	0	0	0	0	0
ANAGLYCOLYSIS-PWY: glycolysis III (from glucose)|g__Lactobacillus.s__Lactobacillus_kalixensis	0	0	0	0	0	0	0	0	0	0	0	0	0	0	0	0	0	0	0	0	0	0	0	0	0	0	0	0	0	0	0	0	0	0	0	0	0	0	0	0	0	0	0	0	0	3.66487	3.44315	0	0
ANAGLYCOLYSIS-PWY: glycolysis III (from glucose)|g__Lactobacillus.s__Lactobacillus_plantarum	0	0	0	0	0	0	0	0	0	0	0	0	0	0	0	0	0	0	0	0	0	0	0	0	0	0	0	0	0	0	0	0	0	0	0	0	0	0	0	0	0	0	0	0	0	0	0	0	0
ANAGLYCOLYSIS-PWY: glycolysis III (from glucose)|g__Lactobacillus.s__Lactobacillus_rhamnosus	0	0	0	0	0	0	0	0	0	0	0	0	0	0	0	0	0	0	0	0	0	0	0	0	0	0	0	0	0	0	0	0	0	0	0	0	0	0	0	0	0	0	0	0	0	0	0	0	0
ANAGLYCOLYSIS-PWY: glycolysis III (from glucose)|g__Parabacteroides.s__Parabacteroides_distasonis	0	0	0	0	0	0	4.69716	4.4645	0	0	0	0	0	0	0	0	0	0	0	0	0	0	0	0	0	0	0	0	0	0	0	0	0	0	0	0	0	0	0	0	0	0	0	0	0	0	0	0	0
ANAGLYCOLYSIS-PWY: glycolysis III (from glucose)|g__Raoultella.s__Raoultella_ornithinolytica	0	0	0	0	0	0	0	0	0	0	0	0	0	0	0	0	0	0	0	0	0	0	0	0	0	0	0	0	0	0	0	0	0	0	0	0	0	0	0	0.585553	20.4455	0	0	0	0	0	0	0	0
ANAGLYCOLYSIS-PWY: glycolysis III (from glucose)|g__Raoultella.s__Raoultella_planticola	0	0	0	0	0	0	0	0	0	0	0	0	0	0	0	0	0	0	0	0	0	0	0	0	0	0	0	0	0	0	0	0	0	0	0	0	0	0	0	0	2.39618	0	0	0	0	0	0	0	0
ANAGLYCOLYSIS-PWY: glycolysis III (from glucose)|g__Raoultella.s__Raoultella_terrigena	0	0	0	0	0	0	0	0	0	0	0	0	0	0	0	0	0	0	0	0	0	0	0	0	0	0	0	0	0	0	0	0	0	0	0	0	0	0	0	0	0	0	0	0.199227	0	0	0.470245	297.661	24.4033
ANAGLYCOLYSIS-PWY: glycolysis III (from glucose)|g__Serratia.s__Serratia_marcescens	0	0	0	0	0	0	0	0	0	0	0	0	0	0	0	0	0	0	0	0	0	0	0	0	0	0	0	0	0	0	0	0	0	0	0	0	0	0	0	0	0	0	0	0	0	0	0	0	0
ANAGLYCOLYSIS-PWY: glycolysis III (from glucose)|g__Staphylococcus.s__Staphylococcus_aureus	0	3.21222	6.47464	0.809036	0	0	0	0	0	1.44649	14.5503	9.71832	0	0	0	0	10.0787	0	0	0	0	0	0	0	0	0	0	0	0	0	0	0	0	0	0	0	0	0	0	0	0	0	0	0	0	0	0	0	0
ANAGLYCOLYSIS-PWY: glycolysis III (from glucose)|g__Staphylococcus.s__Staphylococcus_capitis	0	0	0	0	0	0	0	0	0	0	0	0	0	0	0	0	0	0	0	0	0	0	0	0	0	0	0	0	0	0	0	0	0	0	0	0	0	0	0	0	0	0	0	0	0	0	0	0	0
ANAGLYCOLYSIS-PWY: glycolysis III (from glucose)|g__Staphylococcus.s__Staphylococcus_epidermidis	619.965	76.7364	36.8504	335.721	4.29946	1.66433	17.6947	16.6836	0	55.167	12.4806	3.80341	46.5624	3.24198	4.4587	15.254	27.7741	38.0437	24.4864	29.3347	14.7185	0	0	8.57757	1.37794	8.42903	0	0	2.1486	0	1.45958	6.40982	6.38109	1.76206	6.10135	200.252	51.4528	17.2931	0	0	0	107.77	3.20951	3.05789	106.87	3.64528	0	27.0315	58.7834
ANAGLYCOLYSIS-PWY: glycolysis III (from glucose)|g__Staphylococcus.s__Staphylococcus_haemolyticus	0	0	0	0	0	0	0	0	0	5.32857	1.77438	0	0	0	1.33821	0	0.74362	1.35023	0	1.40362	0	0	0	32.8512	1.04858	3.00709	0	0	0	1.54476	0	0.72257	2.62829	0	0.36181	32.9966	24.9298	0	0	0	0	10.3861	0	0.907543	44.238	2.64466	0	27.7238	2.16959
ANAGLYCOLYSIS-PWY: glycolysis III (from glucose)|g__Staphylococcus.s__Staphylococcus_lugdunensis	41.8622	8.26637	10.8825	0	0	0	0	0	0	0	0	0	0	0	0	0	0	0	0	0	0	0	0	0	0	0	0	0	0	0	0	0	0	0	0	1.43048	0	0	0	0	0	11.3496	0	0	6.52607	0	0	0	0
ANAGLYCOLYSIS-PWY: glycolysis III (from glucose)|g__Staphylococcus.s__Staphylococcus_warneri	0	0	0	24.2629	0	0	0	0	0	0	0	0	0	0	0	0	0	0	0	0	0	0	0	0	0	0	0	0	0	0	0	0	0	0	0	0	0	0	0	0	0	5.54098	0	0	0	0	0	0	0
ANAGLYCOLYSIS-PWY: glycolysis III (from glucose)|g__Streptococcus.s__Streptococcus_agalactiae	0	0	0	0	0	0	0	0	0	0	0	0	0	0	0	0	0	0	0	0	0	0	0	0	0	0	0	0	0	0	0	0	0	0	0	0	0	0	0	0	0	0	0	0	0	0	0	0	0
ANAGLYCOLYSIS-PWY: glycolysis III (from glucose)|g__Streptococcus.s__Streptococcus_anginosus_group	0	0	0	19.0306	0	0	0	0	0	1.59084	107.398	174.535	2.25311	121.618	114.431	0	0	0	0	0	0	0	0	0	0	0	0	0	0	0	0	0	0	0	0	244.392	123.353	0	0	0	0	0	0	0	0	0	0	0	9.43968
ANAGLYCOLYSIS-PWY: glycolysis III (from glucose)|g__Streptococcus.s__Streptococcus_gordonii	0	0	0	0	0	0	0	0	0	0	0	0	0	0	0	0	0	0	0	0	0	0	0	0	0	0	0	0	0	0	0	0	0	0	0	0	0	0	0	0	0	5.01845	0	0	0	0	0	0	0
ANAGLYCOLYSIS-PWY: glycolysis III (from glucose)|g__Streptococcus.s__Streptococcus_parasanguinis	0	0	0	0	0	0	0	0	0	0	0	0	0	0	0	0	0	0	0	0	0	0	0	0	0	0	0	0	0	0	0	0	0	0	0	0	0	0	0	0	0	24.0911	0	0	0	0	0	0	0
ANAGLYCOLYSIS-PWY: glycolysis III (from glucose)|g__Streptococcus.s__Streptococcus_salivarius	0	0	0	0	0	0	0	0	0	0	0	0	0	0	0	0	0	0	0	0	0	0	0	0	0	0	0	0	0	0	0	0	0	0	0	0	0	0	0	0	0	72.8259	0	0	313.017	0	7.99899	0	0
ANAGLYCOLYSIS-PWY: glycolysis III (from glucose)|g__Streptococcus.s__Streptococcus_urinalis	0	0	0	0	0	0	0	0	0	0	0	0	0	0	0	0	0	0	0	0	0	0	0	0	0	0	0	0	0	0	0	0	0	0	0	0	168.626	38.6978	0	0	0	0	0	0	0	0	0	0	0
ANAGLYCOLYSIS-PWY: glycolysis III (from glucose)|g__Streptococcus.s__Streptococcus_vestibularis	0	0	0	0	0	0	0	0	0	0	0	0	0	0	0	0	0	0	0	0	0	0	0	0	0	0	0	0	0	0	0	0	0	0	0	0	0	0	0	0	0	112.236	0.945274	29.518	79.3937	0	100.355	0	0
ANAGLYCOLYSIS-PWY: glycolysis III (from glucose)|unclassified	0	0	0	0	0	2.01701	0	0	4.80591	0	0	0	0	0	0	0	0	0	0	0	0	6.01385	3.72857	0	0	0	0	0	0	0	0	0	19.5207	2.94167	0	0	0	0	0	0	2.07168	3.80748	0	0	0	1.22597	0	0	0
ARG+POLYAMINE-SYN: superpathway of arginine and polyamine biosynthesis|g__Citrobacter.s__Citrobacter_koseri	0	0	0	0	0	0	0	0	0	0	0	0	0	0	0	0	0	0	0	0	0	0	0	0	0	0	0	0	0	0	0	0	0	0.417097	7.18675	0	0	0	0	0	0	0	0	0	0	0	0	0	0
ARG+POLYAMINE-SYN: superpathway of arginine and polyamine biosynthesis|g__Enterobacter.s__Enterobacter_cloacae_complex	0	0	0	0	0	0	0	0	0	69.5803	59.0038	0	83.3318	42.4477	20.5709	101.822	73.3684	95.3765	83.2791	88.0341	84.7035	0	0	0	0	0	0	0	0	0	1.16831	6.17474	0	25.9187	0.365997	0	0	0	6.84826	5.61072	2.28086	0	0	0	0	0	0	0	0
ARG+POLYAMINE-SYN: superpathway of arginine and polyamine biosynthesis|g__Escherichia.s__Escherichia_coli	0	0	0	0	0	0	14.3253	46.7123	0	0	0	0	0	0	0	0	0	0	0	0	0	193.23	163.544	0	201.492	217.208	219.408	224.664	212.552	0	0	0	0	0	0	0	0	0	0	0	0.836024	0	196.004	152.073	0	193.096	136.887	0	0
ARG+POLYAMINE-SYN: superpathway of arginine and polyamine biosynthesis|g__Klebsiella.s__Klebsiella_aerogenes	0	0	0	0	0	0	0	0	0	0	0	0	0	0	0	0	0	0	0	0	0	0	0	0	0	0	0	0	0	0	0	0	0	0	0	0	0	0	0	0	0	0	0	0	0	0	0	0	0
ARG+POLYAMINE-SYN: superpathway of arginine and polyamine biosynthesis|g__Klebsiella.s__Klebsiella_michiganensis	0	10.5657	12.4578	0	70.0498	65.5107	0	0	98.3232	0	0	0	0	3.48952	4.51307	0	0	0	0	0	0	0	0	0	0	0	0	0	0	9.67428	22.6872	16.7246	0	75.4247	22.1192	0	0	0	0	0	0	0	0	0	0	0	0	0	0
ARG+POLYAMINE-SYN: superpathway of arginine and polyamine biosynthesis|g__Klebsiella.s__Klebsiella_oxytoca	0	48.4224	54.0922	2.40943	64.0319	69.4086	0	0	0	0	10.9118	137.074	0	12.5236	54.0058	0	0	0	0	0	0	0	0	0	0	0	0	0	0	43.0391	24.0759	19.9424	65.3989	86.8604	36.8982	0	0	0	0	0	1.34551	0	0	0	0	0	0	0	0
ARG+POLYAMINE-SYN: superpathway of arginine and polyamine biosynthesis|g__Klebsiella.s__Klebsiella_pneumoniae	0	0	0	0	0	0	0	0	0	0	0	0	0	0	0	0	0	0	0	0	0	10.5717	8.16754	0	0	0	0	0	0	31.5275	0	0	0	0.672598	0	0	0	0	351.971	306.56	240.477	0	0	31.9322	0	0	0	0	0
ARG+POLYAMINE-SYN: superpathway of arginine and polyamine biosynthesis|g__Klebsiella.s__Klebsiella_quasipneumoniae	0	0	0	0	0	0	0	0	0	0	0	0	0	0	0	0	0	0	0	0	0	0	0	0	0	0	0	0	0	0	0	0	0	0	0	0	0	0	0	0.604725	0.342295	0	0	0	0	0	0	0	0
ARG+POLYAMINE-SYN: superpathway of arginine and polyamine biosynthesis|g__Klebsiella.s__Klebsiella_variicola	0	0	0	0	0	0	0	0	0	0	0	0	0	0	0	0	0	0	0	0	0	0	0	0	0	0	0	0	0	0	0	0	0	0	0	0	0	0	0	0.692401	0	0	0	0	0	0	0	0	0
ARG+POLYAMINE-SYN: superpathway of arginine and polyamine biosynthesis|g__Raoultella.s__Raoultella_ornithinolytica	0	0	0	0	0	0	0	0	0	0	0	0	0	0	0	0	0	0	0	0	0	0	0	0	0	0	0	0	0	0	0	0	0	0	0	0	0	0	0	0.653417	15.6977	0	0	0	0	0	0	0	0
ARG+POLYAMINE-SYN: superpathway of arginine and polyamine biosynthesis|g__Raoultella.s__Raoultella_planticola	0	0	0	0	0	0	0	0	0	0	0	0	0	0	0	0	0	0	0	0	0	0	0	0	0	0	0	0	0	0	0	0	0	0	0	0	0	0	0	0	0.782885	0	0	0	0	0	0	0	0
ARG+POLYAMINE-SYN: superpathway of arginine and polyamine biosynthesis|g__Raoultella.s__Raoultella_terrigena	0	0	0	0	0	0	0	0	0	0	0	0	0	0	0	0	0	0	0	0	0	0	0	0	0	0	0	0	0	0	0	0	0	0	0	0	0	0	0	0	0	0	0	0	0	0	0.295028	290.988	27.5637
ARG+POLYAMINE-SYN: superpathway of arginine and polyamine biosynthesis|g__Serratia.s__Serratia_marcescens	0	0	0	0	0	0	0	0	0	0	0	0	0	0	0	0	0	0	0	0	0	0	0	0	0	0	0	0	0	0	0	0	0	0	0	0	0	0	0	0	0	0	0	0	0	0	0	0	0
ARG+POLYAMINE-SYN: superpathway of arginine and polyamine biosynthesis|unclassified	0	0	0	0	0	0	0	0	0	0	0	0	0	0	0	0	0	0	0	0	0	1.5459	0	0	0	0	0	0	0	2.35027	0	0	42.6485	4.56014	0	0	0	0	0	0	1.74989	0	0	0	0	0	0	0	0
ARGDEG-PWY: superpathway of L-arginine, putrescine, and 4-aminobutanoate degradation|g__Citrobacter.s__Citrobacter_freundii	0	0	0	0	0	0	0	0	0	0	0	0	0	0	0	0	0	0	0	0	0	0	0	0	0	0	0	0	0	0	0	0	0	0.498358	0	0	0	0	0	0	0	0	0	0	0	0	0	0	0
ARGDEG-PWY: superpathway of L-arginine, putrescine, and 4-aminobutanoate degradation|g__Enterobacter.s__Enterobacter_cloacae_complex	0	0	0	0	0	0	0	0	0	0	0	0	0	0	0	0	0	0	0	0	0	0	0	0	0	0	0	0	0	0	2.82378	6.45006	0	11.2635	0	0	0	0	0	1.12298	1.44757	0	0	0	0	0	0	0	0
ARGDEG-PWY: superpathway of L-arginine, putrescine, and 4-aminobutanoate degradation|g__Escherichia.s__Escherichia_coli	0	0	0	0	0	0	14.0829	31.1294	0	0	0	0	0	0	0	0	0	0	0	0	0	105.16	102.933	0	0	10.2188	153.456	164.476	138.357	0	0	0	0	0	0	0	0	0	0	0	3.02066	0	0	6.49506	0	0	0	0	0
ARGDEG-PWY: superpathway of L-arginine, putrescine, and 4-aminobutanoate degradation|g__Klebsiella.s__Klebsiella_oxytoca	0	0	0	0	0	0	0	0	0	0	0	125.281	0	0	0	0	0	0	0	0	0	0	0	0	0	0	0	0	0	6.79301	0	0	0	44.8468	0	0	0	0	0	0	0.770061	0	0	0	0	0	0	0	0
ARGDEG-PWY: superpathway of L-arginine, putrescine, and 4-aminobutanoate degradation|g__Klebsiella.s__Klebsiella_pneumoniae	0	0	0	0	0	0	0	0	0	0	0	0	0	0	0	0	0	0	0	0	0	8.0848	4.57179	0	0	0	0	0	0	26.5961	0	0	0	0.371656	0	0	0	0	379.717	331.547	273.762	0	0	27.0455	0	0	0	0	0
ARGDEG-PWY: superpathway of L-arginine, putrescine, and 4-aminobutanoate degradation|unclassified	0	0	0	0	0	0	1.62308	0	0	0	0	0	0	0	0	0	0	0	0	0	0	3.6347	3.24495	0	0	0.317505	0	0	0	2.35188	0	0	0	0.724435	0	0	0	0	0	0	0	0	0	0	0	0	0	0	0
ARGININE-SYN4-PWY: L-ornithine biosynthesis II|g__Bacteroides.s__Bacteroides_fragilis	0	0	0	0	0	0	3.42884	10.0862	17.5388	0	0	0	0	0	0	0	0	0	0	0	0	0	0	0	0	0	0	0	0	0	0	0	0	0	0	0	0	0	0	0	0	0	0	0	0	0	0	0	0
ARGININE-SYN4-PWY: L-ornithine biosynthesis II|g__Bacteroides.s__Bacteroides_ovatus	0	0	0	0	0	0	0	0	0.600379	0	0	0	0	0	0	0	0	0	0	0	0	0	0	0	0	0	0	0	0	0	0	0	0	0	0	0	0	0	0	0	0	0	0	0	0	0	0	0	0
ARGININE-SYN4-PWY: L-ornithine biosynthesis II|g__Bacteroides.s__Bacteroides_uniformis	0	0	0	0	0	0	1.92484	28.3412	7.15327	0	0	0	0	0	0	0	0	0	0	0	0	0	0	0	0	0	0	0	0	0	0	0	0	0	0	0	0	0	0	0	0	0	0	0	0	0	0	0	0
ARGININE-SYN4-PWY: L-ornithine biosynthesis II|g__Bacteroides.s__Bacteroides_vulgatus	0	0	0	0	0	0	18.8914	8.17672	1.04111	0	0	0	0	0	0	0	0	0	0	0	0	0	0	0	0	0	0	0	0	0	0	0	0	0	0	0	0	0	0	0	0	0	0	0	0	0	0	0	0
ARGININE-SYN4-PWY: L-ornithine biosynthesis II|g__Citrobacter.s__Citrobacter_freundii	0	0	0	0	0	0	0	0	0	0	0	0	0	0	0	0	0	0	0	0	0	0	0	0	0	0	0	0	0	0	0	0	0	1.49647	0	0	0	0	0	1.28634	2.23069	0	0	0	0	0	0	0	0
ARGININE-SYN4-PWY: L-ornithine biosynthesis II|g__Klebsiella.s__Klebsiella_oxytoca	0	99.7325	107.164	0	61.6078	32.8137	0	0	0	0	0	108.204	0	1.76872	0	0	0	0	0	0	0	0	0	0	0	0	0	0	0	0	18.3037	19.2528	0	71.6449	10.3731	0	0	0	0	0	0	0	0	0	0	0	0	0	0
ARGININE-SYN4-PWY: L-ornithine biosynthesis II|g__Klebsiella.s__Klebsiella_pneumoniae	0	0	0	0	0	0	0	0	0	0	0	0	0	0	0	0	0	0	0	0	0	6.33173	6.21465	0	0	0	0	0	0	8.77683	0	0	0	0	0	0	0	0	144.925	128.562	110.157	0	0	2.45499	0	0	0	0	0
ARGININE-SYN4-PWY: L-ornithine biosynthesis II|unclassified	0	0	0	0	0	0	0	0	0	0	0	1.03845	0	0	0	0	0	0	0	0	0	2.28311	0.367519	0	0	0	0	0	0.719202	1.10768	0	0	0	0.478341	0	0	0	0	0	0	0	0	0	0	0	0	0	0	0
ARGORNPROST-PWY|g__Enterobacter.s__Enterobacter_cloacae_complex	0	0	0	0	0	0	0	0	0	0	26.1583	5.52115	0	0	0	0	0	0	0	0	0	0	0	0	0	0	0	0	0	0	0	0	0	0	0	0	0	0	0	0	0	0	0	0	0	0	0	0	0
ARGORNPROST-PWY|g__Enterococcus.s__Enterococcus_faecium	0	0	0	0	0	0	0	0	0	0	0	0	0	0	0	0	0	0	0	0	0	0	0	0	0	0	0	0	0	0	0	0	0	0	0	0	0	0	0	0	0	0	0	0	0	0	0	0	0
ARGORNPROST-PWY|g__Staphylococcus.s__Staphylococcus_aureus	0	5.33848	0	4.56251	0	0	0	0	0	1.61152	8.98741	7.53921	0	0	0	2.13517	3.17113	0	0	0	0	0	0	0	0	0	0	0	0	0	0	0	0	0	0	0	0	0	0	0	0	0	0	0	0	0	0	0	0
ARGORNPROST-PWY|g__Staphylococcus.s__Staphylococcus_epidermidis	747.438	90.0027	40.0157	379.066	5.42158	0	24.0944	18.2751	0	76.3286	10.2016	4.08013	65.2367	3.44712	7.00513	23.7045	30.7225	54.0294	28.0784	44.9516	20.9359	0	0.953832	12.3322	1.08146	7.43792	0	0	2.57927	0	0	5.68775	9.4237	0	6.79817	183.638	46.5262	18.0495	0	0	0	138.093	3.33427	2.31541	147.911	3.73267	0	25.5345	67.9113
ARGORNPROST-PWY|g__Staphylococcus.s__Staphylococcus_haemolyticus	0	0	0	4.03099	0	0	0	0	0	7.33633	3.03581	0.842573	0	0	1.12434	1.63395	0	2.61552	0	1.84161	0	0	0	34.572	0.901469	3.89946	0.509562	0	0	2.12289	0	0	3.5652	0.884315	0	32.5317	27.5268	0	0	0	0	10.6084	0	0	50.4783	2.55467	0	32.6676	3.09023
ARGORNPROST-PWY|unclassified	0	0	0	0	0	0	0	0	0	0	0	0	0	0	0	0	0	0	0	0	0	0	0	0	0	0	0	0	0	0	0	0	0	0	0	0	0	0	0	0	0	0	0	0	0	0	0	0	0
ARGSYN-PWY: L-arginine biosynthesis I (via L-ornithine)|g__Acinetobacter.s__Acinetobacter_johnsonii	0	0	0	0	0	0	0	0	0	0	0	0	0	0	0	0	0	0	0	0	0	0	0	0	0	0	0	0	0	0	0	0	1.68771	0	0	0	0	0	0	0	0	0	0	0	0	0	0	0	0
ARGSYN-PWY: L-arginine biosynthesis I (via L-ornithine)|g__Actinomyces.s__Actinomyces_urogenitalis	0	0	0	0	0	0	0	0	0	0	0	0	0	0	0	0	0	0	0	0	0	0	0	0	0	0	0	0	0	0	0	0	0	0	0	0	109.044	0	0	0	0	0	0	0	0	0	0	0	0
ARGSYN-PWY: L-arginine biosynthesis I (via L-ornithine)|g__Bifidobacterium.s__Bifidobacterium_animalis	0	0	0	0	0	0	0	0	0	0	0	0	0	38.4921	8.99521	0	0	0	0	0	0	0	0	0	0	0	0	0	0	0	0	0	0	0	0	0	0	0	0	0	0	0	0	0	0	0	0	0	0
ARGSYN-PWY: L-arginine biosynthesis I (via L-ornithine)|g__Bifidobacterium.s__Bifidobacterium_bifidum	0	0	0	0	0	0	0	16.9827	5.24918	0	0	0	0	0	0	0	0	0	0	0	0	0	0	0	0	0	0	0	0	0	0	0	0	0	0	0	0	0	0	0	0	0	0	0	0	0	0	0	0
ARGSYN-PWY: L-arginine biosynthesis I (via L-ornithine)|g__Bifidobacterium.s__Bifidobacterium_breve	0	0	0	0	0	0	456.588	162.174	92.3555	0	0	0	0	0	0	0	0	0	0	0	0	0	0	0	0	0	0	0	3.51537	0	440.735	144.571	0	0	226.708	0	0	0	0	0	0	0	0	0	0	0	0	0	477.964
ARGSYN-PWY: L-arginine biosynthesis I (via L-ornithine)|g__Bifidobacterium.s__Bifidobacterium_dentium	0	0	0	0	0	0	0	0	0	0	0	0	0	0	0	0	0	0	0	0	0	0	0	0	0	0	0	0	0	0	0	0	0	0	0	0	0	0	0	0	0	2.60527	25.6536	80.7121	0	0	2.61348	0	0
ARGSYN-PWY: L-arginine biosynthesis I (via L-ornithine)|g__Bifidobacterium.s__Bifidobacterium_longum	0	0	0	0	0	0	33.3391	17.3214	25.0143	0	0	0	0	0	0	0	0	0	0	0	0	0	0	0	1.67466	11.1526	0	0	0	0	0	0	0	0	0	0	0	0	0	0	0	58.5495	21.6851	0	3.79768	61.4517	25.8068	0	0
ARGSYN-PWY: L-arginine biosynthesis I (via L-ornithine)|g__Citrobacter.s__Citrobacter_freundii	0	0	0	0	0	0	0	0	0	0	0	0	0	0	0	0	0	0	0	0	0	0	0	0	0	0	0	0	0	0	0	0	0	3.47384	0.679281	0	0	0	0	2.91036	7.11439	0	0	0	0	0	0	0	0
ARGSYN-PWY: L-arginine biosynthesis I (via L-ornithine)|g__Citrobacter.s__Citrobacter_koseri	0	0	0	0	0	0	0	0	0	0	0	0	0	0	0	0	0	0	0	0	0	0	0	0	0	0	0	0	0	0	0	0	0	1.49254	9.01409	0	0	0	0	0	0	0	0	0	0	0	0	0	0
ARGSYN-PWY: L-arginine biosynthesis I (via L-ornithine)|g__Citrobacter.s__Citrobacter_sp_MGH106	0	0	0	0	0	0	0	0	0	0	0	0	0	0	0	0	0	0	0	0	0	0	0	0	0	0	0	0	0	0	0	0	0	0.189963	0	0	0	0	0	0	0	0	0	0	0	0	0	0	0
ARGSYN-PWY: L-arginine biosynthesis I (via L-ornithine)|g__Clostridium.s__Clostridium_paraputrificum	0	0	0	0	0	0	0	0	0	0	0	0	0	0	0	0	0	0	0	0	0	0	0	0	0	0	0	0	0	0	0	0	0	0	0	0	0	0	0	0	0	0	0	0	0	0	0	0	0
ARGSYN-PWY: L-arginine biosynthesis I (via L-ornithine)|g__Cutibacterium.s__Cutibacterium_avidum	0	20.8341	0	0	57.4152	17.2995	0	0	0	0	0	9.52898	0	0	3.28144	0	0	0	0	0	0	28.0029	32.7996	0	6.07202	0	0	0	0	0	0	0	0	1.33276	0	0	5.17154	0	0	0	0	0	0	0	0	0	0	0	0
ARGSYN-PWY: L-arginine biosynthesis I (via L-ornithine)|g__Enterobacter.s__Enterobacter_cloacae_complex	0	0	0	0	1.09238	1.32613	0	0	0	286.637	193.432	7.4499	306.229	160.024	76.9745	345.289	263.163	336.386	306.04	326.426	282.128	0	0	0	0	0	0	0	0	0	10.1949	31.636	0	37.0722	27.5124	0	0	0	8.69238	6.81956	2.55107	0	0	0	0	0	0	0	0
ARGSYN-PWY: L-arginine biosynthesis I (via L-ornithine)|g__Escherichia.s__Escherichia_coli	0	0	0	0	0	0	13.2668	39.3486	0	0	0	0	0	0	0	0	0	0	0	0	0	188.721	168.224	0	200.129	217.437	219.882	242.444	205.887	0	0	0	0	0	0	0	0	0	0	0	0.720152	0	194.978	161.594	0	199.343	149.874	0	0
ARGSYN-PWY: L-arginine biosynthesis I (via L-ornithine)|g__Klebsiella.s__Klebsiella_aerogenes	0	0	0	0	0	0	0	0	0	0	0	0	0	0	0	0	0	0	0	0	0	0	0	0	0	0	0	0	0	0	0	0	0	0	0	0	0	0	0	0	0	0	0	0	0	0	0	0	0
ARGSYN-PWY: L-arginine biosynthesis I (via L-ornithine)|g__Klebsiella.s__Klebsiella_michiganensis	0	119.803	133.384	0	93.6009	84.7172	0	0	95.4873	0	0	0	0	6.0926	24.2046	0	0	0	0	0	0	0	0	0	0	0	0	0	0	19.6255	25.5327	22.4953	12.1478	85.7147	26.7194	0	0	0	0	0	0.157992	0	0	0	0	0	0	0	0
ARGSYN-PWY: L-arginine biosynthesis I (via L-ornithine)|g__Klebsiella.s__Klebsiella_oxytoca	0	35.0229	38.215	2.7622	51.2681	80.5621	0	0	0	0	8.45051	122.301	0	8.73351	48.735	0	0	0	0	0	0	0	0	0	0	0	0	0	0	109.504	23.2918	16.2353	127.229	92.5001	36.8761	0	0	0	0	0	1.8631	0	0	0	0	0	0	0	0
ARGSYN-PWY: L-arginine biosynthesis I (via L-ornithine)|g__Klebsiella.s__Klebsiella_pneumoniae	0	0	0	0	0	0	0	0	0	0	0	0	0	0	0	0	0	0	0	0	0	10.9743	7.84115	0	0	0	0	0	0	37.1878	0	0	0	1.42815	0	0	0	0	342.751	299.093	220.358	0	0	34.2789	0	0	0	0	0
ARGSYN-PWY: L-arginine biosynthesis I (via L-ornithine)|g__Klebsiella.s__Klebsiella_quasipneumoniae	0	0	0	0	0	0	0	0	0	0	0	0	0	0	0	0	0	0	0	0	0	0	0	0	0	0	0	0	0	0.499063	0	0	0	0	0	0	0	0	0	0.575143	0.466411	0	0	0	0	0	0	0	0
ARGSYN-PWY: L-arginine biosynthesis I (via L-ornithine)|g__Klebsiella.s__Klebsiella_variicola	0	0	0	0	0	0	0	0	0	0	0	0	0	0	0	0	0	0	0	0	0	0	0	0	0	0	0	0	0	0	0	0	0	0	0	0	0	0	0.289483	1.37174	0.630774	0	0	0	0	0	0	0	0
ARGSYN-PWY: L-arginine biosynthesis I (via L-ornithine)|g__Kluyvera.s__Kluyvera_ascorbata	0	0	0	0	0	0	0	0	0	0	0	0	0	0	0	0	0	0	0	0	0	0	0	0	0	0	0	0	0	0	2.17464	11.1959	0	0	0	0	0	0	0	0	0	0	0	0	0	0	0	0	0
ARGSYN-PWY: L-arginine biosynthesis I (via L-ornithine)|g__Lachnoclostridium.s__Clostridium_symbiosum	0	0	0	0	0	0	0	0	3.71532	0	0	0	0	0	0	0	0	0	0	0	0	0	0	0	0	0	0	0	0	0	0	0	0	0	0	0	0	0	0	0	0	0	0	0	0	0	0	0	0
ARGSYN-PWY: L-arginine biosynthesis I (via L-ornithine)|g__Lactobacillus.s__Lactobacillus_fermentum	0	0	0	0	0	0	0	0	0	0	0	0	0	0	0	0	0	0	0	0	0	0	0	0	0	0	0	0	0	0	0	0	0	0	0	0	0	0	0	0	0	0	0	0	0	0	0	0	0
ARGSYN-PWY: L-arginine biosynthesis I (via L-ornithine)|g__Lactobacillus.s__Lactobacillus_plantarum	0	0	0	0	0	0	0	0	0	0	0	0	0	0	0	0	0	0	0	0	0	0	0	0	0	0	0	0	0	0	0	0	0	0	0	0	0	0	0	0	0	0	0	0	0	0	0	0	0
ARGSYN-PWY: L-arginine biosynthesis I (via L-ornithine)|g__Proteus.s__Proteus_mirabilis	0	0	0	0	0	0	0	0	0	0	0	0	0	0	0	0	0	0	0	0	0	0	0	0	0	0	0	0	0	0	0	0	0	0	0	0	0	0	0	0	0	0	0	0	0	0	0	0	0
ARGSYN-PWY: L-arginine biosynthesis I (via L-ornithine)|g__Raoultella.s__Raoultella_ornithinolytica	0	0	0	0	0	0	0	0	0	0	0	0	0	0	0	0	0	0	0	0	0	0	0	0	0	0	0	0	0	0	0	0	0	0	0	0	0	0	0	0.853388	14.6801	0	0	0	0	0	0	0	0
ARGSYN-PWY: L-arginine biosynthesis I (via L-ornithine)|g__Raoultella.s__Raoultella_planticola	0	0	0	0	0	0	0	0	0	0	0	0	0	0	0	0	0	0	0	0	0	0	0	0	0	0	0	0	0	0	0	0	0	0	0	0	0	0	0	0	0.49287	0	0	0	0	0	0	0	0
ARGSYN-PWY: L-arginine biosynthesis I (via L-ornithine)|g__Raoultella.s__Raoultella_terrigena	0	0	0	0	0	0	0	0	0	0	0	0	0	0	0	0	0	0	0	0	0	0	0	0	0	0	0	0	0	0	0	0	0	0	0	0	0	0	0	0	0	0	0	0	0	0	0.377065	287.758	26.8311
ARGSYN-PWY: L-arginine biosynthesis I (via L-ornithine)|g__Serratia.s__Serratia_marcescens	0	0	0	0	0	0	0	0	0	0	0	0	0	0	0	0	0	0	0	0	0	0	0	0	0	0	0	0	0	0	0	0	0	0	0	0	0	0	0	0	0	0	0	0	0	0	0	0	0
ARGSYN-PWY: L-arginine biosynthesis I (via L-ornithine)|g__Staphylococcus.s__Staphylococcus_aureus	0	4.21198	10.8199	0	0	0	0	0	0	0	14.6372	8.42275	0	0	0	0	17.9518	0	0	0	0	0	0	0	0	0	0	0	0	0	0	0	0	0	0	0	0	0	0	0	0	0	0	0	0	0	0	0	0
ARGSYN-PWY: L-arginine biosynthesis I (via L-ornithine)|g__Staphylococcus.s__Staphylococcus_epidermidis	716.273	72.3476	34.731	356.054	5.17502	2.36166	22.1473	18.0885	0	55.6852	12.7115	3.41794	48.7637	2.44838	5.91471	16.4794	27.2854	40.8155	28.392	30.3841	16.1404	0	0.657439	9.41819	1.11462	9.07019	0	0	2.63765	0	2.2362	6.8757	6.36616	0	6.43079	224.205	56.8607	16.7351	0	0	0	113.655	3.57842	3.07919	120.82	3.75175	0	30.5202	71.9748
ARGSYN-PWY: L-arginine biosynthesis I (via L-ornithine)|g__Staphylococcus.s__Staphylococcus_warneri	0	0	0	28.0099	0	0	0	0	0	0	0	0	0	0	0	0	0	0	0	0	0	0	0	0	0	0	0	0	0	0	0	0	0	0	0	0	0	0	0	0	0	4.87868	0	0	0	0	0	0	0
ARGSYN-PWY: L-arginine biosynthesis I (via L-ornithine)|g__Streptococcus.s__Streptococcus_gordonii	0	0	0	0	0	0	0	0	0	0	0	0	0	0	0	0	0	0	0	0	0	0	0	0	0	0	0	0	0	0	0	0	0	0	0	0	0	0	0	0	0	4.83088	0	0	0	0	0	0	0
ARGSYN-PWY: L-arginine biosynthesis I (via L-ornithine)|g__Streptococcus.s__Streptococcus_salivarius	0	0	0	0	0	0	0	0	0	0	0	0	0	0	0	0	0	0	0	0	0	0	0	0	0	0	0	0	0	0	0	0	0	0	0	0	0	0	0	0	0	82.4513	0	0	356.55	0	7.23403	0	0
ARGSYN-PWY: L-arginine biosynthesis I (via L-ornithine)|g__Streptococcus.s__Streptococcus_vestibularis	0	0	0	0	0	0	0	0	0	0	0	0	0	0	0	0	0	0	0	0	0	0	0	0	0	0	0	0	0	0	0	0	0	0	0	0	0	0	0	0	0	103.76	0	30.9524	50.6504	0	92.7091	0	0
ARGSYN-PWY: L-arginine biosynthesis I (via L-ornithine)|unclassified	0	0	0	0	0	0	2.12012	1.26637	0	0	0	0	0	0	0	0	0	0	0	0	0	2.83687	0	0	0	0	0	0	0	4.64046	0	0	41.8417	4.59162	0	0	0	0	0	0	2.91602	4.87081	0	1.01005	0	0	0	0	0
ARGSYNBSUB-PWY: L-arginine biosynthesis II (acetyl cycle)|g__Acinetobacter.s__Acinetobacter_johnsonii	0	0	0	0	0	0	0	0	0	0	0	0	0	0	0	0	0	0	0	0	0	0	0	0	0	0	0	0	0	0	0	0	2.25764	0	0	0	0	0	0	0	0	0	0	0	0	0	0	0	0
ARGSYNBSUB-PWY: L-arginine biosynthesis II (acetyl cycle)|g__Actinomyces.s__Actinomyces_urogenitalis	0	0	0	0	0	0	0	0	0	0	0	0	0	0	0	0	0	0	0	0	0	0	0	0	0	0	0	0	0	0	0	0	0	0	0	0	115.587	0	0	0	0	0	0	0	0	0	0	0	0
ARGSYNBSUB-PWY: L-arginine biosynthesis II (acetyl cycle)|g__Bifidobacterium.s__Bifidobacterium_animalis	0	0	0	0	0	0	0	0	0	0	0	0	0	40.176	9.39696	0	0	0	0	0	0	0	0	0	0	0	0	0	0	0	0	0	0	0	0	0	0	0	0	0	0	0	0	0	0	0	0	0	0
ARGSYNBSUB-PWY: L-arginine biosynthesis II (acetyl cycle)|g__Bifidobacterium.s__Bifidobacterium_bifidum	0	0	0	0	0	0	0	114.206	68.0246	0	0	0	0	0	0	0	0	0	0	0	0	0	0	0	0	0	0	0	5.41278	0	0	107.763	0	0	0	0	0	0	0	0	0	0	0	0	0	0	0	0	0
ARGSYNBSUB-PWY: L-arginine biosynthesis II (acetyl cycle)|g__Bifidobacterium.s__Bifidobacterium_breve	0	0	0	0	0	0	477.155	180.073	102.93	0	0	0	0	0	0	0	0	0	0	0	0	0	0	0	0	0	0	0	4.74048	0	490.352	164.401	0	0	256.815	0	0	0	0	0	0	0	0	0	0	0	0	0	496.086
ARGSYNBSUB-PWY: L-arginine biosynthesis II (acetyl cycle)|g__Bifidobacterium.s__Bifidobacterium_dentium	0	0	0	0	0	0	0	0	0	0	0	0	0	0	0	0	0	0	0	0	0	0	0	0	0	0	0	0	0	0	0	0	0	0	0	0	0	0	0	0	0	2.8465	26.7286	84.7311	0	0	2.94795	0	0
ARGSYNBSUB-PWY: L-arginine biosynthesis II (acetyl cycle)|g__Bifidobacterium.s__Bifidobacterium_longum	0	0	0	0	0	0	33.2398	17.4797	24.5888	0	0	0	0	0	0	0	0	0	0	0	0	0	0	0	1.90733	10.8314	0	0	0	0	0	0	0	0	0	0	0	0	0	0	0	58.0219	21.2917	0	3.92639	60.9503	25.7848	0	0
ARGSYNBSUB-PWY: L-arginine biosynthesis II (acetyl cycle)|g__Citrobacter.s__Citrobacter_freundii	0	0	0	0	0	0	0	0	0	0	0	0	0	0	0	0	0	0	0	0	0	0	0	0	0	0	0	0	0	0	0	0	0	0	0	0	0	0	0	1.73308	3.09152	0	0	0	0	0	0	0	0
ARGSYNBSUB-PWY: L-arginine biosynthesis II (acetyl cycle)|g__Citrobacter.s__Citrobacter_koseri	0	0	0	0	0	0	0	0	0	0	0	0	0	0	0	0	0	0	0	0	0	0	0	0	0	0	0	0	0	0	0	0	0	0.858106	6.62462	0	0	0	0	0	0	0	0	0	0	0	0	0	0
ARGSYNBSUB-PWY: L-arginine biosynthesis II (acetyl cycle)|g__Citrobacter.s__Citrobacter_sp_MGH106	0	0	0	0	0	0	0	0	0	0	0	0	0	0	0	0	0	0	0	0	0	0	0	0	0	0	0	0	0	0	0	0	0	0.22734	0	0	0	0	0	0	0	0	0	0	0	0	0	0	0
ARGSYNBSUB-PWY: L-arginine biosynthesis II (acetyl cycle)|g__Clostridium.s__Clostridium_paraputrificum	0	0	0	0	0	0	0	0	0	0	0	0	0	0	0	0	0	0	0	0	0	0	0	0	0	0	0	0	0	0	0	0	0	0	0	0	0	0	0	0	0	0	0	0	0	0	0	0	0
ARGSYNBSUB-PWY: L-arginine biosynthesis II (acetyl cycle)|g__Corynebacterium.s__Corynebacterium_kroppenstedtii	0	0	0	0	0	0	0	0	0	0	0	0	0	0	0	0	0	0	0	0	0	0	0	0	0	0	0	0	0	0	0	0	0	0	0	0	0	0	0	0	0	0	0	0	0	0	0	0	0
ARGSYNBSUB-PWY: L-arginine biosynthesis II (acetyl cycle)|g__Cutibacterium.s__Cutibacterium_acnes	0	2.52054	0	0	0	0	0	0	0	0	0	0	0	0	0	0	0	0	0	0	0	0	0	0	0	0	0	0	0	0	0	0	0	0	0	0	0	0	0	0	0	0	0	0	0	0	0	0	0
ARGSYNBSUB-PWY: L-arginine biosynthesis II (acetyl cycle)|g__Cutibacterium.s__Cutibacterium_avidum	0	23.0933	0	0	58.991	17.7664	0	0	0	0	0	10.3481	0	0	3.7312	0	0	0	0	0	0	28.8687	32.5932	0	6.28171	0	0	0	0	0	0	0	0	1.45208	0	0	4.89912	0	0	0	0	0	0	0	0	0	0	0	0
ARGSYNBSUB-PWY: L-arginine biosynthesis II (acetyl cycle)|g__Eggerthella.s__Eggerthella_lenta	0	0	0	0	0	2.10031	3.54202	4.08924	4.43614	0	0	0	0	0	0	0	0	0	0	0	0	0	0	0	0	0	0	0	0	0	0	0	0	0	0	0	0	0	0	2.39559	2.03891	0	0	0	0	0	0	0	0
ARGSYNBSUB-PWY: L-arginine biosynthesis II (acetyl cycle)|g__Enterobacter.s__Enterobacter_cloacae_complex	0	0	0	0	1.00465	1.25719	0	0	0	244.779	172.197	5.10333	262.87	142.877	67.1396	299.913	228.469	281.601	264.919	278.001	245.603	0	0	0	0	0	0	0	0	0	9.13563	24.1009	0	35.5974	23.3832	0	0	0	7.93267	6.2023	2.26155	0	0	0	0	0	0	0	0
ARGSYNBSUB-PWY: L-arginine biosynthesis II (acetyl cycle)|g__Erysipelatoclostridium.s__Erysipelatoclostridium_ramosum	0	0	0	0	0	0	30.0907	20.937	18.677	0	0	0	0	0	0	0	0	0	0	0	0	0	0	0	0	0	0	0	0	0	0	0	0	0	0	0	0	0	0	0	0	0	0	0	0	0	0	0	0
ARGSYNBSUB-PWY: L-arginine biosynthesis II (acetyl cycle)|g__Escherichia.s__Escherichia_coli	0	0	0	0	0	0	12.7989	37.4075	0	0	0	0	0	0	0	0	0	0	0	0	0	194.276	177.044	0	189.201	232.184	223.103	249.257	212.203	0	0	0	0	0	0	0	0	0	0	0	0	0	187.848	154.308	0	185.133	134.97	0	0
ARGSYNBSUB-PWY: L-arginine biosynthesis II (acetyl cycle)|g__Flavonifractor.s__Flavonifractor_plautii	0	0	0	0	0	0	4.28167	1.21308	1.5474	0	0	0	0	0	0	0	0	0	0	0	0	0	0	0	0	0	0	0	0	0	0	0	0	0	0	0	0	0	0	0	0	0	0	0	0	0	0	0	0
ARGSYNBSUB-PWY: L-arginine biosynthesis II (acetyl cycle)|g__Klebsiella.s__Klebsiella_aerogenes	0	0	0	0	0	0	0	0	0	0	0	0	0	0	0	0	0	0	0	0	0	0	0	0	0	0	0	0	0	0	0	0	0	0	0	0	0	0	0	0	0	0	0	0	0	0	0	0	0
ARGSYNBSUB-PWY: L-arginine biosynthesis II (acetyl cycle)|g__Klebsiella.s__Klebsiella_michiganensis	0	7.11692	8.42185	0	64.4413	84.051	0	0	93.156	0	0	0	0	5.33136	10.9297	0	0	0	0	0	0	0	0	0	0	0	0	0	0	23.3282	23.3706	15.33	4.46715	81.8877	27.8318	0	0	0	0	0	0.182814	0	0	0	0	0	0	0	0
ARGSYNBSUB-PWY: L-arginine biosynthesis II (acetyl cycle)|g__Klebsiella.s__Klebsiella_oxytoca	0	11.6897	6.1872	2.46691	26.2276	50.5489	0	0	0	0	5.61458	131.326	0	5.11823	33.4663	0	0	0	0	0	0	0	0	0	0	0	0	0	0	65.6835	16.8423	11.4226	72.9205	62.0718	15.2904	0	0	0	0	0	0	0	0	0	0	0	0	0	0
ARGSYNBSUB-PWY: L-arginine biosynthesis II (acetyl cycle)|g__Klebsiella.s__Klebsiella_pneumoniae	0	0	0	0	0	0	0	0	0	0	0	0	0	0	0	0	0	0	0	0	0	8.62421	5.76947	0	0	0	0	0	0	30.3557	0	0	0	0.621097	0	0	0	0	339.839	298.847	228.831	0	0	29.5519	0	0	0	0	0
ARGSYNBSUB-PWY: L-arginine biosynthesis II (acetyl cycle)|g__Klebsiella.s__Klebsiella_variicola	0	0	0	0	0	0	0	0	0	0	0	0	0	0	0	0	0	0	0	0	0	0	0	0	0	0	0	0	0	0	0	0	0	0	0	0	0	0	0	0.859931	0	0	0	0	0	0	0	0	0
ARGSYNBSUB-PWY: L-arginine biosynthesis II (acetyl cycle)|g__Kluyvera.s__Kluyvera_ascorbata	0	0	0	0	0	0	0	0	0	0	0	0	0	0	0	0	0	0	0	0	0	0	0	0	0	0	0	0	0	0	2.13394	9.35646	0	0	0	0	0	0	0	0	0	0	0	0	0	0	0	0	0
ARGSYNBSUB-PWY: L-arginine biosynthesis II (acetyl cycle)|g__Lachnoclostridium.s__Clostridium_symbiosum	0	0	0	0	0	0	0	0	3.52951	0	0	0	0	0	0	0	0	0	0	0	0	0	0	0	0	0	0	0	0	0	0	0	0	0	0	0	0	0	0	0	0	0	0	0	0	0	0	0	0
ARGSYNBSUB-PWY: L-arginine biosynthesis II (acetyl cycle)|g__Lactobacillus.s__Lactobacillus_fermentum	0	0	0	0	0	0	0	0	0	0	0	0	0	0	0	0	0	0	0	0	0	0	0	0	0	0	0	0	0	0	0	0	0	0	0	0	0	0	0	0	0	0	0	0	0	0	0	0	0
ARGSYNBSUB-PWY: L-arginine biosynthesis II (acetyl cycle)|g__Lactobacillus.s__Lactobacillus_plantarum	0	0	0	0	0	0	0	0	0	0	0	0	0	0	0	0	0	0	0	0	0	0	0	0	0	0	0	0	0	0	0	0	0	0	0	0	0	0	0	0	0	0	0	0	0	0	0	0	0
ARGSYNBSUB-PWY: L-arginine biosynthesis II (acetyl cycle)|g__Proteus.s__Proteus_mirabilis	0	0	0	0	0	0	0	0	0	0	0	0	0	0	0	0	0	0	0	0	0	0	0	0	0	0	0	0	0	0	0	0	0	0	0	0	0	0	0	0	0	0	0	0	0	0	0	0	0
ARGSYNBSUB-PWY: L-arginine biosynthesis II (acetyl cycle)|g__Raoultella.s__Raoultella_ornithinolytica	0	0	0	0	0	0	0	0	0	0	0	0	0	0	0	0	0	0	0	0	0	0	0	0	0	0	0	0	0	0	0	0	0	0	0	0	0	0	0	0.764282	13.917	0	0	0	0	0	0	0	0
ARGSYNBSUB-PWY: L-arginine biosynthesis II (acetyl cycle)|g__Raoultella.s__Raoultella_planticola	0	0	0	0	0	0	0	0	0	0	0	0	0	0	0	0	0	0	0	0	0	0	0	0	0	0	0	0	0	0	0	0	0	0	0	0	0	0	0	0	0.220229	0	0	0	0	0	0	0	0
ARGSYNBSUB-PWY: L-arginine biosynthesis II (acetyl cycle)|g__Raoultella.s__Raoultella_terrigena	0	0	0	0	0	0	0	0	0	0	0	0	0	0	0	0	0	0	0	0	0	0	0	0	0	0	0	0	0	0	0	0	0	0	0	0	0	0	0	0	0	0	0	0	0	0	0.182658	279.949	25.5594
ARGSYNBSUB-PWY: L-arginine biosynthesis II (acetyl cycle)|g__Serratia.s__Serratia_marcescens	0	0	0	0	0	0	0	0	0	0	0	0	0	0	0	0	0	0	0	0	0	0	0	0	0	0	0	0	0	0	0	0	0	0	0	0	0	0	0	0	0	0	0	0	0	0	0	0	0
ARGSYNBSUB-PWY: L-arginine biosynthesis II (acetyl cycle)|g__Staphylococcus.s__Staphylococcus_aureus	0	5.10589	12.2599	0	0	0	0	0	0	0	17.2446	11.9562	0	0	0	0	19.7124	0	0	0	0	0	0	0	0	0	0	0	0	0	0	0	0	0	0	0	0	0	0	0	0	0	0	0	0	0	0	0	0
ARGSYNBSUB-PWY: L-arginine biosynthesis II (acetyl cycle)|g__Staphylococcus.s__Staphylococcus_epidermidis	701.263	64.2075	30.9496	319.838	5.39506	2.76513	22.0509	18.0795	0	54.6949	12.4353	3.18923	47.7886	2.75753	5.84859	15.835	26.8921	41.2286	27.1637	30.1705	15.8661	0	0.69294	8.8717	1.23326	9.04572	0	0	2.37462	0	1.8931	6.87743	6.16677	0	6.13962	222.2	57.579	17.0937	0	0	0	115.227	2.59279	2.77197	120.224	3.25315	0	29.6115	71.8106
ARGSYNBSUB-PWY: L-arginine biosynthesis II (acetyl cycle)|g__Staphylococcus.s__Staphylococcus_warneri	0	0	0	28.747	0	0	0	0	0	0	0	0	0	0	0	0	0	0	0	0	0	0	0	0	0	0	0	0	0	0	0	0	0	0	0	0	0	0	0	0	0	5.27062	0	0	0	0	0	0	0
ARGSYNBSUB-PWY: L-arginine biosynthesis II (acetyl cycle)|g__Streptococcus.s__Streptococcus_gordonii	0	0	0	0	0	0	0	0	0	0	0	0	0	0	0	0	0	0	0	0	0	0	0	0	0	0	0	0	0	0	0	0	0	0	0	0	0	0	0	0	0	4.59988	0	0	0	0	0	0	0
ARGSYNBSUB-PWY: L-arginine biosynthesis II (acetyl cycle)|g__Streptococcus.s__Streptococcus_salivarius	0	0	0	0	0	0	0	0	0	0	0	0	0	0	0	0	0	0	0	0	0	0	0	0	0	0	0	0	0	0	0	0	0	0	0	0	0	0	0	0	0	84.0401	0	0	376.39	0	5.74097	0	0
ARGSYNBSUB-PWY: L-arginine biosynthesis II (acetyl cycle)|g__Streptococcus.s__Streptococcus_vestibularis	0	0	0	0	0	0	0	0	0	0	0	0	0	0	0	0	0	0	0	0	0	0	0	0	0	0	0	0	0	0	0	0	0	0	0	0	0	0	0	0	0	114.472	0.708792	32.532	77.3921	0	102.276	0	0
ARGSYNBSUB-PWY: L-arginine biosynthesis II (acetyl cycle)|unclassified	0	0	0	0	0	0	2.59147	0	0	0	0	0	0	0	0	0	0	0	0	0	0	2.04128	0	0	0	0	0	0	0	0	0	0	38.37	3.07513	0	0	0	0	0	0	1.56463	3.3737	0	1.34551	0	0	0	0	0
ARO-PWY: chorismate biosynthesis I|g__Acinetobacter.s__Acinetobacter_johnsonii	0	0	0	0	0	0	0	0	0	0	0	0	0	0	0	0	0	0	0	0	0	0	0	0	0	0	0	0	0	0	0	0	2.52103	0	0	0	0	0	0	0	0	0	0	0	0	0	0	0	0
ARO-PWY: chorismate biosynthesis I|g__Bifidobacterium.s__Bifidobacterium_animalis	0	0	0	0	0	0	0	0	0	0	0	0	0	38.0546	8.77566	0	0	0	0	0	0	0	0	0	0	0	0	0	0	0	0	0	0	0	0	0	0	0	0	0	0	0	0	0	0	0	0	0	0
ARO-PWY: chorismate biosynthesis I|g__Bifidobacterium.s__Bifidobacterium_longum	0	0	0	0	0	0	29.6282	15.3276	21.9778	0	0	0	0	0	0	0	0	0	0	0	0	0	0	0	1.91783	10.5743	0	0	0	0	0	0	0	0	0	0	0	0	0	0	0	55.3286	21.0416	0	3.37225	57.7163	24.5283	0	0
ARO-PWY: chorismate biosynthesis I|g__Citrobacter.s__Citrobacter_koseri	0	0	0	0	0	0	0	0	0	0	0	0	0	0	0	0	0	0	0	0	0	0	0	0	0	0	0	0	0	0	0	0	0	0	6.48987	0	0	0	0	0	0	0	0	0	0	0	0	0	0
ARO-PWY: chorismate biosynthesis I|g__Citrobacter.s__Citrobacter_sp_MGH106	0	0	0	0	0	0	0	0	0	0	0	0	0	0	0	0	0	0	0	0	0	0	0	0	0	0	0	0	0	0	0	0	0	0	0	0	0	0	0	0	0	0	0	0	0	0	0	0	0
ARO-PWY: chorismate biosynthesis I|g__Clostridium.s__Clostridium_paraputrificum	0	0	0	0	0	0	0	0	0	0	0	0	0	0	0	0	0	0	0	0	0	0	0	0	0	0	0	0	0	0	0	0	0	0	0	0	0	0	0	0	0	0	0	0	0	0	0	0	0
ARO-PWY: chorismate biosynthesis I|g__Clostridium.s__Clostridium_perfringens	0	0	2.65894	0	0	0	0	0	0	0	0	0	0	0	0	0	0	0	5.74636	0	0	0	3.52972	0	0	4.47381	0	0	3.72432	0	0	3.13732	0	0	0	0	0	0	0	4.46535	1.70457	0	0	0	0	0	0	0	0
ARO-PWY: chorismate biosynthesis I|g__Enterobacter.s__Enterobacter_cloacae_complex	0	0	0	0	1.45414	0.840587	0	0	0	291.162	182.377	5.80745	297.52	146.024	72.1806	333.927	262.376	308.506	284.8	307.839	283.516	0	0	0	0	0	0	0	0	0	11.3696	22.7383	0	35.0826	28.5071	0	0	0	8.53404	6.7329	1.58168	0	0	0	0	0	0	0	0
ARO-PWY: chorismate biosynthesis I|g__Enterococcus.s__Enterococcus_faecalis	0	2.67257	13.1465	3.91335	64.9472	43.629	0	0	0	0	0	3.20918	0	0	0	0	0	0	0	0	0	18.3728	35.4727	347.49	46.5823	20.6818	2.51976	3.28189	1.66484	1.16933	6.35612	13.4495	0	16.7859	16.9494	69.358	58.4327	142.323	0	0	0	0	0	7.12217	0	0	25.0322	0	19.4908
ARO-PWY: chorismate biosynthesis I|g__Enterococcus.s__Enterococcus_faecium	0	0	0	0	0	0	0	0	0	0	0	0	0	0	0	0	0	0	0	0	0	0	0	0	0	0	0	0	0	0	0	0	0	0	0	0	0	0	0	0	0	0	0	0	0	0	0	0	0
ARO-PWY: chorismate biosynthesis I|g__Erysipelatoclostridium.s__Erysipelatoclostridium_ramosum	0	0	0	0	0	0	29.8337	21.0444	16.9441	0	0	0	0	0	0	0	0	0	0	0	0	0	0	0	0	0	0	0	0	0	0	0	0	0	0	0	0	0	0	0	0	0	0	0	0	0	0	0	0
ARO-PWY: chorismate biosynthesis I|g__Escherichia.s__Escherichia_coli	0	0	0	0	0	0	16.9997	34.0021	0	0	0	0	0	0	0	0	0	0	0	0	0	119.592	118.068	0	184.837	204.079	197.663	224.776	186.048	0	0	0	0	0	0	0	0	0	0	0	1.23159	0	209.288	129.105	0	202.683	144.759	0	0
ARO-PWY: chorismate biosynthesis I|g__Flavonifractor.s__Flavonifractor_plautii	0	0	0	0	0	0	4.92883	1.60184	2.17481	0	0	0	0	0	0	0	0	0	0	0	0	0	0	0	0	0	0	0	0	0	0	0	0	0	0	0	0	0	0	0	0	0	0	0	0	0	0	0	0
ARO-PWY: chorismate biosynthesis I|g__Haemophilus.s__Haemophilus_parainfluenzae	0	0	0	0	0	0	0	0	0	0	0	0	0	0	0	0	0	0	0	0	0	0	0	0	0	0.562116	0	0	0	0	0	0	0	0	0	0	6.54861	71.4583	0	0	0	26.7884	0	0	0	0	0	0	0
ARO-PWY: chorismate biosynthesis I|g__Haemophilus.s__Haemophilus_sp_HMSC71H05	0	0	0	0	0	0	0	0	0	0	0	0	0	0	0	0	0	0	0	0	0	0	0	0	0	0	0	0	0	0	0	0	0	0.912258	0	0	0	0	0	0	0	0	0	0	0	0	0	0	0
ARO-PWY: chorismate biosynthesis I|g__Klebsiella.s__Klebsiella_aerogenes	0	0	0	0	0	0	0	0	0	0	0	0	0	0	0	0	0	0	0	0	0	0	0	0	0	0	0	0	0	0	0	0	0	0	0	0	0	0	0	0	0	0	0	0	0	0	0	0	0
ARO-PWY: chorismate biosynthesis I|g__Klebsiella.s__Klebsiella_michiganensis	0	90.3496	100.554	0	79.8713	85.5097	0	0	91.1904	0	5.20064	0	0	7.3447	41.2364	0	0	0	0	0	0	0	0	0	0	0	0	0	0	86.2873	23.0794	16.2212	70.0445	80.3667	28.4524	0	0	0	0	0	0	0	0	0	0	0	0	0	0
ARO-PWY: chorismate biosynthesis I|g__Klebsiella.s__Klebsiella_oxytoca	0	0	0	0	0	0	0	0	0	0	0	168.206	0	0	0	0	0	0	0	0	0	0	0	0	0	0	0	0	0	0	3.03479	11.996	0.943103	0	0	0	0	0	0	0	0	0	0	0	0	0	0	0	0
ARO-PWY: chorismate biosynthesis I|g__Klebsiella.s__Klebsiella_pneumoniae	0	0	0	0	0	0	0	0	0	0	0	0	0	0	0	0	0	0	0	0	0	7.76175	8.8881	0	0	0	0	0	0	30.9029	0	0	0	0.96304	0.479549	0	0	0	419.147	352.89	295.657	0	0	39.3683	0	0	0	0	0
ARO-PWY: chorismate biosynthesis I|g__Kluyvera.s__Kluyvera_ascorbata	0	0	0	0	0	0	0	0	0	0	0	0	0	0	0	0	0	0	0	0	0	0	0	0	0	0	0	0	0	0	0.721788	5.39787	0	0	0	0	0	0	0	0	0	0	0	0	0	0	0	0	0
ARO-PWY: chorismate biosynthesis I|g__Lachnoclostridium.s__Clostridium_symbiosum	0	0	0	0	0	0	0	0	4.96379	0	0	0	0	0	0	0	0	0	0	0	0	0	0	0	0	0	0	0	0	0	0	0	0	0	0	0	0	0	0	0	0	0	0	0	0	0	0	0	0
ARO-PWY: chorismate biosynthesis I|g__Lactobacillus.s__Lactobacillus_plantarum	0	0	0	0	0	0	0	0	0	0	0	0	0	0	0	0	0	0	0	0	0	0	0	0	0	0	0	0	0	0	0	0	0	0	0	0	0	0	0	0	0	0	0	0	0	0	0	0	0
ARO-PWY: chorismate biosynthesis I|g__Parabacteroides.s__Parabacteroides_distasonis	0	0	0	0	0	0	3.54093	3.11736	0	0	0	0	0	0	0	0	0	0	0	0	0	0	0	0	0	0	0	0	0	0	0	0	0	0	0	0	0	0	0	0	0	0	0	0	0	0	0	0	0
ARO-PWY: chorismate biosynthesis I|g__Raoultella.s__Raoultella_ornithinolytica	0	0	0	0	0	0	0	0	0	0	0	0	0	0	0	0	0	0	0	0	0	0	0	0	0	0	0	0	0	0	0	0	0	0	0	0	0	0	0	0	20.5396	0	0	0	0	0	0	0	0
ARO-PWY: chorismate biosynthesis I|g__Raoultella.s__Raoultella_terrigena	0	0	0	0	0	0	0	0	0	0	0	0	0	0	0	0	0	0	0	0	0	0	0	0	0	0	0	0	0	0	0	0	0	0	0	0	0	0	0	0	0	0	0	0	0	0	0	348.112	34.3135
ARO-PWY: chorismate biosynthesis I|g__Serratia.s__Serratia_marcescens	0	0	0	0	0	0	0	0	0	0	0	0	0	0	0	0	0	0	0	0	0	0	0	0	0	0	0	0	0	0	0	0	0	0	0	0	0	0	0	0	0	0	0	0	0	0	0	0	0
ARO-PWY: chorismate biosynthesis I|g__Staphylococcus.s__Staphylococcus_aureus	0	0	4.2544	0	0	0	0	0	0	0	8.51602	5.19135	0	0	0	0	0	0	0	0	0	0	0	0	0	0	0	0	0	0	0	0	0	0	0	0	0	0	0	0	0	0	0	0	0	0	0	0	0
ARO-PWY: chorismate biosynthesis I|g__Staphylococcus.s__Staphylococcus_epidermidis	506.041	56.412	28.6724	272.244	4.45378	0	15.935	15.0885	0	45.0089	11.5698	2.69941	36.4246	2.37963	3.95472	12.0111	20.7768	31.673	19.1553	21.1443	10.6788	0	0	6.76116	0.976302	6.24784	0	0	1.32089	0	0	4.9937	5.37669	1.70555	5.04541	159.772	41.9757	0	0	0	0	90.7768	2.4559	0	83.7506	2.64546	0	21.1563	45.5042
ARO-PWY: chorismate biosynthesis I|g__Staphylococcus.s__Staphylococcus_haemolyticus	0	0	0	0.698586	0	0	0	0	0	1.89617	0.616869	0	0	0	1.27919	0	0	0	0	0	0	0	0	26.4842	0	3.27524	0	0	0	1.45497	0	0	2.0387	0	0	27.0932	21.7626	0	0	0	0	7.24426	0	0	37.9421	1.95021	0	22.2477	1.98474
ARO-PWY: chorismate biosynthesis I|g__Staphylococcus.s__Staphylococcus_hominis	15.129	3.5299	8.58365	307.066	0	0	0	0	0	0	0	0	0	0	0	0	0	0	0	0	0	0	0	0	0	0	0	0	0	0	0	0	0	0	0	0	0	0	0	0	0	0	0	0	0	0	0	0	0
ARO-PWY: chorismate biosynthesis I|g__Staphylococcus.s__Staphylococcus_lugdunensis	33.5313	6.99427	9.46127	0	0	0	0	0	0	0	0	0	0	0	0	0	0	0	0	0	0	0	0	0	0	0	0	0	0	0	0	0	0	0	0	1.79797	0	0	0	0	0	10.0599	0	0	4.9118	0	0	0	0
ARO-PWY: chorismate biosynthesis I|g__Staphylococcus.s__Staphylococcus_warneri	0	0	0	26.6766	0	0	0	0	0	0	0	0	0	0	0	0	0	0	0	0	0	0	0	0	0	0	0	0	0	0	0	0	0	0	0	0	0	0	0	0	0	4.73906	0	0	0	0	0	0	0
ARO-PWY: chorismate biosynthesis I|g__Streptococcus.s__Streptococcus_agalactiae	0	0	0	0	0	0	0	0	0	0	0	0	0	0	0	0	0	0	0	0	0	0	0	0	0	0	0	0	0	0	0	0	0	0	0	0	0	0	0	0	0	0	0	0	0	0	0	0	0
ARO-PWY: chorismate biosynthesis I|g__Streptococcus.s__Streptococcus_anginosus_group	0	0	0	15.5666	0	0	0	0	0	0	90.3834	153.604	2.15303	103.644	102.056	0	0	0	0	0	0	0	0	0	0	0	0	0	0	0	0	0	0	0	0	220.218	107.911	0	0	0	0	0	0	0	0	0	0	0	9.32423
ARO-PWY: chorismate biosynthesis I|g__Streptococcus.s__Streptococcus_gordonii	0	0	0	0	0	0	0	0	0	0	0	0	0	0	0	0	0	0	0	0	0	0	0	0	0	0	0	0	0	0	0	0	0	0	0	0	0	0	0	0	0	3.40284	0	0	0	0	0	0	0
ARO-PWY: chorismate biosynthesis I|g__Streptococcus.s__Streptococcus_parasanguinis	0	0	0	0	0	0	0	0	0	0	0	0	0	0	0	0	0	0	0	0	0	0	0	0	0	0	0	0	0	0	0	0	0	0	0	0	0	0	0	0	0	14.3674	0	0	0	0	0	0	0
ARO-PWY: chorismate biosynthesis I|g__Streptococcus.s__Streptococcus_salivarius	0	0	0	0	0	0	0	0	0	0	0	0	0	0	0	0	0	0	0	0	0	0	0	0	0	0	0	0	0	0	0	0	0	0	0	0	0	0	0	0	0	19.8366	0	0	10.2299	0	8.5951	0	0
ARO-PWY: chorismate biosynthesis I|g__Streptococcus.s__Streptococcus_vestibularis	0	0	0	0	0	0	0	0	0	0	0	0	0	0	0	0	0	0	0	0	0	0	0	0	0	0	0	0	0	0	0	0	0	0	0	0	0	0	0	0	0	68.778	0	32.1535	30.8409	0	41.6389	0	0
ARO-PWY: chorismate biosynthesis I|unclassified	0	0	0	0	0	0	0	0	0	0	0	0	0	0	0	0	0	0	0	0	0	1.29982	0	0	0	0	0	0	0	0	0	0	4.46609	4.84539	2.53087	0	0	0	0	0	1.46315	3.07012	0	0	0	0	0	0	0
ASPASN-PWY: superpathway of L-aspartate and L-asparagine biosynthesis|g__Bacteroides.s__Bacteroides_fragilis	0	0	0	0	0	0	3.24486	10.9871	17.5943	0	0	0	0	0	0	0	0	0	0	0	0	0	0	0	0	0	0	0	0	0	0	0	0	0	0	0	0	0	0	0	0	0	0	0	0	0	0	0	0
ASPASN-PWY: superpathway of L-aspartate and L-asparagine biosynthesis|g__Bacteroides.s__Bacteroides_uniformis	0	0	0	0	0	0	1.01283	13.6054	3.44792	0	0	0	0	0	0	0	0	0	0	0	0	0	0	0	0	0	0	0	0	0	0	0	0	0	0	0	0	0	0	0	0	0	0	0	0	0	0	0	0
ASPASN-PWY: superpathway of L-aspartate and L-asparagine biosynthesis|g__Bacteroides.s__Bacteroides_vulgatus	0	0	0	0	0	0	24.279	8.32118	0	0	0	0	0	0	0	0	0	0	0	0	0	0	0	0	0	0	0	0	0	0	0	0	0	0	0	0	0	0	0	0	0	0	0	0	0	0	0	0	0
ASPASN-PWY: superpathway of L-aspartate and L-asparagine biosynthesis|g__Citrobacter.s__Citrobacter_freundii	0	0	0	0	0	0	0	0	0	0	0	0	0	0	0	0	0	0	0	0	0	0	0	0	0	0	0	0	0	0	0	0	0.818168	5.04953	1.03654	0	0	0	0	4.40616	7.7052	0	0	0	0	0	0	0	0
ASPASN-PWY: superpathway of L-aspartate and L-asparagine biosynthesis|g__Citrobacter.s__Citrobacter_koseri	0	0	0	0	0	0	0	0	0	0	0	0	0	0	0	0	0	0	0	0	0	0	0	0	0	0	0	0	0	0	0	0	0	0.851325	10.795	0	0	0	0	0	0	0	0	0	0	0	0	0	0
ASPASN-PWY: superpathway of L-aspartate and L-asparagine biosynthesis|g__Citrobacter.s__Citrobacter_portucalensis	0	0	0	0	0	0	0	0	0	0	0	0	0	0	0	0	0	0	0	0	0	0	0	0	0	0	0	0	0	0	0	0	0	0.18402	0	0	0	0	0	0	0	0	0	0	0	0	0	0	0
ASPASN-PWY: superpathway of L-aspartate and L-asparagine biosynthesis|g__Citrobacter.s__Citrobacter_sp_MGH106	0	0	0	0	0	0	0	0	0	0	0	0	0	0	0	0	0	0	0	0	0	0	0	0	0	0	0	0	0	0	0	0	0	0.413272	0.549402	0	0	0	0	0	0	0	0	0	0	0	0	0	0
ASPASN-PWY: superpathway of L-aspartate and L-asparagine biosynthesis|g__Citrobacter.s__Citrobacter_youngae	0	0	0	0	0	0	0	0	0	0	0	0	0	0	0	0	0	0	0	0	0	0	0	0	0	0	0	0	0	0	0	0	0	0	0	0	0	0	0	0.325595	0.758004	0	0	0	0	0	0	0	0
ASPASN-PWY: superpathway of L-aspartate and L-asparagine biosynthesis|g__Clostridium.s__Clostridium_perfringens	0	0	2.57531	0	0	0	0	0	0	0	0	0	0	0	0	0	0	0	6.46748	0	0	0	2.64325	0	0	4.45494	0	0	2.80639	0	0	3.06395	0	0	0	0	0	0	0	2.43623	1.64635	0	0	0	0	0	0	0	1.68758
ASPASN-PWY: superpathway of L-aspartate and L-asparagine biosynthesis|g__Enterobacter.s__Enterobacter_cloacae_complex	0	0	0	0	1.603	0.946773	0	0	0	282.743	200.463	6.62498	296.132	166.396	79.7357	349.183	263.712	323.115	307.696	310.104	286.162	0	0	0	0	0	0	0	0	0	11.5332	28.1111	0	29.1892	26.104	0	0	0	8.83037	6.95855	2.74753	0	0	0	0	0	0	0	0
ASPASN-PWY: superpathway of L-aspartate and L-asparagine biosynthesis|g__Escherichia.s__Escherichia_coli	0	0	0	0	0	0	20.69	49.7662	0.359352	0	0	0	0	0	0	0	0	0	0	0	0	306.961	244.551	0	285.439	273.725	366.664	332.384	339.638	0	0	0	0	0	0	0	0	0	0	0	2.43837	0	272.274	202.397	0	268.047	185.611	0	0
ASPASN-PWY: superpathway of L-aspartate and L-asparagine biosynthesis|g__Flavonifractor.s__Flavonifractor_plautii	0	0	0	0	0	0	3.33944	0	2.27298	0	0	0	0	0	0	0	0	0	0	0	0	0	0	0	0	0	0	0	0	0	0	0	0	0	0	0	0	0	0	0	0	0	0	0	0	0	0	0	0
ASPASN-PWY: superpathway of L-aspartate and L-asparagine biosynthesis|g__Haemophilus.s__Haemophilus_parainfluenzae	0	0	0	0	0	0.293346	0	0	0	0	0	0	0	0	0	0	0	0	0	0	0	0	0	0	0	0.412181	0	0	0	0	0	0	0	0.297931	0	0	4.82462	104.434	0	0	1.43427	25.0566	0	0	0	0	0	0	0
ASPASN-PWY: superpathway of L-aspartate and L-asparagine biosynthesis|g__Haemophilus.s__Haemophilus_sp_HMSC71H05	0	0	0	0	0	0.39613	0	0	0	0	0	0	0	0	0	0	0	0	0	0	0	0	0	0	0	0	0	0	0	0	0	0	0	0.79734	0	0	4.33558	0	0	0	0	0	0	0	0	0	0	0	0
ASPASN-PWY: superpathway of L-aspartate and L-asparagine biosynthesis|g__Klebsiella.s__Klebsiella_aerogenes	0	0	0	0	0	0	0	0	0	0	0	0	0	0	0	0	0	0	0	0	0	0	0	0	0	0	0	0	0	0	0	0	0	0	0	0	0	0	0	0	0	0	0	0	0	0	0	0	0
ASPASN-PWY: superpathway of L-aspartate and L-asparagine biosynthesis|g__Klebsiella.s__Klebsiella_michiganensis	0	168.119	181.399	0	142.755	143.385	0	0	137.654	0	8.32672	0	0	8.92607	45.0206	0	0	0	0	0	0	0	0	0	0	0	0	0	0	123.768	42.2151	31.5983	114.983	143.707	47.9367	0	0	0	0	0	0.271362	0	0	0	0	0	0	0	0
ASPASN-PWY: superpathway of L-aspartate and L-asparagine biosynthesis|g__Klebsiella.s__Klebsiella_oxytoca	0	122.207	124.58	2.27237	156.569	214.376	0	0	0	0	29.1727	286.343	0	16.4383	137.225	0	0	0	0	0	0	0	0	0	0	0	0	0	0	295.176	44.0171	36.9153	269.109	201.781	74.1028	0	0	0	0	0	1.93784	0	0	0	0	0	0	0	0
ASPASN-PWY: superpathway of L-aspartate and L-asparagine biosynthesis|g__Klebsiella.s__Klebsiella_pneumoniae	0	0	0	0	0	0	0	0	0	0	0	0	0	0	0	0	0	0	0	0	0	31.4715	29.0443	0	0	0	0	0	0	39.0226	0	0	0	2.18425	0	0	0	0	494.041	457.701	396.656	0	0	53.7538	0	0	0	0	0
ASPASN-PWY: superpathway of L-aspartate and L-asparagine biosynthesis|g__Klebsiella.s__Klebsiella_quasipneumoniae	0	0	0	0	0	0	0	0	0	0	0	0	0	0	0	0	0	0	0	0	0	0	0	0	0	0	0	0	0	0.156584	0	0	0	0	0	0	0	0	1.29704	1.25867	0.868445	0	0	0	0	0	0	0	0
ASPASN-PWY: superpathway of L-aspartate and L-asparagine biosynthesis|g__Klebsiella.s__Klebsiella_variicola	0	0	0	0	0	0	0	0	0	0	0	0	0	0	0	0	0	0	0	0	0	0	0	0	0	0	0	0	0	0.421944	0	0	0	0	0	0	0	0	6.82965	6.70637	5.58116	0	0	0.608787	0	0	0	0	0
ASPASN-PWY: superpathway of L-aspartate and L-asparagine biosynthesis|g__Kluyvera.s__Kluyvera_ascorbata	0	0	0	0	0	0	0	0	0	0	0	0	0	0	0	0	0	0	0	0	0	0	0	0	0	0	0	0	0	0	5.52203	26.0343	0	0.283973	0	0	0	0	0	0	0	0	0	0	0	0	0	0	0
ASPASN-PWY: superpathway of L-aspartate and L-asparagine biosynthesis|g__Lactobacillus.s__Lactobacillus_acidophilus	0	0	0	0	0	0	0	0	0	0	0	0	0	0	0	0	0	0	0	0	0	0	0	0	0	0	0	0	0	0	0	0	0	0	0	0	0	0	0	0	0	0	0	0	0	0	0	0	0
ASPASN-PWY: superpathway of L-aspartate and L-asparagine biosynthesis|g__Parabacteroides.s__Parabacteroides_distasonis	0	0	0	0	0	0	3.15073	2.5888	0	0	0	0	0	0	0	0	0	0	0	0	0	0	0	0	0	0	0	0	0	0	0	0	0	0	0	0	0	0	0	0	0	0	0	0	0	0	0	0	0
ASPASN-PWY: superpathway of L-aspartate and L-asparagine biosynthesis|g__Proteus.s__Proteus_mirabilis	0	0	0	0	0	0	0	0	0	0	0	0	0	0	0	0	0	0	0	0	0	0	0	0	0	0	0	0	0	0	0	0	0	0	0	0	0	0	0	0	0	0	0	0	0	0	0	0	0
ASPASN-PWY: superpathway of L-aspartate and L-asparagine biosynthesis|g__Raoultella.s__Raoultella_ornithinolytica	0	0	0	0	0	0	0	0	0	0	0	0	0	0	0	0	0	0	0	0	0	0	0	0	0	0	0	0	0	0	0	0	0	0	0	0	0	0	0	0.860432	23.9996	0	0	0	0	0	0	0	0
ASPASN-PWY: superpathway of L-aspartate and L-asparagine biosynthesis|g__Raoultella.s__Raoultella_planticola	0	0	0	0	0	0	0	0	0	0	0	0	0	0	0	0	0	0	0	0	0	0	0	0	0	0	0	0	0	0	0	0	0	0	0	0	0	0	0	0	1.12769	0	0	0	0	0	0	0	0
ASPASN-PWY: superpathway of L-aspartate and L-asparagine biosynthesis|g__Raoultella.s__Raoultella_terrigena	0	0	0	0	0	0	0	0	0	0	0	0	0	0	0	0	0	0	0	0	0	0	0	0	0	0	0	0	0	0	0	0	0	0	0	0	0	0	0	0	0	0	0	0.33266	0	0	0.41909	365.171	33.2323
ASPASN-PWY: superpathway of L-aspartate and L-asparagine biosynthesis|g__Serratia.s__Serratia_marcescens	0	0	0	0	0	0	0	0	0	0	0	0	0	0	0	0	0	0	0	0	0	0	0	0	0	0	0	0	0	0	0	0	0	0	0	0	0	0	0	0	0	0	0	0	0	0	0	0	0
ASPASN-PWY: superpathway of L-aspartate and L-asparagine biosynthesis|g__Staphylococcus.s__Staphylococcus_epidermidis	0	0	0	0	0	0	1.09003	4.147	0	0	0	0	0	0	0	0	0	0	0	0	0	18.7862	13.2672	0	6.96044	14.9356	0	0	21.0133	0	0	0	6.7311	0	0	0	0	0	0	0	0	0	10.5455	8.74165	0	8.68001	5.79308	0	0
ASPASN-PWY: superpathway of L-aspartate and L-asparagine biosynthesis|g__Streptococcus.s__Streptococcus_agalactiae	0	0	0	0	0	0	0	0	0	0	0	0	0	0	0	0	0	0	0	0	0	0	0	0	0	0	0	0	0	0	0	0	0	0	0	0	0	0	0	0	0	0	0	0	0	0	0	0	0
ASPASN-PWY: superpathway of L-aspartate and L-asparagine biosynthesis|unclassified	0	0	0	1.11424	0.595471	0	4.27761	3.72252	1.96545	0	0	8.83163	0	0	0	0	0	0	0	0	0	26.3259	24.407	0	15.6062	21.0739	25.161	25.0986	19.5406	7.46058	2.45258	1.57617	33.5121	11.3046	0.894589	0	0.122601	0	4.84377	6.23111	7.92921	12.1815	17.2561	14.5159	0	23.5345	14.0572	0	0
AST-PWY: L-arginine degradation II (AST pathway)|g__Citrobacter.s__Citrobacter_freundii	0	0	0	0	0	0	0	0	0	0	0	0	0	0	0	0	0	0	0	0	0	0	0	0	0	0	0	0	0	0	0	0	0	1.79987	0	0	0	0	0	0.922939	2.32207	0	0	0	0	0	0	0	0
AST-PWY: L-arginine degradation II (AST pathway)|g__Citrobacter.s__Citrobacter_koseri	0	0	0	0	0	0	0	0	0	0	0	0	0	0	0	0	0	0	0	0	0	0	0	0	0	0	0	0	0	0	0	0	0	0	3.33212	0	0	0	0	0	0	0	0	0	0	0	0	0	0
AST-PWY: L-arginine degradation II (AST pathway)|g__Citrobacter.s__Citrobacter_sp_MGH106	0	0	0	0	0	0	0	0	0	0	0	0	0	0	0	0	0	0	0	0	0	0	0	0	0	0	0	0	0	0	0	0	0	0.327094	0	0	0	0	0	0	0	0	0	0	0	0	0	0	0
AST-PWY: L-arginine degradation II (AST pathway)|g__Citrobacter.s__Citrobacter_youngae	0	0	0	0	0	0	0	0	0	0	0	0	0	0	0	0	0	0	0	0	0	0	0	0	0	0	0	0	0	0	0	0	0	0	0	0	0	0	0	0	0.117959	0	0	0	0	0	0	0	0
AST-PWY: L-arginine degradation II (AST pathway)|g__Enterobacter.s__Enterobacter_cloacae_complex	0	0	0	0	0.455736	0	0	0	0	197.922	59.8591	1.16104	191.392	50.4731	22.0723	223.672	182.93	190.625	203.313	223.082	197.144	0	0	0	0	0	0	0	0	0	4.89198	10.8235	0	19.9196	11.8438	0	0	0	4.7379	3.95348	1.47284	0	0	0	0	0	0	0	0
AST-PWY: L-arginine degradation II (AST pathway)|g__Escherichia.s__Escherichia_coli	0	0	0	0	0	0	8.34521	22.77	0	0	0	0	0	0	0	0	0	0	0	0	0	141.464	121.292	0	109.122	118.551	154.267	175.903	141.499	0	0	0	0	0	0	0	0	0	0	47.6349	34.4488	0	124.633	95.2144	0	126.912	79.8943	0	0
AST-PWY: L-arginine degradation II (AST pathway)|g__Klebsiella.s__Klebsiella_aerogenes	0	0	0	0	0	0	0	0	0	0	0	0	0	0	0	0	0	0	0	0	0	0	0	0	0	0	0	0	0	0	0	0	0	0	0	0	0	0	0	0	0	0	0	0	0	0	0	0	0
AST-PWY: L-arginine degradation II (AST pathway)|g__Klebsiella.s__Klebsiella_michiganensis	0	1.67352	3.25846	0	24.8642	19.7746	0	0	72.4355	0	0	0	0	1.04175	4.13743	0	0	0	0	0	0	0	0	0	0	0	0	0	0	3.99969	8.59355	5.69696	0	21.1284	6.41213	0	0	0	0	0	0	0	0	0	0	0	0	0	0
AST-PWY: L-arginine degradation II (AST pathway)|g__Klebsiella.s__Klebsiella_oxytoca	0	191.954	204.978	1.59849	132.958	95.6292	0	0	0	0	35.8715	159.078	0	31.3364	49.919	0	0	0	0	0	0	0	0	0	0	0	0	0	0	9.80976	37.8168	30.6116	28.0886	128.918	29.4216	0	0	0	0	0	43.8927	0	0	0	0	0	0	0	0
AST-PWY: L-arginine degradation II (AST pathway)|g__Klebsiella.s__Klebsiella_pneumoniae	0	0	0	0	0	0	0	0	0	0	0	0	0	0	0	0	0	0	0	0	0	8.13198	6.06526	0	0	0	0	0	0	16.6105	0	0	0	0.15808	2.553	0	0	0	381.887	348.358	272.525	0	0	27.4378	0	0	0	0	0
AST-PWY: L-arginine degradation II (AST pathway)|g__Klebsiella.s__Klebsiella_variicola	0	0	0	0	0	0	0	0	0	0	0	0	0	0	0	0	0	0	0	0	0	0	0	0	0	0	0	0	0	0	0	0	0	0	0	0	0	0	0	0	0.170971	0	0	0	0	0	0	0	0
AST-PWY: L-arginine degradation II (AST pathway)|g__Raoultella.s__Raoultella_ornithinolytica	0	0	0	0	0	0	0	0	0	0	0	0	0	0	0	0	0	0	0	0	0	0	0	0	0	0	0	0	0	0	0	0	0	0	0	0	0	0	0	0	14.1613	0	0	0	0	0	0	0	0
AST-PWY: L-arginine degradation II (AST pathway)|g__Raoultella.s__Raoultella_terrigena	0	0	0	0	0	0	0	0	0	0	0	0	0	0	0	0	0	0	0	0	0	0	0	0	0	0	0	0	0	0	0	0	0	0	0	0	0	0	0	0	0	0	0	0	0	0	0	375.365	35.5643
AST-PWY: L-arginine degradation II (AST pathway)|g__Serratia.s__Serratia_marcescens	0	0	0	0	0	0	0	0	0	0	0	0	0	0	0	0	0	0	0	0	0	0	0	0	0	0	0	0	0	0	0	0	0	0	0	0	0	0	0	0	0	0	0	0	0	0	0	0	0
AST-PWY: L-arginine degradation II (AST pathway)|unclassified	0	0	0	0	0	2.18903	0	0	18.0875	0	0	0	0	0	0	0	0	0	0	0	0	4.31958	3.3018	0	0	1.12953	0.680535	0	3.16857	4.90617	0	1.62001	30.1814	3.17584	0.93298	0	0	0	0	1.91422	2.11146	0	9.32908	7.26216	0	0	6.80147	0	0
BIOTIN-BIOSYNTHESIS-PWY: biotin biosynthesis I|g__Acinetobacter.s__Acinetobacter_johnsonii	0	0	0	0	0	0	0	0	0	0	0	0	0	0	0	0	0	0	0	0	0	0	0	0	0	0	0	0	0	0	0	0	2.43	0	0	0	0	0	0	0	0	0	0	0	0	0	0	0	0
BIOTIN-BIOSYNTHESIS-PWY: biotin biosynthesis I|g__Bacteroides.s__Bacteroides_vulgatus	0	0	0	0	0	0	14.098	5.45973	0	0	0	0	0	0	0	0	0	0	0	0	0	0	0	0	0	0	0	0	0	0	0	0	0	0	0	0	0	0	0	0	0	0	0	0	0	0	0	0	0
BIOTIN-BIOSYNTHESIS-PWY: biotin biosynthesis I|g__Citrobacter.s__Citrobacter_freundii	0	0	0	0	0	0	0	0	0	0	0	0	0	0	0	0	0	0	0	0	0	0	0	0	0	0	0	0	0	0	0	0	0	1.30629	0	0	0	0	0	2.38633	4.3212	0	0	0	0	0	0	0	0
BIOTIN-BIOSYNTHESIS-PWY: biotin biosynthesis I|g__Citrobacter.s__Citrobacter_koseri	0	0	0	0	0	0	0	0	0	0	0	0	0	0	0	0	0	0	0	0	0	0	0	0	0	0	0	0	0	0	0	0	0	0	7.76273	0	0	0	0	0	0	0	0	0	0	0	0	0	0
BIOTIN-BIOSYNTHESIS-PWY: biotin biosynthesis I|g__Citrobacter.s__Citrobacter_sp_MGH106	0	0	0	0	0	0	0	0	0	0	0	0	0	0	0	0	0	0	0	0	0	0	0	0	0	0	0	0	0	0	0	0	0	0	0	0	0	0	0	0	0	0	0	0	0	0	0	0	0
BIOTIN-BIOSYNTHESIS-PWY: biotin biosynthesis I|g__Enterobacter.s__Enterobacter_cloacae_complex	0	0	0	0	1.24224	1.09003	0	0	0	323.298	194.73	5.92768	320.018	151.049	74.4497	366.998	298.303	319.632	310.897	358.978	322.561	0	0	0	0	0	0	0	0	0	10.289	23.5273	0	36.847	25.9549	0	0	0	9.70801	6.64137	1.99062	0	0	0	0	0	0	0	0
BIOTIN-BIOSYNTHESIS-PWY: biotin biosynthesis I|g__Escherichia.s__Escherichia_coli	0	0	0	0	0	0	10.6774	26.355	0	0	0	0	0	0	0	0	0	0	0	0	0	204.553	179.974	0	190.661	206.57	264.814	261.701	244.72	0	0	0	0	0	0	0	0	0	0	0.553564	4.43336	0	212.437	148.034	0	203.555	138.311	0	0
BIOTIN-BIOSYNTHESIS-PWY: biotin biosynthesis I|g__Haemophilus.s__Haemophilus_parainfluenzae	0	0	0	0	0	0	0	0	0	0	0	0	0	0	0	0	0	0	0	0	0	0	0	0	0	0	0	0	0	0	0	0	0	0	0	0	6.6788	106.71	0	0	0.948183	33.2022	0	0	0	0	0	0	0
BIOTIN-BIOSYNTHESIS-PWY: biotin biosynthesis I|g__Klebsiella.s__Klebsiella_aerogenes	0	0	0	0	0	0	0	0	0	0	0	0	0	0	0	0	0	0	0	0	0	0	0	0	0	0	0	0	0	0	0	0	0	0	0	0	0	0	0	0	0	0	0	0	0	0	0	0	0
BIOTIN-BIOSYNTHESIS-PWY: biotin biosynthesis I|g__Klebsiella.s__Klebsiella_michiganensis	0	46.0948	42.5554	0	89.4304	102.652	0	0	110.621	0	2.82426	0	0	6.4827	21.8962	0	0	0	0	0	0	0	0	0	0	0	0	0	0	39.5918	22.955	18.5286	48.9914	90.7994	31.7114	0	0	0	0	0	0	0	0	0	0	0	0	0	0
BIOTIN-BIOSYNTHESIS-PWY: biotin biosynthesis I|g__Klebsiella.s__Klebsiella_oxytoca	0	29.0707	26.494	1.98591	19.6344	20.031	0	0	0	0	0	172.304	0	0	19.0497	0	0	0	0	0	0	0	0	0	0	0	0	0	0	33.8507	3.59403	1.73799	40.9002	20.4374	6.7236	0	0	0	0	0	0.846688	0	0	0	0	0	0	0	0
BIOTIN-BIOSYNTHESIS-PWY: biotin biosynthesis I|g__Klebsiella.s__Klebsiella_pneumoniae	0	0	0	0	0	0	0	0	0	0	0	0	0	0	0	0	0	0	0	0	0	9.92823	8.3969	0	0	0	0	0	0	18.5863	0	0	0	0.942892	0	0	0	0	363.727	333.059	265.608	0	0	26.5273	0	0	0	0	0
BIOTIN-BIOSYNTHESIS-PWY: biotin biosynthesis I|g__Kluyvera.s__Kluyvera_ascorbata	0	0	0	0	0	0	0	0	0	0	0	0	0	0	0	0	0	0	0	0	0	0	0	0	0	0	0	0	0	0	5.53293	23.2585	0	0	0	0	0	0	0	0	0	0	0	0	0	0	0	0	0
BIOTIN-BIOSYNTHESIS-PWY: biotin biosynthesis I|g__Raoultella.s__Raoultella_ornithinolytica	0	0	0	0	0	0	0	0	0	0	0	0	0	0	0	0	0	0	0	0	0	0	0	0	0	0	0	0	0	0	0	0	0	0	0	0	0	0	0	0.917076	21.6688	0	0	0	0	0	0	0	0
BIOTIN-BIOSYNTHESIS-PWY: biotin biosynthesis I|g__Raoultella.s__Raoultella_planticola	0	0	0	0	0	0	0	0	0	0	0	0	0	0	0	0	0	0	0	0	0	0	0	0	0	0	0	0	0	0	0	0	0	0	0	0	0	0	0	0	0.639034	0	0	0	0	0	0	0	0
BIOTIN-BIOSYNTHESIS-PWY: biotin biosynthesis I|g__Raoultella.s__Raoultella_terrigena	0	0	0	0	0	0	0	0	0	0	0	0	0	0	0	0	0	0	0	0	0	0	0	0	0	0	0	0	0	0	0	0	0	0	0	0	0	0	0	0	0	0	0	0	0	0	0	367.626	31.6277
BIOTIN-BIOSYNTHESIS-PWY: biotin biosynthesis I|g__Serratia.s__Serratia_marcescens	0	0	0	0	0	0	0	0	0	0	0	0	0	0	0	0	0	0	0	0	0	0	0	0	0	0	0	0	0	0	0	0	0	0	0	0	0	0	0	0	0	0	0	0	0	0	0	0	0
BIOTIN-BIOSYNTHESIS-PWY: biotin biosynthesis I|unclassified	0	0	0	0	0	0	0	0	1.24522	0	0	0	0	0	0	0	0	0	0	0	0	0	0	0	0	0	0	0	0	0	0	0	29.4699	2.25091	0	0	0	0	0	0	1.53932	0	0	0	0	0	0	0	0
BRANCHED-CHAIN-AA-SYN-PWY: superpathway of branched chain amino acid biosynthesis|g__Acinetobacter.s__Acinetobacter_johnsonii	0	0	0	0	0	0	0	0	0	0	0	0	0	0	0	0	0	0	0	0	0	0	0	0	0	0	0	0	0	0	0	0	3.62235	0	0	0	0	0	0	0	0	0	0	0	0	0	0	0	0
BRANCHED-CHAIN-AA-SYN-PWY: superpathway of branched chain amino acid biosynthesis|g__Actinomyces.s__Actinomyces_urogenitalis	0	0	0	0	0	0	0	0	0	0	0	0	0	0	0	0	0	0	0	0	0	0	0	0	0	0	0	0	0	0	0	0	0	0	0	0	104.645	0	0	0	0	0	0	0	0	0	0	0	0
BRANCHED-CHAIN-AA-SYN-PWY: superpathway of branched chain amino acid biosynthesis|g__Bacteroides.s__Bacteroides_fragilis	0	0	0	0	0	0	3.60276	10.6669	21.5855	0	0	0	0	0	0	0	0	0	0	0	0	0	0	0	0	0	0	0	0	0	0	0	0	0	0	0	0	0	0	0	0	0	0	0	0	0	0	0	0
BRANCHED-CHAIN-AA-SYN-PWY: superpathway of branched chain amino acid biosynthesis|g__Bacteroides.s__Bacteroides_ovatus	0	0	0	0	0	0	0	1.18028	0	0	0	0	0	0	0	0	0	0	0	0	0	0	0	0	0	0	0	0	0	0	0	0	0	0	0	0	0	0	0	0	0	0	0	0	0	0	0	0	0
BRANCHED-CHAIN-AA-SYN-PWY: superpathway of branched chain amino acid biosynthesis|g__Bacteroides.s__Bacteroides_uniformis	0	0	0	0	0	0	1.71489	28.0228	5.36622	0	0	0	0	0	0	0	0	0	0	0	0	0	0	0	0	0	0	0	0	0	0	0	0	0	0	0	0	0	0	0	0	0	0	0	0	0	0	0	0
BRANCHED-CHAIN-AA-SYN-PWY: superpathway of branched chain amino acid biosynthesis|g__Bifidobacterium.s__Bifidobacterium_animalis	0	0	0	0	0	0	0	0	0	0	0	0	0	46.7937	9.3735	0	0	0	0	0	0	0	0	0	0	0	0	0	0	0	0	0	0	0	0	0	0	0	0	0	0	0	0	0	0	0	0	0	0
BRANCHED-CHAIN-AA-SYN-PWY: superpathway of branched chain amino acid biosynthesis|g__Bifidobacterium.s__Bifidobacterium_bifidum	0	0	0	0	0	0	0	0.293147	0	0	0	0	0	0	0	0	0	0	0	0	0	0	0	0	0	0	0	0	0	0	0	0	0	0	0	0	0	0	0	0	0	0	0	0	0	0	0	0	0
BRANCHED-CHAIN-AA-SYN-PWY: superpathway of branched chain amino acid biosynthesis|g__Bifidobacterium.s__Bifidobacterium_breve	0	0	0	0	0	0	401.732	228.293	128.865	0	0	0	0	0	0	0	0	0	0	0	0	0	0	0	0	0	0	0	9.63608	0	569.265	275.72	0	0	294.502	0	0	0	0	0	0	0	0	0	0	0	0	0	473.026
BRANCHED-CHAIN-AA-SYN-PWY: superpathway of branched chain amino acid biosynthesis|g__Bifidobacterium.s__Bifidobacterium_dentium	0	0	0	0	0	0	0	0	0	0	0	0	0	0	0	0	0	0	0	0	0	0	0	0	0	0	0	0	0	0	0	0	0	0	0	0	0	0	0	0	0	5.00759	31.3552	116.507	0	0	4.62798	0	0
BRANCHED-CHAIN-AA-SYN-PWY: superpathway of branched chain amino acid biosynthesis|g__Bifidobacterium.s__Bifidobacterium_longum	0	0	0	0	0	0	60.4442	37.4373	38.5856	0	0	0	0	0	0	0	0	0	0	0	0	0	0	0	2.26938	14.4893	0	0	0	0	0	0	0	0	0	0	0	0	0	0	0	69.5927	28.1666	0	4.29494	75.822	32.2134	0	0
BRANCHED-CHAIN-AA-SYN-PWY: superpathway of branched chain amino acid biosynthesis|g__Citrobacter.s__Citrobacter_freundii	0	0	0	0	0	0	0	0	0	0	0	0	0	0	0	0	0	0	0	0	0	0	0	0	0	0	0	0	0	0	0	0.16491	10.5987	0.419062	1.20611	0	0	0	0	4.12189	7.84667	0	0	0	0	0	0	0	0
BRANCHED-CHAIN-AA-SYN-PWY: superpathway of branched chain amino acid biosynthesis|g__Citrobacter.s__Citrobacter_koseri	0	0	0	0	0	0	0	0	0	0	0	0	0	0	0	0	0	0	0	0	0	0	0	0	0	0	0	0	0	0	0	0	0	1.04473	9.00225	0	0	0	0	0	0	0	0	0	0	0	0	0	0
BRANCHED-CHAIN-AA-SYN-PWY: superpathway of branched chain amino acid biosynthesis|g__Citrobacter.s__Citrobacter_portucalensis	0	0	0	0	0	0	0	0	0	0	0	0	0	0	0	0	0	0	0	0	0	0	0	0	0	0	0	0	0	0	0	0	0	0.279804	0	0	0	0	0	0	0	0	0	0	0	0	0	0	0
BRANCHED-CHAIN-AA-SYN-PWY: superpathway of branched chain amino acid biosynthesis|g__Citrobacter.s__Citrobacter_sp_MGH106	0	0	0	0	0	0	0	0	0	0	0	0	0	0	0	0	0	0	0	0	0	0	0	0	0	0	0	0	0	0	0	0	0	0.517896	0.355375	0	0	0	0	0	0	0	0	0	0	0	0	0	0
BRANCHED-CHAIN-AA-SYN-PWY: superpathway of branched chain amino acid biosynthesis|g__Citrobacter.s__Citrobacter_youngae	0	0	0	0	0	0	0	0	0	0	0	0	0	0	0	0	0	0	0	0	0	0	0	0	0	0	0	0	0	0	0	0	0	0	0.319969	0	0	0	0	0	0	0	0	0	0	0	0	0	0
BRANCHED-CHAIN-AA-SYN-PWY: superpathway of branched chain amino acid biosynthesis|g__Clostridium.s__Clostridium_paraputrificum	0	0	0	0	0	0	0	0	0	0	0	0	0	0	0	0	0	0	0	0	0	0	0	0	0	0	0	0	0	0	0	0	0	0	0	0	0	0	0	0	0	0	0	0	0	0	0	0	0
BRANCHED-CHAIN-AA-SYN-PWY: superpathway of branched chain amino acid biosynthesis|g__Corynebacterium.s__Corynebacterium_kroppenstedtii	0	0	0	0	0	0	0	0	0	0	0	0	0	0	0	0	0	0	0	0	0	0	0	0	0	0	0	0	0	0	0	0	0	0	0	0	0	0	0	0	0	0	0	0	0	0	0	0	0
BRANCHED-CHAIN-AA-SYN-PWY: superpathway of branched chain amino acid biosynthesis|g__Cutibacterium.s__Cutibacterium_avidum	0	21.1778	0	0	52.2144	16.415	0	0	0	0	0	9.08429	0	0	3.64783	0	0	0	0	0	0	27.8641	27.8293	0	5.96823	0	0	0	0	0	0	0	0	1.3773	0	0	4.1915	0	0	0	0	0	0	0	0	0	0	0	0
BRANCHED-CHAIN-AA-SYN-PWY: superpathway of branched chain amino acid biosynthesis|g__Dermabacter.s__Dermabacter_hominis	0	0	0	0	0	0	0	0	0	0	0	0	0	0	0	0	0	0	0	0	0	0	0	0	0	0	0	0	0	0	0	0	0	0	0	0	0	0	0	0	0	0	0	0	0	0	0	0	0
BRANCHED-CHAIN-AA-SYN-PWY: superpathway of branched chain amino acid biosynthesis|g__Eggerthella.s__Eggerthella_lenta	0	0	0	0	0	1.70425	2.41359	3.21087	3.56239	0	0	0	0	0	0	0	0	0	0	0	0	0	0	0	0	0	0	0	0	0	0	0	0	0	0	0	0	0	0	1.65742	1.10773	0	0	0	0	0	0	0	0
BRANCHED-CHAIN-AA-SYN-PWY: superpathway of branched chain amino acid biosynthesis|g__Enterobacter.s__Enterobacter_cloacae_complex	0	0	0	0	1.30502	1.14153	0	0	0	360.471	245.223	10.4604	381.313	200.468	96.7672	439.996	331.412	427.055	384.087	399.48	347.804	0	0	0	0	0	0	0	0.296924	0	12.9102	27.0808	0	36.8411	30.5523	0	0	0	12.6892	9.74214	3.0399	0	0	0	0	0	0	0	0
BRANCHED-CHAIN-AA-SYN-PWY: superpathway of branched chain amino acid biosynthesis|g__Enterococcus.s__Enterococcus_faecium	0	0	0	0	0	0	0	0	0	0	0	0	0	0	0	0	0	0	0	0	0	0	0	0	0	0	0	0	0	0	0	0	0	0	0	0	0	0	0	0	0	0	0	0	0	0	0	0	0
BRANCHED-CHAIN-AA-SYN-PWY: superpathway of branched chain amino acid biosynthesis|g__Escherichia.s__Escherichia_coli	0	0	0	0	0	0	21.4921	43.6361	0.172052	0	0	0	0	0	0	0	0	0	0	0	0	292.496	260.555	0	352.965	413.492	347.597	374.743	321.675	0	0	0	0	0	0	0	0	0	0	0	1.30237	0	378.305	295.982	0	377.343	276.321	0	0
BRANCHED-CHAIN-AA-SYN-PWY: superpathway of branched chain amino acid biosynthesis|g__Flavonifractor.s__Flavonifractor_plautii	0	0	0	0	0	0	2.89858	1.55802	3.32157	0	0	0	0	0	0	0	0	0	0	0	0	0	0	0	0	0	0	0	0	0	0	0	0	0	0	0	0	0	0	0	0	0	0	0	0	0	0	0	0
BRANCHED-CHAIN-AA-SYN-PWY: superpathway of branched chain amino acid biosynthesis|g__Haemophilus.s__Haemophilus_parainfluenzae	0	0	0	0	0	0	0	0	0	0	0	0	0	0	0	0	0	0	0	0	0	0	0	0	0	0	0	0	0	0	0	0	0	0.498607	0	0	2.31498	105.072	0	0	1.0158	21.2342	0	0	0	0	0	0	0
BRANCHED-CHAIN-AA-SYN-PWY: superpathway of branched chain amino acid biosynthesis|g__Haemophilus.s__Haemophilus_sp_HMSC71H05	0	0	0	0	0	0	0	0	0	0	0	0	0	0	0	0	0	0	0	0	0	0	0	0	0	0.594085	0	0	0	0	0	0	0	2.42368	0	0	5.94934	0	0	0	0	0	0	0	0	0	0	0	0
BRANCHED-CHAIN-AA-SYN-PWY: superpathway of branched chain amino acid biosynthesis|g__Klebsiella.s__Klebsiella_aerogenes	0	0	0	0	0	0	0	0	0	0	0	0	0	0	0	0	0	0	0	0	0	0	0	0	0	0	0	0	0	0	0	0	0	0	0	0	0	0	0	0	0	0	0	0	0	0	0	0	0
BRANCHED-CHAIN-AA-SYN-PWY: superpathway of branched chain amino acid biosynthesis|g__Klebsiella.s__Klebsiella_michiganensis	0	144.385	164.079	0	102.975	77.2438	0	0	138.089	0	3.7352	0	0	6.24419	25.4162	0	0	0	0	0	0	0	0	0	0	0	0	0	0	62.7947	28.5607	26.4036	62.4151	96.0207	26.082	0	0	0	0	0	0.179319	0	0	0	0	0	0	0	0
BRANCHED-CHAIN-AA-SYN-PWY: superpathway of branched chain amino acid biosynthesis|g__Klebsiella.s__Klebsiella_oxytoca	0	0.465979	0.841517	2.27717	1.0502	1.99211	0	0	0	0	0	19.4355	0	0	2.00671	0	0	0	0	0	0	0	0	0	0	0	0	0	0	33.4066	0	5.96686	46.4776	4.38919	0	0	0	0	0	0	0.676064	0	0	0	0	0	0	0	0
BRANCHED-CHAIN-AA-SYN-PWY: superpathway of branched chain amino acid biosynthesis|g__Klebsiella.s__Klebsiella_pneumoniae	0	0	0	0	0	0.117191	0	0	0	0	0	0	0	0	0	0	0	0	0	0	0	17.5135	12.3091	0	0	0	0	0	0	34.2939	0	0	0	0.98484	0	0	0	0	439.32	429.732	337.358	0	0	40.6524	0	0	0	0	0
BRANCHED-CHAIN-AA-SYN-PWY: superpathway of branched chain amino acid biosynthesis|g__Klebsiella.s__Klebsiella_quasipneumoniae	0	0	0	0	0	0	0	0	0	0	0	0	0	0	0	0	0	0	0	0	0	0	0	0	0	0	0	0	0	0.391905	0	0	0	0	0	0	0	0	2.70803	2.04601	1.42399	0	0	0	0	0	0	0	0
BRANCHED-CHAIN-AA-SYN-PWY: superpathway of branched chain amino acid biosynthesis|g__Kluyvera.s__Kluyvera_ascorbata	0	0	0	0	0	0	0	0	0	0	0	0	0	0	0	0	0	0	0	0	0	0	0	0	0	0	0	0	0	0	4.44637	13.1321	0	0.606148	0	0	0	0	0	0	0	0	0	0	0	0	0	0	0
BRANCHED-CHAIN-AA-SYN-PWY: superpathway of branched chain amino acid biosynthesis|g__Parabacteroides.s__Parabacteroides_distasonis	0	0	0	0	0	0	4.66807	2.74086	0	0	0	0	0	0	0	0	0	0	0	0	0	0	0	0	0	0	0	0	0	0	0	0	0	0	0	0	0	0	0	0	0	0	0	0	0	0	0	0	0
BRANCHED-CHAIN-AA-SYN-PWY: superpathway of branched chain amino acid biosynthesis|g__Proteus.s__Proteus_mirabilis	0	0	0	0	0	0	0	0	0	0	0	0	0	0	0	0	0	0	0	0	0	0	0	0	0	0	0	0	0	0	0	0	0	0	0	0	0	0	0	0	0	0	0	0	0	0	0	0	0
BRANCHED-CHAIN-AA-SYN-PWY: superpathway of branched chain amino acid biosynthesis|g__Raoultella.s__Raoultella_ornithinolytica	0	0	0	0	0	0	0	0	0	0	0	0	0	0	0	0	0	0	0	0	0	0	0	0	0	0	0	0	0	0	0	0	0	0	0	0	0	0	0	0.690311	19.8121	0	0	0	0	0	0	0	0
BRANCHED-CHAIN-AA-SYN-PWY: superpathway of branched chain amino acid biosynthesis|g__Raoultella.s__Raoultella_planticola	0	0	0	0	0	0	0	0	0	0	0	0	0	0	0	0	0	0	0	0	0	0	0	0	0	0	0	0	0	0	0	0	0	0	0	0	0	0	0	0	0.599214	0	0	0	0	0	0	0	0
BRANCHED-CHAIN-AA-SYN-PWY: superpathway of branched chain amino acid biosynthesis|g__Raoultella.s__Raoultella_terrigena	0	0	0	0	0	0	0	0	0	0	0	0	0	0	0	0	0	0	0	0	0	0	0	0	0	0	0	0	0	0	0	0	0	0	0	0	0	0	0	0	0	0	0	0	0	0	0	338.876	28.9602
BRANCHED-CHAIN-AA-SYN-PWY: superpathway of branched chain amino acid biosynthesis|g__Serratia.s__Serratia_marcescens	0	0	0	0	0	0	0	0	0	0	0	0	0	0	0	0	0	0	0	0	0	0	0	0	0	0	0	0	0	0	0	0	0	0	0	0	0	0	0	0	0	0	0	0	0	0	0	0	0
BRANCHED-CHAIN-AA-SYN-PWY: superpathway of branched chain amino acid biosynthesis|g__Staphylococcus.s__Staphylococcus_aureus	0	6.33314	8.846	3.72563	0	0	0	0	0	3.44318	14.0074	9.49904	0	0	0	0.666973	14.8572	0	0	0	0	0	0	0	0	0	0	0	0	0	0	0	0	0	0	0	0	0	0	0	0	0	0	0	0	0	0	0	0
BRANCHED-CHAIN-AA-SYN-PWY: superpathway of branched chain amino acid biosynthesis|g__Staphylococcus.s__Staphylococcus_capitis	0	0	0	0	0	0	0	0	0	0	0	0	0	0	0	0	0	0	0	0	0	0	0	0	0	0	0	0	0	0	0	0	0	0	0	0	0	0	0	0	0	0	0	0	0	0	0	0	0
BRANCHED-CHAIN-AA-SYN-PWY: superpathway of branched chain amino acid biosynthesis|g__Staphylococcus.s__Staphylococcus_epidermidis	683.214	75.0397	36.4571	325.11	4.80863	2.10078	20.9708	15.9632	0	50.7348	13.6697	3.17133	49.82	3.27566	4.31244	15.2715	26.6999	40.381	26.2779	32.5433	14.9246	0	0.649946	8.66993	1.31421	8.49878	0	0	2.62833	1.01798	1.98683	6.56785	7.33239	2.01943	7.07489	218.959	53.2095	18.2051	0	0	0	110.161	2.9912	2.30884	115.259	2.89635	0	28.2427	65.4991
BRANCHED-CHAIN-AA-SYN-PWY: superpathway of branched chain amino acid biosynthesis|g__Staphylococcus.s__Staphylococcus_haemolyticus	0	0	0	1.37357	0	0	0	0	0	6.46363	1.91427	0.991093	0	0	0.974226	0.468653	0.768448	1.64502	0.610675	2.37849	0	0	0.201043	33.6226	0.709824	3.11297	0	0	0	1.56629	0	0.739201	3.02608	0	1.19446	32.9696	26.5719	0	0	0	0	11.7712	0	0	48.5284	2.60812	0	29.146	2.25848
BRANCHED-CHAIN-AA-SYN-PWY: superpathway of branched chain amino acid biosynthesis|g__Staphylococcus.s__Staphylococcus_hominis	16.2659	5.60404	9.09616	373.255	0.267633	0.679044	0	0	0	0	0	0	0	0	0	0.923425	0	0	0	0	0	0	0	0	0	0	0	0	0	0	0	0	0	0	0	0	0	0	0	0	0	0	0	0	0	0	0	0	0
BRANCHED-CHAIN-AA-SYN-PWY: superpathway of branched chain amino acid biosynthesis|g__Staphylococcus.s__Staphylococcus_lugdunensis	36.0638	7.03371	10.7444	0	0	0	0	0	0	0	0	0	0	0	0	0	0	0	0	0	0	0	0	0	0	0	0	0	0	0	0	0	0	0	0	1.82873	0	0	0	0	0	9.94958	0	0	5.9834	0	0	0	0
BRANCHED-CHAIN-AA-SYN-PWY: superpathway of branched chain amino acid biosynthesis|g__Staphylococcus.s__Staphylococcus_warneri	0	0	0	35.8316	0	0	0	0	0	0	0	0	0	0	0	0	0	0	0	0	0	0	0	0	0	0	0	0	0	0	0	0	0	0	0	0	0	0	0	0	0	6.60795	0	0	0	0	0	0	0
BRANCHED-CHAIN-AA-SYN-PWY: superpathway of branched chain amino acid biosynthesis|g__Streptococcus.s__Streptococcus_gordonii	0	0	0	0	0	0	0	0	0	0	0	0	0	0	0	0	0	0	0	0	0	0	0	0	0	0	0	0	0	0	0	0	0	0	0	0	0	0	0	0	0	4.56495	0	0	0	0	0	0	0
BRANCHED-CHAIN-AA-SYN-PWY: superpathway of branched chain amino acid biosynthesis|g__Streptococcus.s__Streptococcus_parasanguinis	0	0	0	0	0	0	0	0	0	0	0	0	0	0	0	0	0	0	0	0	0	0	0	0	0	0	0	0	0	0	0	0	0	0	0	0	0	0	0	0	0	20.5582	0	0	0	0	0	0	0
BRANCHED-CHAIN-AA-SYN-PWY: superpathway of branched chain amino acid biosynthesis|g__Streptococcus.s__Streptococcus_salivarius	0	0	0	0	0	0	0	0	0	0	0	0	0	0	0	0	0	0	0	0	0	0	0	0	0	0	0	0	0	0	0	0	0	0	0	0	0	0	0	0	0	81.9503	0	0	417.351	0	6.32249	0	0
BRANCHED-CHAIN-AA-SYN-PWY: superpathway of branched chain amino acid biosynthesis|g__Streptococcus.s__Streptococcus_vestibularis	0	0	0	0	0	0	0	0	0	0	0	0	0	0	0	0	0	0	0	0	0	0	0	0	0	0	0	0	0	0	0	0	0	0	0	0	0	0	0	0	0	126.321	1.27013	31.0924	15.9955	0	117.621	0	0
BRANCHED-CHAIN-AA-SYN-PWY: superpathway of branched chain amino acid biosynthesis|g__Veillonella.s__Veillonella_atypica	0	0	0	0	0	2.54338	0	0	0	0	0	0	0	0	0	0	0	0	0	0	0	0	0	0	4.6907	13.3257	0	0	0	0	0	0	0	0	8.32937	0	0	0	0	0	0	6.16235	12.2738	1.41657	131.446	6.15536	0	0	26.4691
BRANCHED-CHAIN-AA-SYN-PWY: superpathway of branched chain amino acid biosynthesis|g__Veillonella.s__Veillonella_dispar	0	0	0	0	0	0	0	0	0	0	0.600929	0	0	0	0	0	0	0	0	0	0	0	0	0	1.07148	0	0	0	0	0	0	34.909	0	0	7.55103	0	0	0	0	0	0	0	0	0	0	0	0	0	0
BRANCHED-CHAIN-AA-SYN-PWY: superpathway of branched chain amino acid biosynthesis|g__Veillonella.s__Veillonella_infantium	0	0	0	0	0	0	0	0	0	0	0	0	0	0	0	0	0	0	0	0	0	0	0	0	0	0	0	0	0	0	0	16.7538	0	0	4.16443	0	0	0	0	0	0	0	0	0	0	0	0	0	0
BRANCHED-CHAIN-AA-SYN-PWY: superpathway of branched chain amino acid biosynthesis|g__Veillonella.s__Veillonella_parvula	0	0	0	0	0	44.209	0	0	0	0	0	0	0	99.2698	6.61567	0	103.511	0	48.0966	12.0105	107.211	0	0	0	0	0	0	0	0	0	0	22.5074	0	0	0	0	90.5669	146.33	0	0	0	254.896	2.06564	0	39.3307	0	0	0	0
BRANCHED-CHAIN-AA-SYN-PWY: superpathway of branched chain amino acid biosynthesis|g__Veillonella.s__Veillonella_rogosae	0	0	0	0	0	0	0	0	0	0	21.0825	0	0	0	0	0	0	0	0	0	0	0	0	0	0	0	0	0	0	0	0	1.40307	0	0	1.07812	0	0	0	0	0	0	0	0	0	0	0	0	0	0
BRANCHED-CHAIN-AA-SYN-PWY: superpathway of branched chain amino acid biosynthesis|g__Veillonella.s__Veillonella_sp_T11011_6	0	0	0	0	0	0	0	0	0	0	0	0	0	0	0	0	0	0	0	0	0	0	0	0	0	0	0	0	0	0	0	6.35431	0	0	1.7826	0	0	0	0	0	0	0	0	0	0	0	0	0	0
BRANCHED-CHAIN-AA-SYN-PWY: superpathway of branched chain amino acid biosynthesis|unclassified	0	0	0	0	0	0	0	0	0	0	0	0	0	0	0	0	0	0	0	0	0	2.00165	2.13554	0	0	0.899839	0.861051	0.601719	0	3.34803	0	4.96142	54.5912	7.93463	2.55329	0	0	25.7466	0	0	2.22067	12.6008	0	0	0	3.02742	0	0	0
CALVIN-PWY: Calvin-Benson-Bassham cycle|g__Acinetobacter.s__Acinetobacter_johnsonii	0	0	0	0	0	0	0	0	0	0	0	0	0	0	0	0	0	0	0	0	0	0	0	0	0	0	0	0	0	0	0	0	1.682	0	0	0	0	0	0	0	0	0	0	0	0	0	0	0	0
CALVIN-PWY: Calvin-Benson-Bassham cycle|g__Bacteroides.s__Bacteroides_fragilis	0	0	0	0	0	0	3.20834	8.61301	18.3411	0	0	0	0	0	0	0	0	0	0	0	0	0	0	0	0	0	0	0	0	0	0	0	0	0	0	0	0	0	0	0	0	0	0	0	0	0	0	0	0
CALVIN-PWY: Calvin-Benson-Bassham cycle|g__Citrobacter.s__Citrobacter_freundii	0	0	0	0	0	0	0	0	0	0	0	0	0	0	0	0	0	0	0	0	0	0	0	0	0	0	0	0	0	0	0	0	10.4494	0.329471	0.654502	0	0	0	0	1.89679	3.9688	0	0	0	0	0	0	0	0
CALVIN-PWY: Calvin-Benson-Bassham cycle|g__Citrobacter.s__Citrobacter_koseri	0	0	0	0	0	0	0	0	0	0	0	0	0	0	0	0	0	0	0	0	0	0	0	0	0	0	0	0	0	0	0	0	0	1.42514	10.4803	0	0	0	0	0	0	0	0	0	0	0	0	0	0
CALVIN-PWY: Calvin-Benson-Bassham cycle|g__Citrobacter.s__Citrobacter_portucalensis	0	0	0	0	0	0	0	0	0	0	0	0	0	0	0	0	0	0	0	0	0	0	0	0	0	0	0	0	0	0	0	0	0	1.67142	0	0	0	0	0	0	0	0	0	0	0	0	0	0	0
CALVIN-PWY: Calvin-Benson-Bassham cycle|g__Citrobacter.s__Citrobacter_sp_MGH106	0	0	0	0	0	0	0	0	0	0	0	0	0	0	0	0	0	0	0	0	0	0	0	0	0	0	0	0	0	0	0	0	0	0.763518	0.300459	0	0	0	0	0	0	0	0	0	0	0	0	0	0
CALVIN-PWY: Calvin-Benson-Bassham cycle|g__Citrobacter.s__Citrobacter_youngae	0	0	0	0	0	0	0	0	0	0	0	0	0	0	0	0	0	0	0	0	0	0	0	0	0	0	0	0	0	0	0	0	0	0.257085	0.59262	0	0	0	0	1.70094	3.2823	0	0	0	0	0	0	0	0
CALVIN-PWY: Calvin-Benson-Bassham cycle|g__Enterobacter.s__Enterobacter_cloacae_complex	0	0	0	0	1.22123	1.20516	0	0	0	300.146	205.373	5.59243	321.962	166.89	85.8829	363.176	287.47	359.402	329.298	352.898	299.915	0	0	0	0	0	0	0	0	0	10.1425	30.6237	0	34.8133	31.2309	0	0	0	10.1676	7.01476	2.15417	0	0	0	0	0	0	0	0
CALVIN-PWY: Calvin-Benson-Bassham cycle|g__Enterococcus.s__Enterococcus_faecium	0	0	0	0	0	0	0	0	0	0	0	0	0	0	0	0	0	0	0	0	0	0	0	0	0	0	0	0	0	0	0	0	0	0	0	0	0	0	0	0	0	0	0	0	0	0	0	0	0
CALVIN-PWY: Calvin-Benson-Bassham cycle|g__Escherichia.s__Escherichia_coli	0	0	0	0	0	0	29.1126	57.5347	0	0	0	0	0	0	0	0	0	0	0	0	0	243.685	214.658	0	198.161	207.674	337.865	329.249	305.346	0	0	0	0	0	0	0	0	0	0	0	0.520616	0	200.382	143.461	0	202.138	132.373	0	0
CALVIN-PWY: Calvin-Benson-Bassham cycle|g__Finegoldia.s__Finegoldia_magna	0	0	0	0	0	0	0	0	0	0	0	1.59338	0	0	0	0	0	0	0	0	0	0	0	0	0	0	0	0	0	0	0	0	0	0	0	0	0	0	0	0	0	0	0	0	0	0	0	0	0
CALVIN-PWY: Calvin-Benson-Bassham cycle|g__Flavonifractor.s__Flavonifractor_plautii	0	0	0	0	0	0	5.77503	2.36787	2.71388	0	0	0	0	0	0	0	0	0	0	0	0	0	0	0	0	0	0	0	0	0	0	0	0	0	0	0	0	0	0	0	0	0	0	0	0	0	0	0	0
CALVIN-PWY: Calvin-Benson-Bassham cycle|g__Haemophilus.s__Haemophilus_parainfluenzae	0	0	0	0	0	0	0	0	0	0	0	0	0	0	0	0	0	0	0	0	0	0	0	0	0	0.553914	0	0	0	0	0	0	0	0.275991	0	0	3.14898	85.778	0	0	0	27.9914	0	0	0	0	0	0	0
CALVIN-PWY: Calvin-Benson-Bassham cycle|g__Haemophilus.s__Haemophilus_sp_HMSC71H05	0	0	0	0	0	0	0	0	0	0	0	0	0	0	0	0	0	0	0	0	0	0	0	0	0	0.240881	0	0	0	0	0	0	0	2.27499	0	0	4.00408	0	0	0	0	0	0	0	0	0	0	0	0
CALVIN-PWY: Calvin-Benson-Bassham cycle|g__Klebsiella.s__Klebsiella_aerogenes	0	0	0	0	0	0	0	0	0	0	0	0	0	0	0	0	0	0	0	0	0	0	0	0	0	0	0	0	0	0	0	0	0	0	0	0	0	0	0	0	0	0	0	0	0	0	0	0	0
CALVIN-PWY: Calvin-Benson-Bassham cycle|g__Klebsiella.s__Klebsiella_michiganensis	0	112.816	133.641	0	0	0	0	0	119.068	0	0	0	0	0	0	0	0	0	0	0	0	0	0	0	0	0	0	0	0	0	0	0	0	0	0	0	0	0	0	0	0	0	0	0	0	0	0	0	0
CALVIN-PWY: Calvin-Benson-Bassham cycle|g__Klebsiella.s__Klebsiella_oxytoca	0	265.352	300.968	4.85345	191.82	210.051	0	0	0	0	16.4486	227.635	0	23.6479	114.451	0	0	0	0	0	0	0	0	0	0	0	0	0	0	261.069	75.2856	52.1952	247.959	249.381	83.1306	0	0	0	0	0	3.77672	0	0	0	0	0	0	0	0
CALVIN-PWY: Calvin-Benson-Bassham cycle|g__Klebsiella.s__Klebsiella_pneumoniae	0	0	0	0	0	0	0	0	0	0	0	0	0	0	0	0	0	0	0	0	0	32.7337	24.627	0	0	0	0	0	0	44.2567	0	0	0	3.21309	1.0128	0	0	0	459.883	433.845	402.98	0	0	63.0848	0	0	0	0	0
CALVIN-PWY: Calvin-Benson-Bassham cycle|g__Klebsiella.s__Klebsiella_quasipneumoniae	0	0	0	0	0	0	0	0	0	0	0	0	0	0	0	0	0	0	0	0	0	0	0	0	0	0	0	0	0	0.614565	0	0	0	0	0	0	0	0	4.49585	4.83016	3.55299	0	0	0.336311	0	0	0	0	0
CALVIN-PWY: Calvin-Benson-Bassham cycle|g__Klebsiella.s__Klebsiella_variicola	0	0	0	0	0	0	0	0	0	0	0	0	0	0	0	0	0	0	0	0	0	0.188028	0	0	0	0	0	0	0	0	0	0	0	0	0	0	0	0	0.259103	0	0.267859	0	0	0.741522	0	0	0	0	0
CALVIN-PWY: Calvin-Benson-Bassham cycle|g__Lachnoclostridium.s__Clostridium_symbiosum	0	0	0	0	0	0	0	1.54663	6.23818	0	0	0	0	0	0	0	0	0	0	0	0	0	0	0	0	0	0	0	0	0	0	0	0	0	0	0	0	0	0	0	0	0	0	0	0	0	0	0	0
CALVIN-PWY: Calvin-Benson-Bassham cycle|g__Lactobacillus.s__Lactobacillus_plantarum	0	0	0	0	0	0	0	0	0	0	0	0	0	0	0	0	0	0	0	0	0	0	0	0	0	0	0	0	0	0	0	0	0	0	0	0	0	0	0	0	0	0	0	0	0	0	0	0	0
CALVIN-PWY: Calvin-Benson-Bassham cycle|g__Lactobacillus.s__Lactobacillus_rhamnosus	0	0	0	0	0	0	0	0	0	0	0	0	0	0	0	0	0	0	0	0	0	0	0	0	0	0	0	0	0	0	0	0	0	0	0	0	0	0	0	0	0	0	0	0	0	0	0	0	0
CALVIN-PWY: Calvin-Benson-Bassham cycle|g__Proteus.s__Proteus_mirabilis	0	0	0	0	0	0	0	0	0	0	0	0	0	0	0	0	0	0	0	0	0	0	0	0	0	0	0	0	0	0	0	0	0	0	0	0	0	0	0	0	0	0	0	0	0	0	0	0	0
CALVIN-PWY: Calvin-Benson-Bassham cycle|g__Raoultella.s__Raoultella_ornithinolytica	0	0	0	0	0	0	0	0	0	0	0	0	0	0	0	0	0	0	0	0	0	0	0	0	0	0	0	0	0	0	0	0	0	0	0	0	0	0	0	0.261347	32.7881	0	0	0	0	0	0	0	0
CALVIN-PWY: Calvin-Benson-Bassham cycle|g__Raoultella.s__Raoultella_planticola	0	0	0	0	0	0	0	0	0	0	0	0	0	0	0	0	0	0	0	0	0	0	0	0	0	0	0	0	0	0	0	0	0	0	0	0	0	0	0	0	12.9309	0	0	0	0	0	0	0	0
CALVIN-PWY: Calvin-Benson-Bassham cycle|g__Raoultella.s__Raoultella_terrigena	0	0	0	0	0	0	0	0	0	0	0	0	0	0	0	0	0	0	0	0	0	0	0	0	0	0	0	0	0	0	0	0	0	0	0	0	0	0	0	0	0	0	0	0.203755	0	0	0.985085	579.475	52.8141
CALVIN-PWY: Calvin-Benson-Bassham cycle|g__Serratia.s__Serratia_marcescens	0	0	0	0	0	0	0	0	0	0	0	0	0	0	0	0	0	0	0	0	0	0	0	0	0	0	0	0	0	0	0	0	0	0	0	0	0	0	0	0	0	0	0	0	0	0	0	0	0
CALVIN-PWY: Calvin-Benson-Bassham cycle|g__Staphylococcus.s__Staphylococcus_aureus	0	8.06443	9.40887	2.75085	0	0	0	0	0	5.50325	18.0017	12.3958	0	0	0	0.72683	18.4221	0	0	0	0	0	0	0	0	0	0	0	0	0	0	0	0	0	0	0	0	0	0	0	0	0	0	0	0	0	0	0	0
CALVIN-PWY: Calvin-Benson-Bassham cycle|g__Staphylococcus.s__Staphylococcus_epidermidis	661.899	59.1038	28.1593	264.006	5.19441	1.92392	16.188	15.3092	0	47.5166	10.0831	2.49318	49.6956	3.55126	4.25876	12.3903	21.8505	40.2901	27.1009	28.7773	14.2585	0	0	9.92495	1.11428	6.74129	0	0	1.52953	0	0	6.95742	7.34584	1.7237	6.31761	214.869	56.6641	12.6799	0	0	0	106.652	3.19176	1.97311	119.207	2.70845	0	29.6265	64.1517
CALVIN-PWY: Calvin-Benson-Bassham cycle|g__Staphylococcus.s__Staphylococcus_haemolyticus	0	0	0	1.82462	0	0	0	0	0	6.33466	1.81435	0	0	1.37218	1.7636	0.648032	0.960371	2.02052	0	2.02297	0	0	0	36.5761	0.937698	3.05591	0	0	0	2.32386	0	0.964307	2.51864	0	0	30.3789	25.72	0	0	0	0	11.9683	0	0.737554	40.368	2.68347	0	28.9198	1.98649
CALVIN-PWY: Calvin-Benson-Bassham cycle|g__Staphylococcus.s__Staphylococcus_hominis	13.8035	5.22573	10.6032	349.934	0	0	0	0	0	0	0	0	0	0	0	0.563299	0	0	0	0	0	0	0	0	0	0	0	0	0	0	0	0	0	0	0	0	0	0	0	0	0	0	0	0	0	0	0	0	0
CALVIN-PWY: Calvin-Benson-Bassham cycle|g__Staphylococcus.s__Staphylococcus_lugdunensis	40.633	10.0257	12.3338	0	0	0	0	0	0	0	0	0	0	0	0	0	0	0	0	0	0	0	0	0	0	0	0	0	0	0	0	0	0	0	0	1.27821	0	0	0	0	0	12.9072	0	0	5.11156	0	0	0	0
CALVIN-PWY: Calvin-Benson-Bassham cycle|g__Staphylococcus.s__Staphylococcus_warneri	0	0	0	29.2146	0	0	0	0	0	0	0	0	0	0	0	0	0	0	0	0	0	0	0	0	0	0	0	0	0	0	0	0	0	0	0	0	0	0	0	0	0	5.27916	0	0	0	0	0	0	0
CALVIN-PWY: Calvin-Benson-Bassham cycle|g__Streptococcus.s__Streptococcus_agalactiae	0	0	0	0	0	0	0	0	0	0	0	0	0	0	0	0	0	0	0	0	0	0	0	0	0	0	0	0	0	0	0	0	0	0	0	0	0	0	0	0	0	0	0	0	0	0	0	0	0
CALVIN-PWY: Calvin-Benson-Bassham cycle|g__Streptococcus.s__Streptococcus_anginosus_group	0	0	0	23.6037	0	0	0	0	0	2.55083	153.692	253.357	2.72303	174.484	177.625	0	0	0	0	0	0	0	0	0	0	0	0	0	0	0	0	0	0	0	0	324.567	168.304	0	0	0	0	0	0	0	0	0	0	0	12.9069
CALVIN-PWY: Calvin-Benson-Bassham cycle|unclassified	0	0	0	0	3.57115	4.05952	0	0	3.68185	0	0	3.61101	0	0	0	0	0	0	0	0	0	17.1004	5.58811	0	11.8702	1.69367	0	0	0	26.7876	0	0	30.5606	10.7038	0	0	0	0	0	0	4.72327	4.54365	26.5097	15.0159	0	17.6857	14.5717	0	0
CATECHOL-ORTHO-CLEAVAGE-PWY: catechol degradation to &beta;-ketoadipate|g__Acinetobacter.s__Acinetobacter_johnsonii	0	0	0	0	0	0	0	0	0	0	0	0	0	0	0	0	0	0	0	0	0	0	0	0	0	0	0	0	0	0	0	0	2.51542	0	0	0	0	0	0	0	0	0	0	0	0	0	0	0	0
CATECHOL-ORTHO-CLEAVAGE-PWY: catechol degradation to &beta;-ketoadipate|g__Escherichia.s__Escherichia_coli	0	0	0	0	0	0	0	0	0	0	0	0	0	0	0	0	0	0	0	0	0	0.985135	0.582895	0	0	0	0	0	0	0	0	0	0	0	0	0	0	0	0	48.0224	34.1304	0	0	2.3004	0	0	0	0	0
CATECHOL-ORTHO-CLEAVAGE-PWY: catechol degradation to &beta;-ketoadipate|g__Klebsiella.s__Klebsiella_aerogenes	0	0	0	0	0	0	0	0	0	0	0	0	0	0	0	0	0	0	0	0	0	0	0	0	0	0	0	0	0	0	0	0	0	0	0	0	0	0	0	0	0	0	0	0	0	0	0	0	0
CATECHOL-ORTHO-CLEAVAGE-PWY: catechol degradation to &beta;-ketoadipate|g__Klebsiella.s__Klebsiella_michiganensis	0	0	1.45216	0	41.8694	24.45	0	0	0	0	0	0	0	0.678005	1.99322	0	0	0	0	0	0	0	0	0	0	0	0	0	0	0	7.11248	7.05221	0	34.9978	8.99405	0	0	0	0	0	0	0	0	0	0	0	0	0	0
CATECHOL-ORTHO-CLEAVAGE-PWY: catechol degradation to &beta;-ketoadipate|g__Klebsiella.s__Klebsiella_oxytoca	0	1.60649	1.1572	0	59.8392	84.8472	0	0	0	0	0	0	0	10.5068	49.932	0	0	0	0	0	0	0	0	0	0	0	0	0	0	115.439	17.946	9.24076	95.162	79.8784	32.0997	0	0	0	0	0	29.2101	0	0	0	0	0	0	0	0
CATECHOL-ORTHO-CLEAVAGE-PWY: catechol degradation to &beta;-ketoadipate|g__Klebsiella.s__Klebsiella_pneumoniae	0	0	0	0	0	0	0	0	0	0	0	0	0	0	0	0	0	0	0	0	0	0.812765	1.31443	0	0	0	0	0	0	5.54971	0	0	0	0	0	0	0	0	153.916	113.514	108.911	0	0	8.44901	0	0	0	0	0
CATECHOL-ORTHO-CLEAVAGE-PWY: catechol degradation to &beta;-ketoadipate|g__Kluyvera.s__Kluyvera_ascorbata	0	0	0	0	0	0	0	0	0	0	0	0	0	0	0	0	0	0	0	0	0	0	0	0	0	0	0	0	0	0	5.12983	18.2576	0	0	0	0	0	0	0	0	0	0	0	0	0	0	0	0	0
CATECHOL-ORTHO-CLEAVAGE-PWY: catechol degradation to &beta;-ketoadipate|g__Raoultella.s__Raoultella_ornithinolytica	0	0	0	0	0	0	0	0	0	0	0	0	0	0	0	0	0	0	0	0	0	0	0	0	0	0	0	0	0	0	0	0	0	0	0	0	0	0	0	0.749129	10.4937	0	0	0	0	0	0	0	0
CATECHOL-ORTHO-CLEAVAGE-PWY: catechol degradation to &beta;-ketoadipate|g__Raoultella.s__Raoultella_planticola	0	0	0	0	0	0	0	0	0	0	0	0	0	0	0	0	0	0	0	0	0	0	0	0	0	0	0	0	0	0	0	0	0	0	0	0	0	0	0	0	0.39432	0	0	0	0	0	0	0	0
CATECHOL-ORTHO-CLEAVAGE-PWY: catechol degradation to &beta;-ketoadipate|g__Raoultella.s__Raoultella_terrigena	0	0	0	0	0	0	0	0	0	0	0	0	0	0	0	0	0	0	0	0	0	0	0	0	0	0	0	0	0	0	0	0	0	0	0	0	0	0	0	0	0	0	0	0	0	0	0	208.565	16.5008
CATECHOL-ORTHO-CLEAVAGE-PWY: catechol degradation to &beta;-ketoadipate|unclassified	0	0	0	0	0	0	0	0	0	0	0	0	0	0	0	0	0	0	0	0	0	1.57144	1.34803	0	0	0	0	0	0	2.17749	0	0	0	0.934476	0	0	0	0	13.8338	10.6748	0	0	0	2.27857	0	0	0	0	0
CITRULBIO-PWY: L-citrulline biosynthesis|g__Clostridium.s__Clostridium_paraputrificum	0	0	0	0	0	0	0	0	0	0	0	0	0	0	0	0	0	0	0	0	0	0	0	0	0	0	0	0	0	0	0	0	0	0	0	0	0	0	0	0	0	0	0	0	0	0	0	0	0
CITRULBIO-PWY: L-citrulline biosynthesis|g__Escherichia.s__Escherichia_coli	0	0	0	0	0	0	0	0	0	0	0	0	0	0	0	0	0	0	0	0	0	0	0	0	0	0	0	0	0	0	0	0	0	0	0	0	0	0	0	0.0682751	6.98034	0	0	0	0	0	0	0	0
CITRULBIO-PWY: L-citrulline biosynthesis|g__Flavonifractor.s__Flavonifractor_plautii	0	0	0	0	0	0	2.68647	1.33889	1.94779	0	0	0	0	0	0	0	0	0	0	0	0	0	0	0	0	0	0	0	0	0	0	0	0	0	0	0	0	0	0	0	0	0	0	0	0	0	0	0	0
CITRULBIO-PWY: L-citrulline biosynthesis|g__Klebsiella.s__Klebsiella_oxytoca	0	0	0	0	0	0	0	0	0	0	0	0	0	0	0	0	0	0	0	0	0	0	0	0	0	0	0	0	0	0	0	0	0	0	0	0	0	0	0	0	16.4892	0	0	0	0	0	0	0	0
CITRULBIO-PWY: L-citrulline biosynthesis|g__Klebsiella.s__Klebsiella_pneumoniae	0	0	0	0	0	0	0	0	0	0	0	0	0	0	0	0	0	0	0	0	0	0	0	0	0	0	0	0	0	0	0	0	0	0	0	0	0	0	130.901	121.506	73.7955	0	0	0	0	0	0	0	0
CITRULBIO-PWY: L-citrulline biosynthesis|g__Klebsiella.s__Klebsiella_variicola	0	0	0	0	0	0	0	0	0	0	0	0	0	0	0	0	0	0	0	0	0	0	0	0	0	0	0	0	0	0	0	0	0	0	0	0	0	0	0.277645	0.820344	0	0	0	0	0	0	0	0	0
CITRULBIO-PWY: L-citrulline biosynthesis|g__Kluyvera.s__Kluyvera_ascorbata	0	0	0	0	0	0	0	0	0	0	0	0	0	0	0	0	0	0	0	0	0	0	0	0	0	0	0	0	0	0	4.02134	15.7822	0	0	0	0	0	0	0	0	0	0	0	0	0	0	0	0	0
CITRULBIO-PWY: L-citrulline biosynthesis|g__Lactobacillus.s__Lactobacillus_fermentum	0	0	0	0	0	0	0	0	0	0	0	0	0	0	0	0	0	0	0	0	0	0	0	0	0	0	0	0	0	0	0	0	0	0	0	0	0	0	0	0	0	0	0	0	0	0	0	0	0
CITRULBIO-PWY: L-citrulline biosynthesis|g__Staphylococcus.s__Staphylococcus_aureus	0	6.64149	3.67569	0	0	0	0	0	0	0	14.5404	9.7942	0	0	0	0	11.786	0	0	0	0	0	0	0	0	0	0	0	0	0	0	0	0	0	0	0	0	0	0	0	0	0	0	0	0	0	0	0	0
CITRULBIO-PWY: L-citrulline biosynthesis|unclassified	0	0	0	0.720854	0	0	0	0	0	0	0	0	0	0	0	0	0	0	0	0	0	0	0	0	0	0	0	0	0	0	0	0	0	0	0	0	0	0	0	0	0	0	0	0	0	0	0	0	0
COA-PWY-1: superpathway of coenzyme A biosynthesis III (mammals)|g__Acinetobacter.s__Acinetobacter_johnsonii	0	0	0	0	0	0	0	0	0	0	0	0	0	0	0	0	0	0	0	0	0	0	0	0	0	0	0	0	0	0	0	0	2.35503	0	0	0	0	0	0	0	0	0	0	0	0	0	0	0	0
COA-PWY-1: superpathway of coenzyme A biosynthesis III (mammals)|g__Acinetobacter.s__Acinetobacter_junii	0	0	0	0	0	0	0	0	0	0	0	0	0	0	0	0	0	0	0	0	0	0	0	0	0	0	0	0	0	0	1.27187	0	0	0	0	0	0	0	0	0	0	0	0	0	0	0	0	0	0
COA-PWY-1: superpathway of coenzyme A biosynthesis III (mammals)|g__Actinomyces.s__Actinomyces_urogenitalis	0	0	0	0	0	0	0	0	0	0	0	0	0	0	0	0	0	0	0	0	0	0	0	0	0	0	0	0	0	0	0	0	0	0	0	0.905105	107.013	0	0	0	0	0	0	0	0	0	0	0	0
COA-PWY-1: superpathway of coenzyme A biosynthesis III (mammals)|g__Bacteroides.s__Bacteroides_fragilis	0	0	0	0	0	0	2.7622	10.5618	21.238	0	0	0	0	0	0	0	0	0	0	0	0	0	0	0	0	0	0	0	0	0	0	0	0	0	0	0	0	0	0	0	0	0	0	0	0	0	0	0	0
COA-PWY-1: superpathway of coenzyme A biosynthesis III (mammals)|g__Bacteroides.s__Bacteroides_ovatus	0	0	0	0	0	0	0	1.00563	0	0	0	0	0	0	0	0	0	0	0	0	0	0	0	0	0	0	0	0	0	0	0	0	0	0	0	0	0	0	0	0	0	0	0	0	0	0	0	0	0
COA-PWY-1: superpathway of coenzyme A biosynthesis III (mammals)|g__Bacteroides.s__Bacteroides_uniformis	0	0	0	0	0	0	1.68094	28.7913	6.17341	0	0	0	0	0	0	0	0	0	0	0	0	0	0	0	0	0	0	0	0	0	0	0	0	0	0	0	0	0	0	0	0	0	0	0	0	0	0	0	0
COA-PWY-1: superpathway of coenzyme A biosynthesis III (mammals)|g__Bacteroides.s__Bacteroides_vulgatus	0	0	0	0	0	0	18.2971	8.23931	1.09914	0	0	0	0	0	0	0	0	0	0	0	0	0	0	0	0	0	0	0	0	0	0	0	0	0	0	0	0	0	0	0	0	0	0	0	0	0	0	0	0
COA-PWY-1: superpathway of coenzyme A biosynthesis III (mammals)|g__Bifidobacterium.s__Bifidobacterium_animalis	0	0	0	0	0	0	0	0	0	0	0	0	0	49.8587	9.66806	0	0	0	0	0	0	0	0	0	0	0	0	0	0	0	0	0	0	0	0	0	0	0	0	0	0	0	0	0	0	0	0	0	0
COA-PWY-1: superpathway of coenzyme A biosynthesis III (mammals)|g__Bifidobacterium.s__Bifidobacterium_bifidum	0	0	0	0	0	0	0	101.133	59.5144	0	0	0	0	0	0	0	0	0	0	0	0	0	0	0	0	0	0	0	3.51884	0	0	152.511	0	0	0	0	0	0	0	0	0	0	0	0	0	0	0	0	0
COA-PWY-1: superpathway of coenzyme A biosynthesis III (mammals)|g__Bifidobacterium.s__Bifidobacterium_breve	0	0	0	0	0	0	305.588	142.767	72.2529	0	0	0	0	0	0	0	0	0	0	0	0	0	0	0	0	0	0	0	7.2459	0	498.274	153.782	0	0	256.784	0	0	0	0	0	0	0	0	0	0	0	0	0	447.038
COA-PWY-1: superpathway of coenzyme A biosynthesis III (mammals)|g__Bifidobacterium.s__Bifidobacterium_dentium	0	0	0	0	0	0	0	0	0	0	0	0	0	0	0	0	0	0	0	0	0	0	0	0	0	0	0	0	0	0	0	0	0	0	0	0	0	0	0	0	0	4.25839	29.2494	104.415	0	0	4.15417	0	0
COA-PWY-1: superpathway of coenzyme A biosynthesis III (mammals)|g__Bifidobacterium.s__Bifidobacterium_longum	0	0	0	0	0	0	61.2429	29.0605	38.0228	0	0	0	0	0	0	0	0	0	0	0	0	0	0	0	2.18399	12.4801	0	0	0	0	0	0	0	0	0	0	0	0	0	0	0	63.3379	25.8567	0	3.90536	65.5654	29.058	0	0
COA-PWY-1: superpathway of coenzyme A biosynthesis III (mammals)|g__Citrobacter.s__Citrobacter_freundii	0	0	0	0	0	0	0	0	0	0	0	0	0	0	0	0	0	0	0	0	0	0	0	0	0	0	0	0	0	0	0	0	0	1.6093	0.791931	0	0	0	0	1.17695	4.23027	0	0	0	0	0	0	0	0
COA-PWY-1: superpathway of coenzyme A biosynthesis III (mammals)|g__Citrobacter.s__Citrobacter_koseri	0	0	0	0	0	0	0	0	0	0	0	0	0	0	0	0	0	0	0	0	0	0	0	0	0	0	0	0	0	0	0	0	0	0.825102	5.6092	0	0	0	0	0	0	0	0	0	0	0	0	0	0
COA-PWY-1: superpathway of coenzyme A biosynthesis III (mammals)|g__Citrobacter.s__Citrobacter_sp_MGH106	0	0	0	0	0	0	0	0	0	0	0	0	0	0	0	0	0	0	0	0	0	0	0	0	0	0	0	0	0	0	0	0	0	0	0	0	0	0	0	0	0	0	0	0	0	0	0	0	0
COA-PWY-1: superpathway of coenzyme A biosynthesis III (mammals)|g__Citrobacter.s__Citrobacter_youngae	0	0	0	0	0	0	0	0	0	0	0	0	0	0	0	0	0	0	0	0	0	0	0	0	0	0	0	0	0	0	0	0	0	0	0.164039	0	0	0	0	0.559169	1.10309	0	0	0	0	0	0	0	0
COA-PWY-1: superpathway of coenzyme A biosynthesis III (mammals)|g__Clostridium.s__Clostridium_paraputrificum	0	0	0	0	0	0	0	0	0	0	0	0	0	0	0	0	0	0	0	0	0	0	0	0	0	0	0	0	0	0	0	0	0	0	0	0	0	0	0	0	0	0	0	0	0	0	0	0	0
COA-PWY-1: superpathway of coenzyme A biosynthesis III (mammals)|g__Clostridium.s__Clostridium_perfringens	0	0	3.48108	0	0	0	0	0	0	0	0	0	0	0	0	0	0	0	7.71537	0	0	0	3.77424	0	0	5.42682	0	0	3.15851	0	0	4.23137	0	0	0	0	0	0	0	4.71408	3.26783	0	0	0	0	0	0	0	2.97138
COA-PWY-1: superpathway of coenzyme A biosynthesis III (mammals)|g__Corynebacterium.s__Corynebacterium_kroppenstedtii	0	0	0	0	0	0	0	0	0	0	0	0	0	0	0	0	0	0	0	0	0	0	0	0	0	0	0	0	0	0	0	0	0	0	0	0	0	0	0	0	0	0	0	0	0	0	0	0	0
COA-PWY-1: superpathway of coenzyme A biosynthesis III (mammals)|g__Cutibacterium.s__Cutibacterium_acnes	0	1.92607	0	0	0	0	0	0	0	0	0	0	0	0	0	0	0	0	0	0	0	0	0	0	0	0	0	0	0	0	0	0	0	0	0	0	0	0	0	0	0	0	0	0	0	0	0	0	0
COA-PWY-1: superpathway of coenzyme A biosynthesis III (mammals)|g__Cutibacterium.s__Cutibacterium_avidum	0	21.6801	0	0	53.8838	17.8107	0	0	0	0	0	10.5554	0	0	3.36457	0	0	0	0	0	0	25.0834	30.114	0	5.64396	0	0	0	0	0	0	0	0	1.3912	0	0	6.24587	0	0	0	0	0	0	0	0	0	0	0	0
COA-PWY-1: superpathway of coenzyme A biosynthesis III (mammals)|g__Dermabacter.s__Dermabacter_hominis	0	0	0	0	0	0	0	0	0	0	0	0	0	0	0	0	0	0	0	0	0	0	0	0	0	0	0	0	0	0	0	0	0	0	0	0	0	0	0	0	0	0	0	0	0	0	0	0	0
COA-PWY-1: superpathway of coenzyme A biosynthesis III (mammals)|g__Eggerthella.s__Eggerthella_lenta	0	0	0	0	0	2.41487	4.23682	4.21667	4.35784	0	0	0	0	0	0	0	0	0	0	0	0	0	0	0	0	0	0	0	0	0	0	0	0	0	0	0	0	0	0	2.29304	1.08066	0	0	0	0	0	0	0	0
COA-PWY-1: superpathway of coenzyme A biosynthesis III (mammals)|g__Enterobacter.s__Enterobacter_cloacae_complex	0	0	0	0	1.61863	1.52518	0	0	0	291.913	194.801	4.63689	304.238	164.211	74.642	350.191	282.213	334.549	321.242	318.663	277.974	0	0	0	0	0	0	0	0	0	10.7017	25.9078	0	32.4138	32.307	0	0	0	8.9556	7.36218	3.45411	0	0	0	0	0	0	0	0
COA-PWY-1: superpathway of coenzyme A biosynthesis III (mammals)|g__Enterococcus.s__Enterococcus_faecalis	0	3.29974	15.1517	4.7911	77.1282	52.5023	0	0	0	0	0	4.99622	0	0	2.03924	0	0	0	0	0	0	28.4107	52.2761	513.492	64.8581	29.873	3.78942	5.36696	3.07486	2.73062	8.63364	19.2275	1.55598	23.6332	25.1767	98.1178	77.7876	249.055	0	0	0	0	0	9.70268	0	0	35.1671	0	28.7331
COA-PWY-1: superpathway of coenzyme A biosynthesis III (mammals)|g__Enterococcus.s__Enterococcus_faecium	0	0	0	0	0	0	0	0	0	0	0	0	0	0	0	0	0	0	0	0	0	0	0	0	0	0	0	0	0	0	0	0	0	0	0	0	0	0	0	0	0	0	0	0	0	0	0	0	0
COA-PWY-1: superpathway of coenzyme A biosynthesis III (mammals)|g__Erysipelatoclostridium.s__Erysipelatoclostridium_ramosum	0	0	0	0	0	0	25.6971	17.1086	14.8106	0	0	0	0	0	0	0	0	0	0	0	0	0	0	0	0	0	0	0	0	0	0	0	0	0	0	0	0	0	0	0	0	0	0	0	0	0	0	0	0
COA-PWY-1: superpathway of coenzyme A biosynthesis III (mammals)|g__Escherichia.s__Escherichia_coli	0	0	0	0	0	0	9.15016	28.3139	0	0	0	0	0	0	0	0	0	0	0	0	0	91.8443	75.7414	0	128.307	159.294	130.527	148.23	109.685	0	0	0	0	0	0	0	0	0	0	37.542	29.1364	0	164.062	104.443	0	172.582	123.141	0	0
COA-PWY-1: superpathway of coenzyme A biosynthesis III (mammals)|g__Finegoldia.s__Finegoldia_magna	0	0	0	0	0	0	0	0	0	0	0	1.06526	0	0	0	0	0	0	0	0	0	0	0	0	0	0	0	0	0	0	0	0	0	0	0	0	0	0	0	0	0	0	0	0	0	0	0	0	0
COA-PWY-1: superpathway of coenzyme A biosynthesis III (mammals)|g__Flavonifractor.s__Flavonifractor_plautii	0	0	0	0	0	0	3.17037	0	2.84499	0	0	0	0	0	0	0	0	0	0	0	0	0	0	0	0	0	0	0	0	0	0	0	0	0	0	0	0	0	0	0	0	0	0	0	0	0	0	0	0
COA-PWY-1: superpathway of coenzyme A biosynthesis III (mammals)|g__Haemophilus.s__Haemophilus_parainfluenzae	0	0	0	0	0	0.158979	0	0	0	0	0	0	0	0	0	0	0	0	0	0	0	0	0	0	0	0.232594	0	0	0	0	0	0	0	1.05854	0	0	5.18237	94.8454	0	0	1.21649	24.2405	0	0	0	0	0	0	0
COA-PWY-1: superpathway of coenzyme A biosynthesis III (mammals)|g__Haemophilus.s__Haemophilus_sp_HMSC71H05	0	0	0	0	0	0.483618	0	0	0	0	0	0	0	0	0	0	0	0	0	0	0	0	0	0	0	0.515114	0	0	0	0	0	0	0	2.72842	0	0	5.35488	0	0	0	0	0	0	0	0	0	0	0	0
COA-PWY-1: superpathway of coenzyme A biosynthesis III (mammals)|g__Klebsiella.s__Klebsiella_aerogenes	0	0	0	0	0	0	0	0	0	0	0	0	0	0	0	0	0	0	0	0	0	0	0	0	0	0	0	0	0	0	0	0	0	0	0	0	0	0	0	0	0	0	0	0	0	0	0	0	0
COA-PWY-1: superpathway of coenzyme A biosynthesis III (mammals)|g__Klebsiella.s__Klebsiella_michiganensis	0	131.101	150.078	0	100.657	86.4318	0	0	102.073	0	7.14349	0	0	7.61191	41.8054	0	0	0	0	0	0	0	0	0	0	0	0	0	0	107.524	26.9946	29.5798	100.562	91.1455	31.5567	0	0	0	0	0	0.408991	0	0	0	0	0	0	0	0
COA-PWY-1: superpathway of coenzyme A biosynthesis III (mammals)|g__Klebsiella.s__Klebsiella_oxytoca	0	6.61177	0.410457	1.78929	16.9311	21.1479	0	0	0	0	8.50128	114.65	0	8.631	18.7597	0	0	0	0	0	0	0	0	0	0	0	0	0	0	31.4725	7.726	6.22821	34.5184	22.4381	11.5782	0	0	0	0	0	2.12538	0	0	0	0	0	0	0	0
COA-PWY-1: superpathway of coenzyme A biosynthesis III (mammals)|g__Klebsiella.s__Klebsiella_pneumoniae	0	0	0	0	0	0	0	0	0	0	0	0	0	0	0	0	0	0	0	0	0	6.86199	6.61147	0	0	0	0	0	0	17.4673	0	0	0	0.631055	1.73185	0	0	0	255.098	144.961	125.111	0	0	19.2803	0	0	0	0	0
COA-PWY-1: superpathway of coenzyme A biosynthesis III (mammals)|g__Klebsiella.s__Klebsiella_quasipneumoniae	0	0	0	0	0	0	0	0	0	0	0	0	0	0	0	0	0	0	0	0	0	0	0	0	0	0	0	0	0	0	0	0	0	0	0	0	0	0	0.449848	0.314932	0	0	0	0	0	0	0	0	0
COA-PWY-1: superpathway of coenzyme A biosynthesis III (mammals)|g__Klebsiella.s__Klebsiella_variicola	0	0	0	0	0	0	0	0	0	0	0	0	0	0	0	0	0	0	0	0	0	0	0	0	0	0	0	0	0	0	0	0	0	0	0	0	0	0	0.449707	0.231886	0	0	0	0	0	0	0	0	0
COA-PWY-1: superpathway of coenzyme A biosynthesis III (mammals)|g__Kluyvera.s__Kluyvera_ascorbata	0	0	0	0	0	0	0	0	0	0	0	0	0	0	0	0	0	0	0	0	0	0	0	0	0	0	0	0	0	0	1.97388	10.3259	0	0	0	0	0	0	0	0	0	0	0	0	0	0	0	0	0
COA-PWY-1: superpathway of coenzyme A biosynthesis III (mammals)|g__Lachnoclostridium.s__Clostridium_symbiosum	0	0	0	0	0	0	0	0	4.67959	0	0	0	0	0	0	0	0	0	0	0	0	0	0	0	0	0	0	0	0	0	0	0	0	0	0	0	0	0	0	0	0	0	0	0	0	0	0	0	0
COA-PWY-1: superpathway of coenzyme A biosynthesis III (mammals)|g__Lactobacillus.s__Lactobacillus_acidophilus	0	0	0	0	0	0	0	0	0	0	0	0	0	0	0	0	0	0	0	0	0	0	0	0	0	0	0	0	0	0	0	0	0	0	0	0	0	0	0	0	0	0	0	0	0	0	0	0	0
COA-PWY-1: superpathway of coenzyme A biosynthesis III (mammals)|g__Lactobacillus.s__Lactobacillus_animalis	0	0	0	0	0	0	0	0	0	0	0	0	0	0	0	0	0	0	0	0	0	0	0	0	0	0	0	0	0	0	0	0	0	0	0	0	0	0	0	0	0	0	0	0	0	0	0	0	0
COA-PWY-1: superpathway of coenzyme A biosynthesis III (mammals)|g__Lactobacillus.s__Lactobacillus_crispatus	0	0	0	0	0	0	0	0	0	0	0	0	0	0	0	0	0	0	0	0	0	0	0	0	0	0	0	0	0	0	0	0	0	0	0	0	0	0	0	0	0	0	0	0	0	0	0	0	0
COA-PWY-1: superpathway of coenzyme A biosynthesis III (mammals)|g__Lactobacillus.s__Lactobacillus_fermentum	0	0	0	0	0	0	0	0	0	0	0	0	0	0	0	0	0	0	0	0	0	0	0	0	0	0	0	0	0	0	0	0	0	0	0	0	0	0	0	0	0	0	0	0	0	0	0	0	0
COA-PWY-1: superpathway of coenzyme A biosynthesis III (mammals)|g__Lactobacillus.s__Lactobacillus_gasseri	0	0	0	0	0	0	0	0	0	0	0	0	0	0	0	0	0	0	0	0	0	0	0	0	0	0	0	0	0	0	0	0	0	0	0	0	0	0	0	0	0	61.3717	0	2.46983	0	0	0	0	0
COA-PWY-1: superpathway of coenzyme A biosynthesis III (mammals)|g__Lactobacillus.s__Lactobacillus_kalixensis	0	0	0	0	0	0	0	0	0	0	0	0	0	0	0	0	0	0	0	0	0	0	0	0	0	0	0	0	0	0	0	0	0	0	0	0	0	0	0	0	0	0	0	0	0	3.72071	3.96301	0	0
COA-PWY-1: superpathway of coenzyme A biosynthesis III (mammals)|g__Lactobacillus.s__Lactobacillus_plantarum	0	0	0	0	0	0	0	0	0	0	0	0	0	0	0	0	0	0	0	0	0	0	0	0	0	0	0	0	0	0	0	0	0	0	0	0	0	0	0	0	0	0	0	0	0	0	0	0	0
COA-PWY-1: superpathway of coenzyme A biosynthesis III (mammals)|g__Lactobacillus.s__Lactobacillus_rhamnosus	0	0	0	0	0	0	0	0	0	0	0	0	0	0	0	0	0	0	0	0	0	0	0	0	0	0	0	0	0	0	0	0	0	0	0	0	0	0	0	0	0	0	0	0	0	0	0	0	0
COA-PWY-1: superpathway of coenzyme A biosynthesis III (mammals)|g__Negativicoccus.s__Negativicoccus_succinicivorans	0	0	0	0	0	0	0	0	0	0	0	0	0	0	0	0	0	0	0	0	0	0	0	0	0	0	0	0	0	0	0	0	0	0	0	0	17.8897	0	0	0	0	0	0	0	0	0	0	0	0
COA-PWY-1: superpathway of coenzyme A biosynthesis III (mammals)|g__Parabacteroides.s__Parabacteroides_distasonis	0	0	0	0	0	0	4.99786	3.75676	0	0	0	0	0	0	0	0	0	0	0	0	0	0	0	0	0	0	0	0	0	0	0	0	0	0	0	0	0	0	0	0	0	0	0	0	0	0	0	0	0
COA-PWY-1: superpathway of coenzyme A biosynthesis III (mammals)|g__Raoultella.s__Raoultella_ornithinolytica	0	0	0	0	0	0	0	0	0	0	0	0	0	0	0	0	0	0	0	0	0	0	0	0	0	0	0	0	0	0	0	0	0	0	0	0	0	0	0	0.448551	19.1256	0	0	0	0	0	0	0	0
COA-PWY-1: superpathway of coenzyme A biosynthesis III (mammals)|g__Raoultella.s__Raoultella_planticola	0	0	0	0	0	0	0	0	0	0	0	0	0	0	0	0	0	0	0	0	0	0	0	0	0	0	0	0	0	0	0	0	0	0	0	0	0	0	0	0	1.13463	0	0	0	0	0	0	0	0
COA-PWY-1: superpathway of coenzyme A biosynthesis III (mammals)|g__Raoultella.s__Raoultella_terrigena	0	0	0	0	0	0	0	0	0	0	0	0	0	0	0	0	0	0	0	0	0	0	0	0	0	0	0	0	0	0	0	0	0	0	0	0	0	0	0	0	0	0	0	0	0	0	0.560923	280.417	25.4725
COA-PWY-1: superpathway of coenzyme A biosynthesis III (mammals)|g__Serratia.s__Serratia_marcescens	0	0	0	0	0	0	0	0	0	0	0	0	0	0	0	0	0	0	0	0	0	0	0	0	0	0	0	0	0	0	0	0	0	0	0	0	0	0	0	0	0	0	0	0	0	0	0	0	0
COA-PWY-1: superpathway of coenzyme A biosynthesis III (mammals)|g__Staphylococcus.s__Staphylococcus_aureus	0	8.07617	13.1665	5.88882	0	0	0	0	0	3.92538	13.9419	12.0218	0	0	0	1.54939	14.1761	0	0	0	0	0	0	0	0	0	0	0	0	0	0	0	0	0	0	0	0	0	0	0	0	0	0	0	0	0	0	0	0
COA-PWY-1: superpathway of coenzyme A biosynthesis III (mammals)|g__Staphylococcus.s__Staphylococcus_capitis	0	0	0	0	0	0	0	0	0	0	0	0	0	0	0	0	0	0	0	0	0	0	0	0	0	0	0	0	0	0	0	0	0	0	0	0	0	0	0	0	0	0	0	0	0	0	0	0	0
COA-PWY-1: superpathway of coenzyme A biosynthesis III (mammals)|g__Staphylococcus.s__Staphylococcus_epidermidis	631.194	65.1393	34.341	304.633	4.87113	2.13981	17.1761	14.7719	0	50.0746	13.387	4.56327	44.1558	2.7487	4.61728	13.7029	23.3272	36.7984	25.9205	24.3691	14.346	0	0.611929	8.24069	1.22017	6.0037	0	0	1.42766	0	2.31977	6.03711	5.70979	1.75408	5.79268	197.606	48.7181	18.5588	0	0	0	101.698	2.58773	2.59158	108.554	2.41644	0	25.1003	56.1972
COA-PWY-1: superpathway of coenzyme A biosynthesis III (mammals)|g__Staphylococcus.s__Staphylococcus_haemolyticus	0	0	0	3.76242	0	0	0	0	0	5.55175	2.74661	0	0	0.972879	1.25907	0	0	1.33306	0.790096	1.31282	0	0	0	33.6683	0.818613	3.08965	0	0	0	1.46489	0	0	2.01533	0	0	26.5832	22.5213	0	0	0	0	7.76261	0	0.791161	39.7688	2.23913	0	24.7925	0
COA-PWY-1: superpathway of coenzyme A biosynthesis III (mammals)|g__Staphylococcus.s__Staphylococcus_hominis	13.729	4.41065	9.41567	309.106	0	0.751896	0	0	0	0	0	0	0	0	0	0	0	0	0	0	0	0	0	0	0	0	0	0	0	0	0	0	0	0	0	0	0	0	0	0	0	0	0	0	0	0	0	0	0
COA-PWY-1: superpathway of coenzyme A biosynthesis III (mammals)|g__Staphylococcus.s__Staphylococcus_lugdunensis	36.1828	9.34842	9.518	0	0	0	0	0	0	0	0	0	0	0	0	0	0	0	0	0	0	0	0	0	0	0	0	0	0	0	0	0	0	0	0	0.89478	0	0	0	0	0	11.1909	0	0	6.18413	0	0	0	0
COA-PWY-1: superpathway of coenzyme A biosynthesis III (mammals)|g__Staphylococcus.s__Staphylococcus_warneri	0	0	0	19.0191	0	0	0	0	0	0	0	0	0	0	0	0	0	0	0	0	0	0	0	0	0	0	0	0	0	0	0	0	0	0	0	0	0	0	0	0	0	3.00392	0	0	0	0	0	0	0
COA-PWY-1: superpathway of coenzyme A biosynthesis III (mammals)|g__Streptococcus.s__Streptococcus_agalactiae	0	0	0	0	0	0	0	0	0	0	0	0	0	0	0	0	0	0	0	0	0	0	0	0	0	0	0	0	0	0	0	0	0	0	0	0	0	0	0	0	0	0	0	0	0	0	0	0	0
COA-PWY-1: superpathway of coenzyme A biosynthesis III (mammals)|g__Streptococcus.s__Streptococcus_anginosus_group	0	0	0	15.9205	0	0	0	0	0	0.907616	98.0832	149.744	1.79808	110.301	95.2073	0	0	0	0	0	0	0	0	0	0	0	0	0	0	0	0	0	0	0	0	236.288	113.166	0	0	0	0	0	0	0	0	0	0	0	8.83739
COA-PWY-1: superpathway of coenzyme A biosynthesis III (mammals)|g__Streptococcus.s__Streptococcus_gordonii	0	0	0	0	0	0	0	0	0	0	0	0	0	0	0	0	0	0	0	0	0	0	0	0	0	0	0	0	0	0	0	0	0	0	0	0	0	0	0	0	0	3.30823	0	0	0	0	0	0	0
COA-PWY-1: superpathway of coenzyme A biosynthesis III (mammals)|g__Streptococcus.s__Streptococcus_parasanguinis	0	0	0	0	0	0	0	0	0	0	0	0	0	0	0	0	0	0	0	0	0	0	0	0	0	0	0	0	0	0	0	0	0	0	0	0	0	0	0	0	0	18.0617	0	0	0	0	0	0	0
COA-PWY-1: superpathway of coenzyme A biosynthesis III (mammals)|g__Streptococcus.s__Streptococcus_salivarius	0	0	0	0	0	0	0	0	0	0	0	0	0	0	0	0	0	0	0	0	0	0	0	0	0	0	0	0	0	0	0	0	0	0	0	0	0	0	0	0	0	87.5796	0	0	408.542	0	3.92411	0	0
COA-PWY-1: superpathway of coenzyme A biosynthesis III (mammals)|g__Streptococcus.s__Streptococcus_urinalis	0	0	0	0	0	0	0	0	0	0	0	0	0	0	0	0	0	0	0	0	0	0	0	0	0	0	0	0	0	0	0	0	0	0	0	0	167.103	45.3738	0	0	0	0	0	0	0	0	0	0	0
COA-PWY-1: superpathway of coenzyme A biosynthesis III (mammals)|g__Streptococcus.s__Streptococcus_vestibularis	0	0	0	0	0	0	0	0	0	0	0	0	0	0	0	0	0	0	0	0	0	0	0	0	0	0	0	0	0	0	0	0	0	0	0	0	0	0	0	0	0	120.887	1.46493	31.5188	9.79969	0	109.532	0	0
COA-PWY-1: superpathway of coenzyme A biosynthesis III (mammals)|g__Veillonella.s__Veillonella_atypica	0	0	0	0	0	1.14396	0	0	0	0	0	0	0	0	0	0	0	0	0	0	0	0	0	0	3.63986	12.5544	0	0	0	0	0	0	0	0	20.6935	0	0	0	0	0	0	4.08842	11.3243	1.24572	118.692	5.4706	0	0	18.6553
COA-PWY-1: superpathway of coenzyme A biosynthesis III (mammals)|g__Veillonella.s__Veillonella_dispar	0	0	0	0	0	0	0	0	0	0	0	0	0	0	0	0	0	0	0	0	0	0	0	0	0	0	0	0	0	0	0	33.7248	0	0	5.43607	0	0	0	0	0	0	0	0	0	0	0	0	0	0
COA-PWY-1: superpathway of coenzyme A biosynthesis III (mammals)|g__Veillonella.s__Veillonella_infantium	0	0	0	0	0	0	0	0	0	0	0	0	0	0	0	0	0	0	0	0	0	0	0	0	0	0	0	0	0	0	0	9.44062	0	0	1.51946	0	0	0	0	0	0	0	0	0	0	0	0	0	0
COA-PWY-1: superpathway of coenzyme A biosynthesis III (mammals)|g__Veillonella.s__Veillonella_parvula	0	0	0	0	0	41.4222	0	0	0	0	0	0	0	79.7871	5.17239	0	94.2396	0	41.6468	8.51723	99.388	0	0	0	0	0	0	0	0	0	1.45484	22.488	0	0	0	0	75.1787	113.108	0	1.1447	0	230.589	1.03381	0	30.6515	0	0	0	0
COA-PWY-1: superpathway of coenzyme A biosynthesis III (mammals)|g__Veillonella.s__Veillonella_rogosae	0	0	0	0	0	0	0	0	0	0	17.369	0	0	0	0	0	0	0	0	0	0	0	0	0	0	0	0	0	0	0	0	0.869156	0	0	1.34972	0	0	0	0	0	0	0	0	0	0	0	0	0	0
COA-PWY-1: superpathway of coenzyme A biosynthesis III (mammals)|unclassified	0	0.94629	0	0	0	0	2.93896	2.60948	1.0785	0	0	10.5029	0	0	0	0	0	0	1.29289	0	0	6.05291	24.185	0	0	0	0	0	0.615901	4.13233	1.39223	1.25807	27.11	4.38159	1.01076	0	0	0	0	0	1.90816	5.44889	0	2.77654	6.68055	0	0	0	0
COA-PWY: coenzyme A biosynthesis I (prokaryotic)|g__Acinetobacter.s__Acinetobacter_johnsonii	0	0	0	0	0	0	0	0	0	0	0	0	0	0	0	0	0	0	0	0	0	0	0	0	0	0	0	0	0	0	0	0	2.61999	0	0	0	0	0	0	0	0	0	0	0	0	0	0	0	0
COA-PWY: coenzyme A biosynthesis I (prokaryotic)|g__Actinomyces.s__Actinomyces_urogenitalis	0	0	0	0	0	0	0	0	0	0	0	0	0	0	0	0	0	0	0	0	0	0	0	0	0	0	0	0	0	0	0	0	0	0	0	0.988033	107.009	0	0	0	0	0	0	0	0	0	0	0	0
COA-PWY: coenzyme A biosynthesis I (prokaryotic)|g__Bacteroides.s__Bacteroides_fragilis	0	0	0	0	0	0	2.66755	8.6052	17.6428	0	0	0	0	0	0	0	0	0	0	0	0	0	0	0	0	0	0	0	0	0	0	0	0	0	0	0	0	0	0	0	0	0	0	0	0	0	0	0	0
COA-PWY: coenzyme A biosynthesis I (prokaryotic)|g__Bacteroides.s__Bacteroides_uniformis	0	0	0	0	0	0	1.73902	25.699	5.8949	0	0	0	0	0	0	0	0	0	0	0	0	0	0	0	0	0	0	0	0	0	0	0	0	0	0	0	0	0	0	0	0	0	0	0	0	0	0	0	0
COA-PWY: coenzyme A biosynthesis I (prokaryotic)|g__Bacteroides.s__Bacteroides_vulgatus	0	0	0	0	0	0	18.1556	8.27908	0	0	0	0	0	0	0	0	0	0	0	0	0	0	0	0	0	0	0	0	0	0	0	0	0	0	0	0	0	0	0	0	0	0	0	0	0	0	0	0	0
COA-PWY: coenzyme A biosynthesis I (prokaryotic)|g__Bifidobacterium.s__Bifidobacterium_dentium	0	0	0	0	0	0	0	0	0	0	0	0	0	0	0	0	0	0	0	0	0	0	0	0	0	0	0	0	0	0	0	0	0	0	0	0	0	0	0	0	0	5.69853	29.7643	107.105	0	0	3.74929	0	0
COA-PWY: coenzyme A biosynthesis I (prokaryotic)|g__Citrobacter.s__Citrobacter_freundii	0	0	0	0	0	0	0	0	0	0	0	0	0	0	0	0	0	0	0	0	0	0	0	0	0	0	0	0	0	0	0	0	0	0.653701	0.764037	0	0	0	0	0.932088	2.17097	0	0	0	0	0	0	0	0
COA-PWY: coenzyme A biosynthesis I (prokaryotic)|g__Citrobacter.s__Citrobacter_koseri	0	0	0	0	0	0	0	0	0	0	0	0	0	0	0	0	0	0	0	0	0	0	0	0	0	0	0	0	0	0	0	0	0	0.788744	5.24322	0	0	0	0	0	0	0	0	0	0	0	0	0	0
COA-PWY: coenzyme A biosynthesis I (prokaryotic)|g__Citrobacter.s__Citrobacter_sp_MGH106	0	0	0	0	0	0	0	0	0	0	0	0	0	0	0	0	0	0	0	0	0	0	0	0	0	0	0	0	0	0	0	0	0	0	0	0	0	0	0	0	0	0	0	0	0	0	0	0	0
COA-PWY: coenzyme A biosynthesis I (prokaryotic)|g__Citrobacter.s__Citrobacter_youngae	0	0	0	0	0	0	0	0	0	0	0	0	0	0	0	0	0	0	0	0	0	0	0	0	0	0	0	0	0	0	0	0	0	0	0.13457	0	0	0	0	0.592777	1.09152	0	0	0	0	0	0	0	0
COA-PWY: coenzyme A biosynthesis I (prokaryotic)|g__Clostridium.s__Clostridium_paraputrificum	0	0	0	0	0	0	0	0	0	0	0	0	0	0	0	0	0	0	0	0	0	0	0	0	0	0	0	0	0	0	0	0	0	0	0	0	0	0	0	0	0	0	0	0	0	0	0	0	0
COA-PWY: coenzyme A biosynthesis I (prokaryotic)|g__Clostridium.s__Clostridium_perfringens	0	0	2.75444	0	0	0	0	0	0	0	0	0	0	0	0	0	0	0	6.86869	0	0	0	3.51122	0	0	4.70821	0	0	3.64905	0	0	4.15287	0	0	0	0	0	0	0	5.00222	2.07655	0	0	0	0	0	0	0	2.17661
COA-PWY: coenzyme A biosynthesis I (prokaryotic)|g__Corynebacterium.s__Corynebacterium_kroppenstedtii	0	0	0	0	0	0	0	0	0	0	0	0	0	0	0	0	0	0	0	0	0	0	0	0	0	0	0	0	0	0	0	0	0	0	0	0	0	0	0	0	0	0	0	0	0	0	0	0	0
COA-PWY: coenzyme A biosynthesis I (prokaryotic)|g__Cutibacterium.s__Cutibacterium_acnes	0	1.92607	0	0	0	0	0	0	0	0	0	0	0	0	0	0	0	0	0	0	0	0	0	0	0	0	0	0	0	0	0	0	0	0	0	0	0	0	0	0	0	0	0	0	0	0	0	0	0
COA-PWY: coenzyme A biosynthesis I (prokaryotic)|g__Cutibacterium.s__Cutibacterium_avidum	0	19.963	0	0	53.8838	17.8107	0	0	0	0	0	10.307	0	0	3.36457	0	0	0	0	0	0	25.0834	28.9372	0	6.11172	0	0	0	0	0	0	0	0	1.39734	0	0	6.25835	0	0	0	0	0	0	0	0	0	0	0	0
COA-PWY: coenzyme A biosynthesis I (prokaryotic)|g__Eggerthella.s__Eggerthella_lenta	0	0	0	0	0	2.18675	2.73301	3.43462	3.63272	0	0	0	0	0	0	0	0	0	0	0	0	0	0	0	0	0	0	0	0	0	0	0	0	0	0	0	0	0	0	1.68867	0.883648	0	0	0	0	0	0	0	0
COA-PWY: coenzyme A biosynthesis I (prokaryotic)|g__Enterobacter.s__Enterobacter_cloacae_complex	0	0	0	0	1.53704	1.31146	0	0	0	257.657	167.167	4.11543	270.039	144.082	65.2482	309.629	246.485	299.358	284.734	284.188	245.499	0	0	0	0	0	0	0	0	0	11.0166	23.7183	0	29.109	29.486	0	0	0	8.16956	6.74512	3.57885	0	0	0	0	0	0	0	0
COA-PWY: coenzyme A biosynthesis I (prokaryotic)|g__Enterococcus.s__Enterococcus_faecalis	0	2.51905	15.5441	4.7911	76.3733	51.2922	0	0	0	0	0	4.32735	0	0	1.03003	0	0	0	0	0	0	27.3152	52.2999	509.133	65.5103	29.5536	3.98268	5.07415	3.04707	2.20346	8.79932	18.3442	1.55598	23.1961	23.7066	95.6154	78.4424	225.986	0	0	0	0	0	8.71593	0	0	35.1048	0	30.4105
COA-PWY: coenzyme A biosynthesis I (prokaryotic)|g__Enterococcus.s__Enterococcus_faecium	0	0	0	0	0	0	0	0	0	0	0	0	0	0	0	0	0	0	0	0	0	0	0	0	0	0	0	0	0	0	0	0	0	0	0	0	0	0	0	0	0	0	0	0	0	0	0	0	0
COA-PWY: coenzyme A biosynthesis I (prokaryotic)|g__Erysipelatoclostridium.s__Erysipelatoclostridium_ramosum	0	0	0	0	0	0	25.2543	17.858	14.3028	0	0	0	0	0	0	0	0	0	0	0	0	0	0	0	0	0	0	0	0	0	0	0	0	0	0	0	0	0	0	0	0	0	0	0	0	0	0	0	0
COA-PWY: coenzyme A biosynthesis I (prokaryotic)|g__Escherichia.s__Escherichia_coli	0	0	0	0	0	0	10.6871	28.0643	0	0	0	0	0	0	0	0	0	0	0	0	0	112.006	109.544	0	120.699	145.587	154.519	180.343	136.669	0	0	0	0	0	0	0	0	0	0	22.2275	15.963	0	148.665	100.374	0	162.539	118.194	0	0
COA-PWY: coenzyme A biosynthesis I (prokaryotic)|g__Finegoldia.s__Finegoldia_magna	0	0	0	0	0	0	0	0	0	0	0	1.06526	0	0	0	0	0	0	0	0	0	0	0	0	0	0	0	0	0	0	0	0	0	0	0	0	0	0	0	0	0	0	0	0	0	0	0	0	0
COA-PWY: coenzyme A biosynthesis I (prokaryotic)|g__Flavonifractor.s__Flavonifractor_plautii	0	0	0	0	0	0	2.69483	0	2.65403	0	0	0	0	0	0	0	0	0	0	0	0	0	0	0	0	0	0	0	0	0	0	0	0	0	0	0	0	0	0	0	0	0	0	0	0	0	0	0	0
COA-PWY: coenzyme A biosynthesis I (prokaryotic)|g__Haemophilus.s__Haemophilus_parainfluenzae	0	0	0	0	0	0.277742	0	0	0	0	0	0	0	0	0	0	0	0	0	0	0	0	0	0	0	0.187584	0	0	0	0	0	0	0	0.986104	0	0	5.27486	94.8454	0	0	1.02663	22.3575	0	0	0	0	0	0	0
COA-PWY: coenzyme A biosynthesis I (prokaryotic)|g__Haemophilus.s__Haemophilus_sp_HMSC71H05	0	0	0	0	0	0.371005	0	0	0	0	0	0	0	0	0	0	0	0	0	0	0	0	0	0	0	0.50633	0	0	0	0	0	0	0	2.72842	0	0	8.7223	0	0	0	0	0	0	0	0	0	0	0	0
COA-PWY: coenzyme A biosynthesis I (prokaryotic)|g__Klebsiella.s__Klebsiella_aerogenes	0	0	0	0	0	0	0	0	0	0	0	0	0	0	0	0	0	0	0	0	0	0	0	0	0	0	0	0	0	0	0	0	0	0	0	0	0	0	0	0	0	0	0	0	0	0	0	0	0
COA-PWY: coenzyme A biosynthesis I (prokaryotic)|g__Klebsiella.s__Klebsiella_michiganensis	0	100.006	112.398	0	79.4199	79.0113	0	0	80.7189	0	6.56386	0	0	6.48166	35.943	0	0	0	0	0	0	0	0	0	0	0	0	0	0	95.3546	24.4388	21.6565	89.8607	85.0328	28.7074	0	0	0	0	0	0.339416	0	0	0	0	0	0	0	0
COA-PWY: coenzyme A biosynthesis I (prokaryotic)|g__Klebsiella.s__Klebsiella_oxytoca	0	5.96506	0	0	12.6517	15.371	0	0	0	0	11.0021	19.7286	0	12.6364	14.4765	0	0	0	0	0	0	0	0	0	0	0	0	0	0	22.9773	5.71915	5.11718	25.3003	16.4608	8.79543	0	0	0	0	0	14.9003	0	0	0	0	0	0	0	0
COA-PWY: coenzyme A biosynthesis I (prokaryotic)|g__Klebsiella.s__Klebsiella_pneumoniae	0	0	0	0	0	0	0	0	0	0	0	0	0	0	0	0	0	0	0	0	0	5.68257	5.40142	0	0	0	0	0	0	12.8808	0	0	0	0.786825	1.73185	0	0	0	160.686	114.915	95.7441	0	0	13.1304	0	0	0	0	0
COA-PWY: coenzyme A biosynthesis I (prokaryotic)|g__Klebsiella.s__Klebsiella_quasipneumoniae	0	0	0	0	0	0	0	0	0	0	0	0	0	0	0	0	0	0	0	0	0	0	0	0	0	0	0	0	0	0	0	0	0	0	0	0	0	0	0.304009	0.212015	0	0	0	0	0	0	0	0	0
COA-PWY: coenzyme A biosynthesis I (prokaryotic)|g__Klebsiella.s__Klebsiella_variicola	0	0	0	0	0	0	0	0	0	0	0	0	0	0	0	0	0	0	0	0	0	0	0	0	0	0	0	0	0	0	0	0	0	0	0	0	0	0	0.604978	0.213683	0.105799	0	0	0	0	0	0	0	0
COA-PWY: coenzyme A biosynthesis I (prokaryotic)|g__Kluyvera.s__Kluyvera_ascorbata	0	0	0	0	0	0	0	0	0	0	0	0	0	0	0	0	0	0	0	0	0	0	0	0	0	0	0	0	0	0	4.80478	16.0534	0	0	0	0	0	0	0	0	0	0	0	0	0	0	0	0	0
COA-PWY: coenzyme A biosynthesis I (prokaryotic)|g__Lactobacillus.s__Lactobacillus_acidophilus	0	0	0	0	0	0	0	0	0	0	0	0	0	0	0	0	0	0	0	0	0	0	0	0	0	0	0	0	0	0	0	0	0	0	0	0	0	0	0	0	0	0	0	0	0	0	0	0	0
COA-PWY: coenzyme A biosynthesis I (prokaryotic)|g__Lactobacillus.s__Lactobacillus_animalis	0	0	0	0	0	0	0	0	0	0	0	0	0	0	0	0	0	0	0	0	0	0	0	0	0	0	0	0	0	0	0	0	0	0	0	0	0	0	0	0	0	0	0	0	0	0	0	0	0
COA-PWY: coenzyme A biosynthesis I (prokaryotic)|g__Lactobacillus.s__Lactobacillus_crispatus	0	0	0	0	0	0	0	0	0	0	0	0	0	0	0	0	0	0	0	0	0	0	0	0	0	0	0	0	0	0	0	0	0	0	0	0	0	0	0	0	0	0	0	0	0	0	0	0	0
COA-PWY: coenzyme A biosynthesis I (prokaryotic)|g__Lactobacillus.s__Lactobacillus_fermentum	0	0	0	0	0	0	0	0	0	0	0	0	0	0	0	0	0	0	0	0	0	0	0	0	0	0	0	0	0	0	0	0	0	0	0	0	0	0	0	0	0	0	0	0	0	0	0	0	0
COA-PWY: coenzyme A biosynthesis I (prokaryotic)|g__Lactobacillus.s__Lactobacillus_gasseri	0	0	0	0	0	0	0	0	0	0	0	0	0	0	0	0	0	0	0	0	0	0	0	0	0	0	0	0	0	0	0	0	0	0	0	0	0	0	0	0	0	73.9202	0	2.8615	0	0	0	0	0
COA-PWY: coenzyme A biosynthesis I (prokaryotic)|g__Lactobacillus.s__Lactobacillus_kalixensis	0	0	0	0	0	0	0	0	0	0	0	0	0	0	0	0	0	0	0	0	0	0	0	0	0	0	0	0	0	0	0	0	0	0	0	0	0	0	0	0	0	0	0	0	0	4.59085	3.91497	0	0
COA-PWY: coenzyme A biosynthesis I (prokaryotic)|g__Lactobacillus.s__Lactobacillus_plantarum	0	0	0	0	0	0	0	0	0	0	0	0	0	0	0	0	0	0	0	0	0	0	0	0	0	0	0	0	0	0	0	0	0	0	0	0	0	0	0	0	0	0	0	0	0	0	0	0	0
COA-PWY: coenzyme A biosynthesis I (prokaryotic)|g__Lactobacillus.s__Lactobacillus_rhamnosus	0	0	0	0	0	0	0	0	0	0	0	0	0	0	0	0	0	0	0	0	0	0	0	0	0	0	0	0	0	0	0	0	0	0	0	0	0	0	0	0	0	0	0	0	0	0	0	0	0
COA-PWY: coenzyme A biosynthesis I (prokaryotic)|g__Parabacteroides.s__Parabacteroides_distasonis	0	0	0	0	0	0	4.29937	2.59019	0	0	0	0	0	0	0	0	0	0	0	0	0	0	0	0	0	0	0	0	0	0	0	0	0	0	0	0	0	0	0	0	0	0	0	0	0	0	0	0	0
COA-PWY: coenzyme A biosynthesis I (prokaryotic)|g__Raoultella.s__Raoultella_ornithinolytica	0	0	0	0	0	0	0	0	0	0	0	0	0	0	0	0	0	0	0	0	0	0	0	0	0	0	0	0	0	0	0	0	0	0	0	0	0	0	0	0.58998	17.4706	0	0	0	0	0	0	0	0
COA-PWY: coenzyme A biosynthesis I (prokaryotic)|g__Raoultella.s__Raoultella_terrigena	0	0	0	0	0	0	0	0	0	0	0	0	0	0	0	0	0	0	0	0	0	0	0	0	0	0	0	0	0	0	0	0	0	0	0	0	0	0	0	0	0	0	0	0	0	0	0.543307	273.394	26.9128
COA-PWY: coenzyme A biosynthesis I (prokaryotic)|g__Sellimonas.s__Sellimonas_intestinalis	0	0	0	0	0	0	1.23814	0	0	0	0	0	0	0	0	0	0	0	0	0	0	0	0	0	0	0	0	0	0	0	0	0	0	0	0	0	0	0	0	0	0	0	0	0	0	0	0	0	0
COA-PWY: coenzyme A biosynthesis I (prokaryotic)|g__Serratia.s__Serratia_marcescens	0	0	0	0	0	0	0	0	0	0	0	0	0	0	0	0	0	0	0	0	0	0	0	0	0	0	0	0	0	0	0	0	0	0	0	0	0	0	0	0	0	0	0	0	0	0	0	0	0
COA-PWY: coenzyme A biosynthesis I (prokaryotic)|g__Staphylococcus.s__Staphylococcus_aureus	0	5.04814	9.54924	1.54631	0	0	0	0	0	1.28907	12.4439	12.0218	0	0	0	0	12.8251	0	0	0	0	0	0	0	0	0	0	0	0	0	0	0	0	0	0	0	0	0	0	0	0	0	0	0	0	0	0	0	0
COA-PWY: coenzyme A biosynthesis I (prokaryotic)|g__Staphylococcus.s__Staphylococcus_capitis	0	0	0	0	0	0	0	0	0	0	0	0	0	0	0	0	0	0	0	0	0	0	0	0	0	0	0	0	0	0	0	0	0	0	0	0	0	0	0	0	0	0	0	0	0	0	0	0	0
COA-PWY: coenzyme A biosynthesis I (prokaryotic)|g__Staphylococcus.s__Staphylococcus_epidermidis	597.299	69.4549	34.6115	322.796	5.3509	2.00758	17.1761	14.4022	0	55.453	13.0089	4.61149	44.1558	2.44676	4.29778	15.584	23.921	36.2385	25.6491	24.5757	14.0973	0	0.660903	8.20254	0.9872	5.61043	0	0	1.2712	0	2.16283	5.93798	5.97245	1.68363	5.49325	194.805	45.6747	19.4194	0	0	0	104.388	2.94848	2.59962	102.616	2.90657	0	25.1003	56.3244
COA-PWY: coenzyme A biosynthesis I (prokaryotic)|g__Staphylococcus.s__Staphylococcus_haemolyticus	0	0	0	3.90526	0	0	0	0	0	6.38121	2.86189	1.59232	0	1.04514	1.18116	0	0	1.3592	0.741846	1.13918	0	0	0	28.4359	0.789093	3.08965	0	0	0	1.93111	0	0	2.28283	0	0	25.7126	23.0985	0	0	0	0	8.62653	0	0	41.6848	2.08784	0	23.7798	0
COA-PWY: coenzyme A biosynthesis I (prokaryotic)|g__Staphylococcus.s__Staphylococcus_hominis	15.2451	3.94706	8.70802	312.863	0	0	0	0	0	0	0	0	0	0.891366	0	0	0	0	0	0	0	0	0	0	0	0	0	0	0	0	0	0	0	0	0	0	0	0	0	0	0	0	0	0	0	0	0	0	0
COA-PWY: coenzyme A biosynthesis I (prokaryotic)|g__Staphylococcus.s__Staphylococcus_lugdunensis	36.1828	9.09258	10.9149	0	0	0	0	0	0	0	0	0	0	0	0	0	0	0	0	0	0	0	0	0	0	0	0	0	0	0	0	0	0	0	0	0	0	0	0	0	0	11.8077	0	0	6.24419	0	0	0	0
COA-PWY: coenzyme A biosynthesis I (prokaryotic)|g__Staphylococcus.s__Staphylococcus_warneri	0	0	0	26.907	0	0	0	0	0	0	0	0	0	0	0	0	0	0	0	0	0	0	0	0	0	0	0	0	0	0	0	0	0	0	0	0	0	0	0	0	0	5.90135	0	0	0	0	0	0	0
COA-PWY: coenzyme A biosynthesis I (prokaryotic)|g__Streptococcus.s__Streptococcus_agalactiae	0	0	0	0	0	0	0	0	0	0	0	0	0	0	0	0	0	0	0	0	0	0	0	0	0	0	0	0	0	0	0	0	0	0	0	0	0	0	0	0	0	0	0	0	0	0	0	0	0
COA-PWY: coenzyme A biosynthesis I (prokaryotic)|g__Streptococcus.s__Streptococcus_anginosus_group	0	0	0	15.5803	0	0	0	0	0	1.12237	92.5217	147.382	1.81415	111.87	95.3688	0	0	0	0	0	0	0	0	0	0	0	0	0	0	0	0	0	0	0	0	240.133	117.96	0	0	0	0	0	0	0	0	0	0	0	9.11076
COA-PWY: coenzyme A biosynthesis I (prokaryotic)|g__Streptococcus.s__Streptococcus_gordonii	0	0	0	0	0	0	0	0	0	0	0	0	0	0	0	0	0	0	0	0	0	0	0	0	0	0	0	0	0	0	0	0	0	0	0	0	0	0	0	0	0	2.73475	0	0	0	0	0	0	0
COA-PWY: coenzyme A biosynthesis I (prokaryotic)|g__Streptococcus.s__Streptococcus_parasanguinis	0	0	0	0	0	0	0	0	0	0	0	0	0	0	0	0	0	0	0	0	0	0	0	0	0	0	0	0	0	0	0	0	0	0	0	0	0	0	0	0	0	22.5375	0	0	0	0	0	0	0
COA-PWY: coenzyme A biosynthesis I (prokaryotic)|g__Streptococcus.s__Streptococcus_salivarius	0	0	0	0	0	0	0	0	0	0	0	0	0	0	0	0	0	0	0	0	0	0	0	0	0	0	0	0	0	0	0	0	0	0	0	0	0	0	0	0	0	58.9763	0	0	297.186	0	3.49681	0	0
COA-PWY: coenzyme A biosynthesis I (prokaryotic)|g__Streptococcus.s__Streptococcus_urinalis	0	0	0	0	0	0	0	0	0	0	0	0	0	0	0	0	0	0	0	0	0	0	0	0	0	0	0	0	0	0	0	0	0	0	0	0.850458	165.821	41.1044	0	0	0	0	0	0	0	0	0	0	0
COA-PWY: coenzyme A biosynthesis I (prokaryotic)|g__Streptococcus.s__Streptococcus_vestibularis	0	0	0	0	0	0	0	0	0	0	0	0	0	0	0	0	0	0	0	0	0	0	0	0	0	0	0	0	0	0	0	0	0	0	0	0	0	0	0	0	0	122.83	1.08941	31.6184	15.9899	0	119.277	0	0
COA-PWY: coenzyme A biosynthesis I (prokaryotic)|g__Veillonella.s__Veillonella_atypica	0	0	0	0	0	0.921755	0	0	0	0	0	0	0	0	0	0	0	0	0	0	0	0	0	0	3.56738	12.138	0	0	0	0	0	0	0	0	20.5845	0	0	0	0	0	0	4.08842	10.9691	1.27728	115.626	5.21475	0	0	18.4465
COA-PWY: coenzyme A biosynthesis I (prokaryotic)|g__Veillonella.s__Veillonella_dispar	0	0	0	0	0	0	0	0	0	0	0	0	0	0	0	0	0	0	0	0	0	0	0	0	0	0	0	0	0	0	0	33.3325	0	0	6.74709	0	0	0	0	0	0	0	0	0	0	0	0	0	0
COA-PWY: coenzyme A biosynthesis I (prokaryotic)|g__Veillonella.s__Veillonella_infantium	0	0	0	0	0	0	0	0	0	0	0	0	0	0	0	0	0	0	0	0	0	0	0	0	0	0	0	0	0	0	0	7.29167	0	0	1.24122	0	0	0	0	0	0	0	0	0	0	0	0	0	0
COA-PWY: coenzyme A biosynthesis I (prokaryotic)|g__Veillonella.s__Veillonella_parvula	0	0	0	0	0	50.1096	0	0	0	0	0	0	0	85.3474	5.31824	0	103.394	0	47.1024	11.5699	114.359	0	0	0	0	0	0	0	0	0	1.38336	24.0801	0	0	0	0	73.4978	113.64	0	0.827222	0	256.515	1.03412	0	30.8346	0	0	0	0
COA-PWY: coenzyme A biosynthesis I (prokaryotic)|g__Veillonella.s__Veillonella_rogosae	0	0	0	0	0	0	0	0	0	0	18.0046	0	0	0	0	0	0	0	0	0	0	0	0	0	0	0	0	0	0	0	0	0.840004	0	0	1.34972	0	0	0	0	0	0	0	0	0	0	0	0	0	0
COA-PWY: coenzyme A biosynthesis I (prokaryotic)|unclassified	0	0.886171	0	0	0	0	2.17299	1.70825	1.01513	0	0	10.6195	0	0	0	0	0	0	1.29289	0	0	6.59255	24.8603	0	9.09317	0	0	0	0.625019	2.88658	0	0	22.7262	2.93584	0	0	0	0	0	0	1.44917	3.07774	0	2.99683	0	0	0	0	0
COBALSYN-PWY: superpathway of adenosylcobalamin salvage from cobinamide I|g__Acinetobacter.s__Acinetobacter_johnsonii	0	0	0	0	0	0	0	0	0	0	0	0	0	0	0	0	0	0	0	0	0	0	0	0	0	0	0	0	0	0	0	0	1.15239	0	0	0	0	0	0	0	0	0	0	0	0	0	0	0	0
COBALSYN-PWY: superpathway of adenosylcobalamin salvage from cobinamide I|g__Bacteroides.s__Bacteroides_uniformis	0	0	0	0	0	0	1.19177	22.9754	6.11505	0	0	0	0	0	0	0	0	0	0	0	0	0	0	0	0	0	0	0	0	0	0	0	0	0	0	0	0	0	0	0	0	0	0	0	0	0	0	0	0
COBALSYN-PWY: superpathway of adenosylcobalamin salvage from cobinamide I|g__Citrobacter.s__Citrobacter_freundii	0	0	0	0	0	0	0	0	0	0	0	0	0	0	0	0	0	0	0	0	0	0	0	0	0	0	0	0	0	0	0	0	0	1.72919	0	0	0	0	0	0	2.23296	0	0	0	0	0	0	0	0
COBALSYN-PWY: superpathway of adenosylcobalamin salvage from cobinamide I|g__Citrobacter.s__Citrobacter_koseri	0	0	0	0	0	0	0	0	0	0	0	0	0	0	0	0	0	0	0	0	0	0	0	0	0	0	0	0	0	0	0	0	0	0	3.0666	0	0	0	0	0	0	0	0	0	0	0	0	0	0
COBALSYN-PWY: superpathway of adenosylcobalamin salvage from cobinamide I|g__Citrobacter.s__Citrobacter_sp_MGH106	0	0	0	0	0	0	0	0	0	0	0	0	0	0	0	0	0	0	0	0	0	0	0	0	0	0	0	0	0	0	0	0	0	0	0	0	0	0	0	0	0	0	0	0	0	0	0	0	0
COBALSYN-PWY: superpathway of adenosylcobalamin salvage from cobinamide I|g__Clostridium.s__Clostridium_perfringens	0	0	2.39644	0	0	0	0	0	0	0	0	0	0	0	0	0	0	0	5.49438	0	0	0	2.86618	0	0	3.38545	0	0	3.22115	0	0	3.70859	0	0	0	0	0	0	0	4.07722	1.87652	0	0	0	0	0	0	0	2.29065
COBALSYN-PWY: superpathway of adenosylcobalamin salvage from cobinamide I|g__Enterobacter.s__Enterobacter_cloacae_complex	0	0	0	0	0	0	0	0	0	0	0	0	0	0	0	0	0	0	0	0	0	0	0	0	0	0	0	0	0	0	0	0	0	1.19958	0	0	0	0	0	0	0.560958	0	0	0	0	0	0	0	0
COBALSYN-PWY: superpathway of adenosylcobalamin salvage from cobinamide I|g__Escherichia.s__Escherichia_coli	0	0	0	0	0	0	13.4342	23.7268	0	0	0	0	0	0	0	0	0	0	0	0	0	135.64	119.607	0	164.856	187.201	183.676	191.743	164.705	0	0	0	0	0	0	0	0	0	0	38.7609	29.773	0	216.398	148.372	0	219.558	137.085	0	0
COBALSYN-PWY: superpathway of adenosylcobalamin salvage from cobinamide I|g__Flavonifractor.s__Flavonifractor_plautii	0	0	0	0	0	0	4.30917	0	2.68321	0	0	0	0	0	0	0	0	0	0	0	0	0	0	0	0	0	0	0	0	0	0	0	0	0	0	0	0	0	0	0	0	0	0	0	0	0	0	0	0
COBALSYN-PWY: superpathway of adenosylcobalamin salvage from cobinamide I|g__Klebsiella.s__Klebsiella_aerogenes	0	0	0	0	0	0	0	0	0	0	0	0	0	0	0	0	0	0	0	0	0	0	0	0	0	0	0	0	0	0	0	0	0	0	0	0	0	0	0	0	0	0	0	0	0	0	0	0	0
COBALSYN-PWY: superpathway of adenosylcobalamin salvage from cobinamide I|g__Klebsiella.s__Klebsiella_michiganensis	0	107.084	124.231	0	111.488	106.141	0	0	128.898	0	7.96873	0	0	9.48088	56.3266	0	0	0	0	0	0	0	0	0	0	0	0	0	0	122.458	34.1427	27.2704	109.45	118.314	40.0729	0	0	0	0	0	0	0	0	0	0	0	0	0	0
COBALSYN-PWY: superpathway of adenosylcobalamin salvage from cobinamide I|g__Klebsiella.s__Klebsiella_oxytoca	0	12.0525	5.95723	1.72118	64.0952	74.6629	0	0	0	0	6.91935	122.294	0	4.68566	37.7483	0	0	0	0	0	0	0	0	0	0	0	0	0	0	86.9409	17.7253	16.5564	71.6083	70.2903	23.8116	0	0	0	0	0	0	0	0	0	0	0	0	0	0
COBALSYN-PWY: superpathway of adenosylcobalamin salvage from cobinamide I|g__Klebsiella.s__Klebsiella_pneumoniae	0	0	0	0	0	0	0	0	0	0	0	0	0	0	0	0	0	0	0	0	0	14.2787	14.7458	0	0	0	0	0	0	16.1836	0	0	0	0.503043	1.66146	0	0	0	294.703	241.281	167.513	0	0	24.0242	0	0	0	0	0
COBALSYN-PWY: superpathway of adenosylcobalamin salvage from cobinamide I|g__Klebsiella.s__Klebsiella_variicola	0	0	0	0	0	0	0	0	0	0	0	0	0	0	0	0	0	0	0	0	0	0	0	0	0	0	0	0	0	0	0	0	0	0	0	0	0	0	0	0	0	0	0	0	0	0	0	0	0
COBALSYN-PWY: superpathway of adenosylcobalamin salvage from cobinamide I|g__Kluyvera.s__Kluyvera_ascorbata	0	0	0	0	0	0	0	0	0	0	0	0	0	0	0	0	0	0	0	0	0	0	0	0	0	0	0	0	0	0	4.62613	17.5962	0	0	0	0	0	0	0	0	0	0	0	0	0	0	0	0	0
COBALSYN-PWY: superpathway of adenosylcobalamin salvage from cobinamide I|g__Raoultella.s__Raoultella_ornithinolytica	0	0	0	0	0	0	0	0	0	0	0	0	0	0	0	0	0	0	0	0	0	0	0	0	0	0	0	0	0	0	0	0	0	0	0	0	0	0	0	0.800928	10.3236	0	0	0	0	0	0	0	0
COBALSYN-PWY: superpathway of adenosylcobalamin salvage from cobinamide I|g__Raoultella.s__Raoultella_terrigena	0	0	0	0	0	0	0	0	0	0	0	0	0	0	0	0	0	0	0	0	0	0	0	0	0	0	0	0	0	0	0	0	0	0	0	0	0	0	0	0	0	0	0	0	0	0	0	222.952	23.2031
COBALSYN-PWY: superpathway of adenosylcobalamin salvage from cobinamide I|unclassified	0	0	0	0	0	0	0	1.2356	0.904108	0	0	0	0	0	0	0	0	0	0	0	0	0	1.9941	0	4.23817	0	0	0	0	2.32821	0	1.82159	0	1.06676	0	0	0	0	0	0	0	1.94466	0	0	0	0	0	0	0
COLANSYN-PWY: colanic acid building blocks biosynthesis|g__Citrobacter.s__Citrobacter_freundii	0	0	0	0	0	0	0	0	0	0	0	0	0	0	0	0	0	0	0	0	0	0	0	0	0	0	0	0	0	0	0	0	0	0.382864	0	0	0	0	0	0	0.285128	0	0	0	0	0	0	0	0
COLANSYN-PWY: colanic acid building blocks biosynthesis|g__Citrobacter.s__Citrobacter_koseri	0	0	0	0	0	0	0	0	0	0	0	0	0	0	0	0	0	0	0	0	0	0	0	0	0	0	0	0	0	0	0	0	0	0	5.84984	0	0	0	0	0	0	0	0	0	0	0	0	0	0
COLANSYN-PWY: colanic acid building blocks biosynthesis|g__Enterobacter.s__Enterobacter_cloacae_complex	0	0	0	0	0.798818	0.505556	0	0	0	229.226	104.152	1.87974	230.779	70.245	37.1785	259.095	216.267	224.733	226.979	247.919	228.638	0	0	0	0	0	0	0	0	0	6.68325	18.3243	0	24.944	21.9637	0	0	0	5.53482	3.11576	0.255854	0	0	0	0	0	0	0	0
COLANSYN-PWY: colanic acid building blocks biosynthesis|g__Escherichia.s__Escherichia_coli	0	0	0	0	0	0	0	0	0	0	0	0	0	0	0	0	0	0	0	0	0	185.589	164.38	0	162.827	170.456	248.346	235.207	215.212	0	0	0	0	0	0	0	0	0	0	0	1.55751	0	189.667	134.317	0	191.446	127.509	0	0
COLANSYN-PWY: colanic acid building blocks biosynthesis|g__Klebsiella.s__Klebsiella_oxytoca	0	0	0	0	1.09936	0	0	0	0	0	28.7268	11.9959	0	32.2616	66.9066	0	0	0	0	0	0	0	0	0	0	0	0	0	0	0.672942	2.89688	7.03945	72.6517	7.89649	8.65604	0	0	0	0	0	0.805147	0	0	0	0	0	0	0	0
COLANSYN-PWY: colanic acid building blocks biosynthesis|g__Klebsiella.s__Klebsiella_pneumoniae	0	0	0	0	0	0	0	0	0	0	0	0	0	0	0	0	0	0	0	0	0	0	0	0	0	0	0	0	0	1.85756	0	0	0	0.73848	0	0	0	0	8.99062	10.1574	3.59097	0	0	8.36955	0	0	0	0	0
COLANSYN-PWY: colanic acid building blocks biosynthesis|g__Kluyvera.s__Kluyvera_ascorbata	0	0	0	0	0	0	0	0	0	0	0	0	0	0	0	0	0	0	0	0	0	0	0	0	0	0	0	0	0	0	0.438241	0	0	0	0	0	0	0	0	0	0	0	0	0	0	0	0	0	0
COLANSYN-PWY: colanic acid building blocks biosynthesis|unclassified	0	0	0	0	0	0	0	0	0	0	0	0	0	0	0	0	0	0	0	0	0	16.0563	14.4811	0	21.0958	5.61916	0	0	20.181	0	0	0	0	0	0	0	0	0	0	0	1.18306	0	23.9454	19.9946	0	13.3948	15.3094	0	0
COMPLETE-ARO-PWY: superpathway of aromatic amino acid biosynthesis|g__Acinetobacter.s__Acinetobacter_johnsonii	0	0	0	0	0	0	0	0	0	0	0	0	0	0	0	0	0	0	0	0	0	0	0	0	0	0	0	0	0	0	0	0	2.59749	0	0	0	0	0	0	0	0	0	0	0	0	0	0	0	0
COMPLETE-ARO-PWY: superpathway of aromatic amino acid biosynthesis|g__Bifidobacterium.s__Bifidobacterium_animalis	0	0	0	0	0	0	0	0	0	0	0	0	0	41.5743	9.42158	0	0	0	0	0	0	0	0	0	0	0	0	0	0	0	0	0	0	0	0	0	0	0	0	0	0	0	0	0	0	0	0	0	0
COMPLETE-ARO-PWY: superpathway of aromatic amino acid biosynthesis|g__Bifidobacterium.s__Bifidobacterium_longum	0	0	0	0	0	0	33.5398	17.3814	24.6842	0	0	0	0	0	0	0	0	0	0	0	0	0	0	0	2.06178	11.2059	0	0	0	0	0	0	0	0	0	0	0	0	0	0	0	58.6938	22.487	0	3.70053	61.6956	26.4123	0	0
COMPLETE-ARO-PWY: superpathway of aromatic amino acid biosynthesis|g__Citrobacter.s__Citrobacter_koseri	0	0	0	0	0	0	0	0	0	0	0	0	0	0	0	0	0	0	0	0	0	0	0	0	0	0	0	0	0	0	0	0	0	0	7.04408	0	0	0	0	0	0	0	0	0	0	0	0	0	0
COMPLETE-ARO-PWY: superpathway of aromatic amino acid biosynthesis|g__Citrobacter.s__Citrobacter_sp_MGH106	0	0	0	0	0	0	0	0	0	0	0	0	0	0	0	0	0	0	0	0	0	0	0	0	0	0	0	0	0	0	0	0	0	0	0	0	0	0	0	0	0	0	0	0	0	0	0	0	0
COMPLETE-ARO-PWY: superpathway of aromatic amino acid biosynthesis|g__Clostridium.s__Clostridium_paraputrificum	0	0	0	0	0	0	0	0	0	0	0	0	0	0	0	0	0	0	0	0	0	0	0	0	0	0	0	0	0	0	0	0	0	0	0	0	0	0	0	0	0	0	0	0	0	0	0	0	0
COMPLETE-ARO-PWY: superpathway of aromatic amino acid biosynthesis|g__Enterobacter.s__Enterobacter_cloacae_complex	0	0	0	0	1.48252	0.932012	0	0	0	314.154	196.17	6.09989	321.189	157.142	77.1545	360.835	283.024	332.256	308.102	332.933	306.351	0	0	0	0	0	0	0	0	0	11.8686	24.5544	0	37.1047	30.569	0	0	0	9.20952	7.25641	1.74599	0	0	0	0	0	0	0	0
COMPLETE-ARO-PWY: superpathway of aromatic amino acid biosynthesis|g__Enterococcus.s__Enterococcus_faecium	0	0	0	0	0	0	0	0	0	0	0	0	0	0	0	0	0	0	0	0	0	0	0	0	0	0	0	0	0	0	0	0	0	0	0	0	0	0	0	0	0	0	0	0	0	0	0	0	0
COMPLETE-ARO-PWY: superpathway of aromatic amino acid biosynthesis|g__Erysipelatoclostridium.s__Erysipelatoclostridium_ramosum	0	0	0	0	0	0	29.8142	21.6686	16.8414	0	0	0	0	0	0	0	0	0	0	0	0	0	0	0	0	0	0	0	0	0	0	0	0	0	0	0	0	0	0	0	0	0	0	0	0	0	0	0	0
COMPLETE-ARO-PWY: superpathway of aromatic amino acid biosynthesis|g__Escherichia.s__Escherichia_coli	0	0	0	0	0	0	17.6067	35.0327	0	0	0	0	0	0	0	0	0	0	0	0	0	127.49	124.273	0	195.421	216.088	204.456	230.211	192.991	0	0	0	0	0	0	0	0	0	0	0	1.40181	0	220.043	137.997	0	214.237	152.069	0	0
COMPLETE-ARO-PWY: superpathway of aromatic amino acid biosynthesis|g__Haemophilus.s__Haemophilus_parainfluenzae	0	0	0	0	0	0	0	0	0	0	0	0	0	0	0	0	0	0	0	0	0	0	0	0	0	0.615112	0	0	0	0	0	0	0	0	0	0	7.1719	78.8282	0	0	0	28.414	0	0	0	0	0	0	0
COMPLETE-ARO-PWY: superpathway of aromatic amino acid biosynthesis|g__Haemophilus.s__Haemophilus_sp_HMSC71H05	0	0	0	0	0	0	0	0	0	0	0	0	0	0	0	0	0	0	0	0	0	0	0	0	0	0	0	0	0	0	0	0	0	0.998005	0	0	0	0	0	0	0	0	0	0	0	0	0	0	0
COMPLETE-ARO-PWY: superpathway of aromatic amino acid biosynthesis|g__Klebsiella.s__Klebsiella_aerogenes	0	0	0	0	0	0	0	0	0	0	0	0	0	0	0	0	0	0	0	0	0	0	0	0	0	0	0	0	0	0	0	0	0	0	0	0	0	0	0	0	0	0	0	0	0	0	0	0	0
COMPLETE-ARO-PWY: superpathway of aromatic amino acid biosynthesis|g__Klebsiella.s__Klebsiella_michiganensis	0	95.2963	105.881	0	84.9108	90.2172	0	0	98.5451	0	5.63785	0	0	7.58381	43.7119	0	0	0	0	0	0	0	0	0	0	0	0	0	0	91.7388	24.207	16.696	74.6928	85.1239	30.2977	0	0	0	0	0	0	0	0	0	0	0	0	0	0
COMPLETE-ARO-PWY: superpathway of aromatic amino acid biosynthesis|g__Klebsiella.s__Klebsiella_oxytoca	0	0	0	0	0	0	0	0	0	0	0	184.912	0	0	0	0	0	0	0	0	0	0	0	0	0	0	0	0	0	0	3.45389	13.4725	1.07743	0	0	0	0	0	0	0	0	0	0	0	0	0	0	0	0
COMPLETE-ARO-PWY: superpathway of aromatic amino acid biosynthesis|g__Klebsiella.s__Klebsiella_pneumoniae	0	0	0	0	0	0	0	0	0	0	0	0	0	0	0	0	0	0	0	0	0	8.70287	10.0044	0	0	0	0	0	0	33.7391	0	0	0	1.0774	0.545728	0	0	0	436.942	371.701	312.592	0	0	42.7587	0	0	0	0	0
COMPLETE-ARO-PWY: superpathway of aromatic amino acid biosynthesis|g__Kluyvera.s__Kluyvera_ascorbata	0	0	0	0	0	0	0	0	0	0	0	0	0	0	0	0	0	0	0	0	0	0	0	0	0	0	0	0	0	0	0.795514	5.7954	0	0	0	0	0	0	0	0	0	0	0	0	0	0	0	0	0
COMPLETE-ARO-PWY: superpathway of aromatic amino acid biosynthesis|g__Lachnoclostridium.s__Clostridium_symbiosum	0	0	0	0	0	0	0	0	4.90676	0	0	0	0	0	0	0	0	0	0	0	0	0	0	0	0	0	0	0	0	0	0	0	0	0	0	0	0	0	0	0	0	0	0	0	0	0	0	0	0
COMPLETE-ARO-PWY: superpathway of aromatic amino acid biosynthesis|g__Lactobacillus.s__Lactobacillus_plantarum	0	0	0	0	0	0	0	0	0	0	0	0	0	0	0	0	0	0	0	0	0	0	0	0	0	0	0	0	0	0	0	0	0	0	0	0	0	0	0	0	0	0	0	0	0	0	0	0	0
COMPLETE-ARO-PWY: superpathway of aromatic amino acid biosynthesis|g__Parabacteroides.s__Parabacteroides_distasonis	0	0	0	0	0	0	3.57105	2.97487	0	0	0	0	0	0	0	0	0	0	0	0	0	0	0	0	0	0	0	0	0	0	0	0	0	0	0	0	0	0	0	0	0	0	0	0	0	0	0	0	0
COMPLETE-ARO-PWY: superpathway of aromatic amino acid biosynthesis|g__Raoultella.s__Raoultella_ornithinolytica	0	0	0	0	0	0	0	0	0	0	0	0	0	0	0	0	0	0	0	0	0	0	0	0	0	0	0	0	0	0	0	0	0	0	0	0	0	0	0	0	21.2757	0	0	0	0	0	0	0	0
COMPLETE-ARO-PWY: superpathway of aromatic amino acid biosynthesis|g__Raoultella.s__Raoultella_terrigena	0	0	0	0	0	0	0	0	0	0	0	0	0	0	0	0	0	0	0	0	0	0	0	0	0	0	0	0	0	0	0	0	0	0	0	0	0	0	0	0	0	0	0	0	0	0	0	355.357	34.3873
COMPLETE-ARO-PWY: superpathway of aromatic amino acid biosynthesis|g__Serratia.s__Serratia_marcescens	0	0	0	0	0	0	0	0	0	0	0	0	0	0	0	0	0	0	0	0	0	0	0	0	0	0	0	0	0	0	0	0	0	0	0	0	0	0	0	0	0	0	0	0	0	0	0	0	0
COMPLETE-ARO-PWY: superpathway of aromatic amino acid biosynthesis|g__Staphylococcus.s__Staphylococcus_aureus	0	0	4.69645	0	0	0	0	0	0	0	8.88686	5.45065	0	0	0	0	0	0	0	0	0	0	0	0	0	0	0	0	0	0	0	0	0	0	0	0	0	0	0	0	0	0	0	0	0	0	0	0	0
COMPLETE-ARO-PWY: superpathway of aromatic amino acid biosynthesis|g__Staphylococcus.s__Staphylococcus_epidermidis	519.203	58.143	29.2662	278.438	4.46931	0	16.3902	15.3228	0	45.8962	11.8903	2.82066	37.3273	2.49419	4.08153	12.423	21.5034	32.5292	20.0116	21.8814	11.1269	0	0	6.95438	1.09316	6.70966	0	0	1.48013	0	0	5.13367	5.5413	1.81475	5.1094	164.183	43.0705	0	0	0	0	92.3107	2.69292	0	86.8273	2.92403	0	21.8729	47.3945
COMPLETE-ARO-PWY: superpathway of aromatic amino acid biosynthesis|g__Staphylococcus.s__Staphylococcus_haemolyticus	0	0	0	0	0	0	0	0	0	2.00644	0	0	0	0	1.35558	0	0	0	0	0	0	0	0	27.0258	0	3.26409	0	0	0	1.51163	0	0	2.13655	0	0	27.6357	21.8755	0	0	0	0	7.62484	0	0	37.7182	2.01403	0	22.4465	2.05562
COMPLETE-ARO-PWY: superpathway of aromatic amino acid biosynthesis|g__Staphylococcus.s__Staphylococcus_hominis	16.033	3.78647	9.12238	328.102	0	0	0	0	0	0	0	0	0	0	0	0	0	0	0	0	0	0	0	0	0	0	0	0	0	0	0	0	0	0	0	0	0	0	0	0	0	0	0	0	0	0	0	0	0
COMPLETE-ARO-PWY: superpathway of aromatic amino acid biosynthesis|g__Staphylococcus.s__Staphylococcus_lugdunensis	33.9808	7.17664	9.57852	0	0	0	0	0	0	0	0	0	0	0	0	0	0	0	0	0	0	0	0	0	0	0	0	0	0	0	0	0	0	0	0	1.87999	0	0	0	0	0	10.48	0	0	5.08566	0	0	0	0
COMPLETE-ARO-PWY: superpathway of aromatic amino acid biosynthesis|g__Staphylococcus.s__Staphylococcus_warneri	0	0	0	27.2306	0	0	0	0	0	0	0	0	0	0	0	0	0	0	0	0	0	0	0	0	0	0	0	0	0	0	0	0	0	0	0	0	0	0	0	0	0	4.87857	0	0	0	0	0	0	0
COMPLETE-ARO-PWY: superpathway of aromatic amino acid biosynthesis|g__Streptococcus.s__Streptococcus_agalactiae	0	0	0	0	0	0	0	0	0	0	0	0	0	0	0	0	0	0	0	0	0	0	0	0	0	0	0	0	0	0	0	0	0	0	0	0	0	0	0	0	0	0	0	0	0	0	0	0	0
COMPLETE-ARO-PWY: superpathway of aromatic amino acid biosynthesis|g__Streptococcus.s__Streptococcus_anginosus_group	0	0	0	16.4945	0	0	0	0	0	0	90.5028	153.817	2.13759	104.947	102.079	0	0	0	0	0	0	0	0	0	0	0	0	0	0	0	0	0	0	0	0	221.023	108.71	0	0	0	0	0	0	0	0	0	0	0	9.71879
COMPLETE-ARO-PWY: superpathway of aromatic amino acid biosynthesis|g__Streptococcus.s__Streptococcus_gordonii	0	0	0	0	0	0	0	0	0	0	0	0	0	0	0	0	0	0	0	0	0	0	0	0	0	0	0	0	0	0	0	0	0	0	0	0	0	0	0	0	0	3.69576	0	0	0	0	0	0	0
COMPLETE-ARO-PWY: superpathway of aromatic amino acid biosynthesis|g__Streptococcus.s__Streptococcus_parasanguinis	0	0	0	0	0	0	0	0	0	0	0	0	0	0	0	0	0	0	0	0	0	0	0	0	0	0	0	0	0	0	0	0	0	0	0	0	0	0	0	0	0	15.3964	0	0	0	0	0	0	0
COMPLETE-ARO-PWY: superpathway of aromatic amino acid biosynthesis|g__Streptococcus.s__Streptococcus_salivarius	0	0	0	0	0	0	0	0	0	0	0	0	0	0	0	0	0	0	0	0	0	0	0	0	0	0	0	0	0	0	0	0	0	0	0	0	0	0	0	0	0	22.1548	0	0	11.6602	0	9.59593	0	0
COMPLETE-ARO-PWY: superpathway of aromatic amino acid biosynthesis|g__Streptococcus.s__Streptococcus_vestibularis	0	0	0	0	0	0	0	0	0	0	0	0	0	0	0	0	0	0	0	0	0	0	0	0	0	0	0	0	0	0	0	0	0	0	0	0	0	0	0	0	0	75.5004	0	34.4328	34.8344	0	46.398	0	0
COMPLETE-ARO-PWY: superpathway of aromatic amino acid biosynthesis|unclassified	0	0	0	0	0	0	0	0	0	0	0	0	0	0	0	0	0	0	0	0	0	1.47987	0	0	0	0	0	0	0	0	0	0	5.05999	5.16065	2.72642	0	0	0	0	0	1.63248	3.48364	0	0	0	0	0	0	0
CRNFORCAT-PWY: creatinine degradation I|g__Klebsiella.s__Klebsiella_oxytoca	0	0	0	0	0	0	0	0	0	0	0	0	0	0	0	0	0	0	0	0	0	0	0	0	0	0	0	0	0	0	0	0	0	0	0	0	0	0	0	0	22.508	0	0	0	0	0	0	0	0
CRNFORCAT-PWY: creatinine degradation I|g__Klebsiella.s__Klebsiella_pneumoniae	0	0	0	0	0	0	0	0	0	0	0	0	0	0	0	0	0	0	0	0	0	0	0	0	0	0	0	0	0	0	0	0	0	0	0	0	0	0	0	0	2.32165	0	0	0	0	0	0	0	0
CRNFORCAT-PWY: creatinine degradation I|g__Klebsiella.s__Klebsiella_variicola	0	0	0	0	0	0	0	0	0	0	0	0	0	0	0	0	0	0	0	0	0	0	0	0	0	0	0	0	0	0	0	0	0	0	0	0	0	0	0	0	0.412387	0	0	0	0	0	0	0	0
DAPLYSINESYN-PWY: L-lysine biosynthesis I|g__Actinomyces.s__Actinomyces_urogenitalis	0	0	0	0	0	0	0	0	0	0	0	0	0	0	0	0	0	0	0	0	0	0	0	0	0	0	0	0	0	0	0	0	0	0	0	0	112.609	0	0	0	0	0	0	0	0	0	0	0	0
DAPLYSINESYN-PWY: L-lysine biosynthesis I|g__Bifidobacterium.s__Bifidobacterium_animalis	0	0	0	0	0	0	0	0	0	0	0	0	0	42.5919	9.23969	0	0	0	0	0	0	0	0	0	0	0	0	0	0	0	0	0	0	0	0	0	0	0	0	0	0	0	0	0	0	0	0	0	0
DAPLYSINESYN-PWY: L-lysine biosynthesis I|g__Bifidobacterium.s__Bifidobacterium_dentium	0	0	0	0	0	0	0	0	0	0	0	0	0	0	0	0	0	0	0	0	0	0	0	0	0	0	0	0	0	0	0	0	0	0	0	0	0	0	0	0	0	4.15062	28.4423	109.695	0	0	4.0063	0	0
DAPLYSINESYN-PWY: L-lysine biosynthesis I|g__Bifidobacterium.s__Bifidobacterium_longum	0	0	0	0	0	0	37.3573	18.6039	26.4145	0	0	0	0	0	0	0	0	0	0	0	0	0	0	0	2.13334	12.6858	0	0	0	0	0	0	0	0	0	0	0	0	0	0	0	67.7992	25.3212	0	3.60745	74.091	31.7008	0	0
DAPLYSINESYN-PWY: L-lysine biosynthesis I|g__Citrobacter.s__Citrobacter_freundii	0	0	0	0	0	0	0	0	0	0	0	0	0	0	0	0	0	0	0	0	0	0	0	0	0	0	0	0	0	0	0	0	0	1.99067	1.39028	0	0	0	0	2.10417	5.49291	0	0	0	0	0	0	0	0
DAPLYSINESYN-PWY: L-lysine biosynthesis I|g__Citrobacter.s__Citrobacter_koseri	0	0	0	0	0	0	0	0	0	0	0	0	0	0	0	0	0	0	0	0	0	0	0	0	0	0	0	0	0	0	0	0	0	0	7.17557	0	0	0	0	0	0	0	0	0	0	0	0	0	0
DAPLYSINESYN-PWY: L-lysine biosynthesis I|g__Citrobacter.s__Citrobacter_sp_MGH106	0	0	0	0	0	0	0	0	0	0	0	0	0	0	0	0	0	0	0	0	0	0	0	0	0	0	0	0	0	0	0	0	0	0.27889	0	0	0	0	0	0	0	0	0	0	0	0	0	0	0
DAPLYSINESYN-PWY: L-lysine biosynthesis I|g__Corynebacterium.s__Corynebacterium_kroppenstedtii	0	0	0	0	0	0	0	0	0	0	0	0	0	0	0	0	0	0	0	0	0	0	0	0	0	0	0	0	0	0	0	0	0	0	0	0	0	0	0	0	0	0	0	0	0	0	0	0	0
DAPLYSINESYN-PWY: L-lysine biosynthesis I|g__Corynebacterium.s__Corynebacterium_pseudogenitalium	0	0	0	0	0	0	0	0	0	0	0	0	0	0	0	0	0	0	1.09905	0	0	0	0	0	0	0	0	0	0	0	0	0	0	0	0	0	0	0	0	0	0	0	0	0	0	0	0	0	0
DAPLYSINESYN-PWY: L-lysine biosynthesis I|g__Cutibacterium.s__Cutibacterium_acnes	0	1.97556	0	0	0	0	0	0	0	0	0	0	0	0	0	0	0	0	0	0	0	0	0	0	0	0	0	0	0	0	0	0	0	0	0	0	0	0	0	0	0	0	0	0	0	0	0	0	0
DAPLYSINESYN-PWY: L-lysine biosynthesis I|g__Cutibacterium.s__Cutibacterium_avidum	0	19.6617	0	0	48.1819	15.4116	0	0	0	0	0	7.59977	0	0	2.86928	0	0	0	0	0	0	25.3299	27.9219	0	5.13881	0	0	0	0	0	0	0	0	1.25766	0	0	3.89008	0	0	0	0	0	0	0	0	0	0	0	0
DAPLYSINESYN-PWY: L-lysine biosynthesis I|g__Enterobacter.s__Enterobacter_cloacae_complex	0	0	0	0	0.8749	1.08235	0	0	0	256.236	164.77	3.94482	263.394	133.081	62.1342	307.443	242.915	283.761	267.158	291.051	259.981	0	0	0	0	0	0	0	0	0	10.3611	21.725	0	32.1183	29.6929	0	0	0	8.34661	5.41326	2.13294	0	0	0	0	0	0	0	0
DAPLYSINESYN-PWY: L-lysine biosynthesis I|g__Escherichia.s__Escherichia_coli	0	0	0	0	0	0	12.2247	28.1066	0	0	0	0	0	0	0	0	0	0	0	0	0	159.603	143.458	0	151.459	179.756	193.84	218.67	172.327	0	0	0	0	0	0	0	0	0	0	0	1.59171	0	160.015	141.237	0	169.178	127.164	0	0
DAPLYSINESYN-PWY: L-lysine biosynthesis I|g__Haemophilus.s__Haemophilus_parainfluenzae	0	0	0	0	0	0	0	0	0	0	0	0	0	0	0	0	0	0	0	0	0	0	0	0	0	0.246437	0	0	0	0	0	0	0	0.751535	0	0	2.85643	74.8783	0	0	0	25.9648	0	0	0	0	0	0	0
DAPLYSINESYN-PWY: L-lysine biosynthesis I|g__Haemophilus.s__Haemophilus_sp_HMSC71H05	0	0	0	0	0	0	0	0	0	0	0	0	0	0	0	0	0	0	0	0	0	0	0	0	0	0	0	0	0	0	0	0	0	0	0	0	1.76756	0	0	0	0	0	0	0	0	0	0	0	0
DAPLYSINESYN-PWY: L-lysine biosynthesis I|g__Klebsiella.s__Klebsiella_aerogenes	0	0	0	0	0	0	0	0	0	0	0	0	0	0	0	0	0	0	0	0	0	0	0	0	0	0	0	0	0	0	0	0	0	0	0	0	0	0	0	0	0	0	0	0	0	0	0	0	0
DAPLYSINESYN-PWY: L-lysine biosynthesis I|g__Klebsiella.s__Klebsiella_michiganensis	0	93.1445	108.117	0	76.1216	67.5478	0	0	98.4642	0	0	0	0	3.023	3.4145	0	0	0	0	0	0	0	0	0	0	0	0	0	0	7.78934	21.8934	17.664	1.06281	75.7889	22.2984	0	0	0	0	0	0.270139	0	0	0	0	0	0	0	0
DAPLYSINESYN-PWY: L-lysine biosynthesis I|g__Klebsiella.s__Klebsiella_oxytoca	0	184.651	200.184	2.15945	143.602	186.278	0	0	0	0	14.6194	160.217	0	22.8035	99.0244	0	0	0	0	0	0	0	0	0	0	0	0	0	0	184.258	61.5899	43.6857	181.743	195.205	71.3462	0	0	0	0	0	0.772638	0	0	0	0	0	0	0	0
DAPLYSINESYN-PWY: L-lysine biosynthesis I|g__Klebsiella.s__Klebsiella_pneumoniae	0	0	0	0	0	0.177786	0	0	0	0	0	0	0	0	0	0	0	0	0	0	0	9.67734	6.39986	0	0	0	0	0	0	27.0851	0	0	0	1.76327	0	0	0	0	318.956	312.674	274.281	0	0	24.0541	0	0	0	0	0
DAPLYSINESYN-PWY: L-lysine biosynthesis I|g__Klebsiella.s__Klebsiella_quasipneumoniae	0	0	0	0	0	0	0	0	0	0	0	0	0	0	0	0	0	0	0	0	0	0	0	0	0	0	0	0	0	0	0	0	0	0	0	0	0	0	0	0.273504	0.273953	0	0	0	0	0	0	0	0
DAPLYSINESYN-PWY: L-lysine biosynthesis I|g__Klebsiella.s__Klebsiella_variicola	0	0	0	0	0	0	0	0	0	0	0	0	0	0	0	0	0	0	0	0	0	0	0	0	0	0	0	0	0	0	0	0	0	0	0	0	0	0	0.404606	0	0.360698	0	0	0	0	0	0	0	0
DAPLYSINESYN-PWY: L-lysine biosynthesis I|g__Kluyvera.s__Kluyvera_ascorbata	0	0	0	0	0	0	0	0	0	0	0	0	0	0	0	0	0	0	0	0	0	0	0	0	0	0	0	0	0	0	3.62289	12.611	0	0	0	0	0	0	0	0	0	0	0	0	0	0	0	0	0
DAPLYSINESYN-PWY: L-lysine biosynthesis I|g__Proteus.s__Proteus_mirabilis	0	0	0	0	0	0	0	0	0	0	0	0	0	0	0	0	0	0	0	0	0	0	0	0	0	0	0	0	0	0	0	0	0	0	0	0	0	0	0	0	0	0	0	0	0	0	0	0	0
DAPLYSINESYN-PWY: L-lysine biosynthesis I|g__Raoultella.s__Raoultella_ornithinolytica	0	0	0	0	0	0	0	0	0	0	0	0	0	0	0	0	0	0	0	0	0	0	0	0	0	0	0	0	0	0	0	0	0	0	0	0	0	0	0	0.908138	15.9631	0	0	0	0	0	0	0	0
DAPLYSINESYN-PWY: L-lysine biosynthesis I|g__Raoultella.s__Raoultella_planticola	0	0	0	0	0	0	0	0	0	0	0	0	0	0	0	0	0	0	0	0	0	0	0	0	0	0	0	0	0	0	0	0	0	0	0	0	0	0	0	0	5.5993	0	0	0	0	0	0	0	0
DAPLYSINESYN-PWY: L-lysine biosynthesis I|g__Raoultella.s__Raoultella_terrigena	0	0	0	0	0	0	0	0	0	0	0	0	0	0	0	0	0	0	0	0	0	0	0	0	0	0	0	0	0	0	0	0	0	0	0	0	0	0	0	0	0	0	0	0	0	0	0.506463	289.66	27.2103
DAPLYSINESYN-PWY: L-lysine biosynthesis I|g__Serratia.s__Serratia_marcescens	0	0	0	0	0	0	0	0	0	0	0	0	0	0	0	0	0	0	0	0	0	0	0	0	0	0	0	0	0	0	0	0	0	0	0	0	0	0	0	0	0	0	0	0	0	0	0	0	0
DAPLYSINESYN-PWY: L-lysine biosynthesis I|unclassified	0	0	0	0	0	0	4.16558	0	0	0	0	0	0	0	2.18664	0	0	0	0	0	0	2.69898	1.95207	0	0	0	0	0	0	3.00457	0	4.71813	43.8108	3.48192	0	0	0	0	0	0	0	0	1.88512	0	0	5.90342	0	0	0
DENITRIFICATION-PWY: nitrate reduction I (denitrification)|unclassified	0	0	0	0	0	0	0	0	0	0	0	0	0	0	0	0	0	0	0	0	0	0	0	0	0	0	0	0	0	0	0	0	0	0	0	0	0	0	0	0	0	0.244558	0	0	0	0	0	0	0
DENOVOPURINE2-PWY: superpathway of purine nucleotides de novo biosynthesis II|g__Citrobacter.s__Citrobacter_freundii	0	0	0	0	0	0	0	0	0	0	0	0	0	0	0	0	0	0	0	0	0	0	0	0	0	0	0	0	0	0	0	0	0	1.43011	0.622973	0	0	0	0	2.30698	4.53536	0	0	0	0	0	0	0	0
DENOVOPURINE2-PWY: superpathway of purine nucleotides de novo biosynthesis II|g__Citrobacter.s__Citrobacter_koseri	0	0	0	0	0	0	0	0	0	0	0	0	0	0	0	0	0	0	0	0	0	0	0	0	0	0	0	0	0	0	0	0	0	0	7.42125	0	0	0	0	0	0	0	0	0	0	0	0	0	0
DENOVOPURINE2-PWY: superpathway of purine nucleotides de novo biosynthesis II|g__Citrobacter.s__Citrobacter_sp_MGH106	0	0	0	0	0	0	0	0	0	0	0	0	0	0	0	0	0	0	0	0	0	0	0	0	0	0	0	0	0	0	0	0	0	0	0	0	0	0	0	0	0	0	0	0	0	0	0	0	0
DENOVOPURINE2-PWY: superpathway of purine nucleotides de novo biosynthesis II|g__Enterobacter.s__Enterobacter_cloacae_complex	0	0	0	0	0.966859	0.948462	0	0	0	257.27	177.466	5.60873	262.369	141.413	68.7518	295.525	235.356	274.602	263.289	286.537	251.546	0	0	0	0	0	0	0	0	0	10.2969	24.2476	0	32.3096	25.8967	0	0	0	9.35601	7.92641	3.07857	0	0	0	0	0	0	0	0
DENOVOPURINE2-PWY: superpathway of purine nucleotides de novo biosynthesis II|g__Escherichia.s__Escherichia_coli	0	0	0	0	0	0	0	0	0	0	0	0	0	0	0	0	0	0	0	0	0	20.8401	22.8887	0	61.4295	73.6771	0	25.5917	0	0	0	0	0	0	0	0	0	0	0	0	0.423188	0	40.6009	29.3636	0	39.4105	27.7709	0	0
DENOVOPURINE2-PWY: superpathway of purine nucleotides de novo biosynthesis II|g__Haemophilus.s__Haemophilus_parainfluenzae	0	0	0	0	0	0	0	0	0	0	0	0	0	0	0	0	0	0	0	0	0	0	0	0	0	0.188003	0	0	0	0	0	0	0	0	0	0	3.61417	95.3655	0	0	0	23.1793	0	0	0	0	0	0	0
DENOVOPURINE2-PWY: superpathway of purine nucleotides de novo biosynthesis II|g__Haemophilus.s__Haemophilus_sp_HMSC71H05	0	0	0	0	0	0	0	0	0	0	0	0	0	0	0	0	0	0	0	0	0	0	0	0	0	0.439294	0	0	0	0	0	0	0	1.75824	0	0	5.5208	0	0	0	0	0	0	0	0	0	0	0	0
DENOVOPURINE2-PWY: superpathway of purine nucleotides de novo biosynthesis II|g__Klebsiella.s__Klebsiella_aerogenes	0	0	0	0	0	0	0	0	0	0	0	0	0	0	0	0	0	0	0	0	0	0	0	0	0	0	0	0	0	0	0	0	0	0	0	0	0	0	0	0	0	0	0	0	0	0	0	0	0
DENOVOPURINE2-PWY: superpathway of purine nucleotides de novo biosynthesis II|g__Klebsiella.s__Klebsiella_michiganensis	0	108.27	117.241	0	82.9232	73.1977	0	0	93.5261	0	3.00357	0	0	5.77224	22.3854	0	0	0	0	0	0	0	0	0	0	0	0	0	0	44.3809	20.8911	19.1016	48.8453	73.1126	23.2315	0	0	0	0	0	0	0	0	0	0	0	0	0	0
DENOVOPURINE2-PWY: superpathway of purine nucleotides de novo biosynthesis II|g__Klebsiella.s__Klebsiella_oxytoca	0	0	0	0	0.366632	0	0	0	0	0	0	3.04105	0	0.773832	0	0	0	0	0	0	0	0	0	0	0	0	0	0	0	15.896	0	0	32.62	2.7675	0.480965	0	0	0	0	0	0	0	0	0	0	0	0	0	0
DENOVOPURINE2-PWY: superpathway of purine nucleotides de novo biosynthesis II|g__Klebsiella.s__Klebsiella_pneumoniae	0	0	0	0	0	0	0	0	0	0	0	0	0	0	0	0	0	0	0	0	0	2.6976	1.93424	0	0	0	0	0	0	11.5134	0	0	0	0.396545	0	0	0	0	135.368	132.035	114.448	0	0	13.8074	0	0	0	0	0
DENOVOPURINE2-PWY: superpathway of purine nucleotides de novo biosynthesis II|g__Kluyvera.s__Kluyvera_ascorbata	0	0	0	0	0	0	0	0	0	0	0	0	0	0	0	0	0	0	0	0	0	0	0	0	0	0	0	0	0	0	3.44233	11.0096	0	0	0	0	0	0	0	0	0	0	0	0	0	0	0	0	0
DENOVOPURINE2-PWY: superpathway of purine nucleotides de novo biosynthesis II|g__Raoultella.s__Raoultella_ornithinolytica	0	0	0	0	0	0	0	0	0	0	0	0	0	0	0	0	0	0	0	0	0	0	0	0	0	0	0	0	0	0	0	0	0	0	0	0	0	0	0	0.683803	14.2266	0	0	0	0	0	0	0	0
DENOVOPURINE2-PWY: superpathway of purine nucleotides de novo biosynthesis II|g__Raoultella.s__Raoultella_planticola	0	0	0	0	0	0	0	0	0	0	0	0	0	0	0	0	0	0	0	0	0	0	0	0	0	0	0	0	0	0	0	0	0	0	0	0	0	0	0	0	2.82681	0	0	0	0	0	0	0	0
DENOVOPURINE2-PWY: superpathway of purine nucleotides de novo biosynthesis II|g__Raoultella.s__Raoultella_terrigena	0	0	0	0	0	0	0	0	0	0	0	0	0	0	0	0	0	0	0	0	0	0	0	0	0	0	0	0	0	0	0	0	0	0	0	0	0	0	0	0	0	0	0	0	0	0	0	279.93	23.0913
DENOVOPURINE2-PWY: superpathway of purine nucleotides de novo biosynthesis II|g__Staphylococcus.s__Staphylococcus_epidermidis	0	0	0	0	0	0	0	0	0	0	0	0	3.03296	0	0	0	0	0	0	0	0	0	0	0	1.88062	8.61167	0	0	0	0	0	0	3.95121	0	0	0	0	0	0	0	0	0	3.40822	3.68746	0	3.98319	0	0	0
DENOVOPURINE2-PWY: superpathway of purine nucleotides de novo biosynthesis II|unclassified	0	0	0	0	0	0	0	0	0	0	0	0	0	0	0	0	0	0	0	0	0	0	0	0	0	0	0	0	0	0	0	0	0	0	0	0	0	0	0	0	0	0	0	0	0	0	0	0	0
DTDPRHAMSYN-PWY: dTDP-&beta;-L-rhamnose biosynthesis|g__Actinomyces.s__Actinomyces_urogenitalis	0	0	0	0	0	0	0	0	0	0	0	0	0	0	0	0	0	0	0	0	0	0	0	0	0	0	0	0	0	0	0	0	0	0	0	0	110.259	0	0	0	0	0	0	0	0	0	0	0	0
DTDPRHAMSYN-PWY: dTDP-&beta;-L-rhamnose biosynthesis|g__Bacteroides.s__Bacteroides_fragilis	0	0	0	0	0	0	8.06865	26.5881	57.6028	0	0	0	0	0	0	0	0	0	0	0	0	0	0	0	0	0	0	0	0	0	0	0	0	0	0	0	0	0	0	0	0	0	0	0	0	0	0	0	0
DTDPRHAMSYN-PWY: dTDP-&beta;-L-rhamnose biosynthesis|g__Bacteroides.s__Bacteroides_ovatus	0	0	0	0	0	0	0	1.94176	0.982223	0	0	0	0	0	0	0	0	0	0	0	0	0	0	0	0	0	0	0	0	0	0	0	0	0	0	0	0	0	0	0	0	0	0	0	0	0	0	0	0
DTDPRHAMSYN-PWY: dTDP-&beta;-L-rhamnose biosynthesis|g__Bacteroides.s__Bacteroides_uniformis	0	0	0	0	0	0	1.55551	35.1071	8.96748	0	0	0	0	0	0	0	0	0	0	0	0	0	0	0	0	0	0	0	0	0	0	0	0	0	0	0	0	0	0	0	0	0	0	0	0	0	0	0	0
DTDPRHAMSYN-PWY: dTDP-&beta;-L-rhamnose biosynthesis|g__Bacteroides.s__Bacteroides_vulgatus	0	0	0	0	0	0	44.4547	16.0231	1.18597	0	0	0	0	0	0	0	0	0	0	0	0	0	0	0	0	0	0	0	0	0	0	0	0	0	0	0	0	0	0	0	0	0	0	0	0	0	0	0	0
DTDPRHAMSYN-PWY: dTDP-&beta;-L-rhamnose biosynthesis|g__Bifidobacterium.s__Bifidobacterium_animalis	0	0	0	0	0	0	0	0	0	0	0	0	0	55.9109	12.1732	0	0	0	0	0	0	0	0	0	0	0	0	0	0	0	0	0	0	0	0	0	0	0	0	0	0	0	0	0	0	0	0	0	0
DTDPRHAMSYN-PWY: dTDP-&beta;-L-rhamnose biosynthesis|g__Bifidobacterium.s__Bifidobacterium_bifidum	0	0	0	0	0	0	0	0	0	0	0	0	0	0	0	0	0	0	0	0	0	0	0	0	0	0	0	0	0	0	0	0	0	0	0	0	0	0	0	0	0	0	0	0	0	0	0	0	0
DTDPRHAMSYN-PWY: dTDP-&beta;-L-rhamnose biosynthesis|g__Bifidobacterium.s__Bifidobacterium_breve	0	0	0	0	0	0	259.429	157.175	90.4063	0	0	0	0	0	0	0	0	0	0	0	0	0	0	0	0	0	0	0	8.27172	0	533.107	125.354	0	0	265.981	0	0	0	0	0	0	0	0	0	0	0	0	0	504.934
DTDPRHAMSYN-PWY: dTDP-&beta;-L-rhamnose biosynthesis|g__Bifidobacterium.s__Bifidobacterium_dentium	0	0	0	0	0	0	0	0	0	0	0	0	0	0	0	0	0	0	0	0	0	0	0	0	0	0	0	0	0	0	0	0	0	0	0	0	0	0	0	0	0	6.09741	29.2818	108.893	0	0	3.64425	0	0
DTDPRHAMSYN-PWY: dTDP-&beta;-L-rhamnose biosynthesis|g__Bifidobacterium.s__Bifidobacterium_longum	0	0	0	0	0	0	174.704	101.193	72.307	0	0	0	0	0	0	0	0	0	0	0	0	0	0	0	0	0	0	0	0	0	0	0	0	0	0	0	0	0	0	0	0	0	0	0	0	0	0	0	0
DTDPRHAMSYN-PWY: dTDP-&beta;-L-rhamnose biosynthesis|g__Citrobacter.s__Citrobacter_freundii	0	0	0	0	0	0	0	0	0	0	0	0	0	0	0	0	0	0	0	0	0	0	0	0	0	0	0	0	0	0	0	0	0	0	0	0	0	0	0	2.4251	6.15421	0	0	0	0	0	0	0	0
DTDPRHAMSYN-PWY: dTDP-&beta;-L-rhamnose biosynthesis|g__Citrobacter.s__Citrobacter_sp_MGH106	0	0	0	0	0	0	0	0	0	0	0	0	0	0	0	0	0	0	0	0	0	0	0	0	0	0	0	0	0	0	0	0	0	0	0	0	0	0	0	0	0	0	0	0	0	0	0	0	0
DTDPRHAMSYN-PWY: dTDP-&beta;-L-rhamnose biosynthesis|g__Clostridium.s__Clostridium_perfringens	0	0	3.38577	0	0	0	0	0	0	0	0	0	0	0	0	0	0	0	0	0	0	0	0	0	0	0.741247	0	0	3.20907	0	0	0	0	0	0	0	0	0	0	5.40919	2.05613	0	0	0	0	0	0	0	0
DTDPRHAMSYN-PWY: dTDP-&beta;-L-rhamnose biosynthesis|g__Corynebacterium.s__Corynebacterium_kroppenstedtii	0	0	0	0	0	0	0	0	0	0	0	0	0	0	0	0	0	0	0	0	0	0	0	0	0	0	0	0	0	0	0	0	0	0	0	0	0	0	0	0	0	0	0	0	0	0	0	0	0
DTDPRHAMSYN-PWY: dTDP-&beta;-L-rhamnose biosynthesis|g__Corynebacterium.s__Corynebacterium_pseudogenitalium	0	0	0	0	0	0	0	0	0	0	0	0	0	0	0	0	0	0	0.902347	0	0	0	0	0	0	0	0	0	0	0	0	0	0	0	0	0	0	0	0	0	0	0	0	0	0	0	0	0	0
DTDPRHAMSYN-PWY: dTDP-&beta;-L-rhamnose biosynthesis|g__Cutibacterium.s__Cutibacterium_avidum	0	7.61979	0	0	48.333	16.3111	0	0	0	0	0	0	0	0	3.15882	0	0	0	0	0	0	15.5844	29.9409	0	5.89095	0	0	0	0	0	0	0	0	1.22324	0	0	4.04378	0	0	0	0	0	0	0	0	0	0	0	0
DTDPRHAMSYN-PWY: dTDP-&beta;-L-rhamnose biosynthesis|g__Eggerthella.s__Eggerthella_lenta	0	0	0	0	0	1.58766	2.43142	2.44834	1.72225	0	0	0	0	0	0	0	0	0	0	0	0	0	0	0	0	0	0	0	0	0	0	0	0	0	0	0	0	0	0	1.55804	0	0	0	0	0	0	0	0	0
DTDPRHAMSYN-PWY: dTDP-&beta;-L-rhamnose biosynthesis|g__Enterobacter.s__Enterobacter_cloacae_complex	0	0	0	0	1.12225	0.990307	1.14447	0	0	239.71	185.558	4.38782	258.858	137.656	70.3513	248.158	215.509	234.46	232.128	241.001	233.867	0	0	0	0	0	0	0	0	0	4.5097	17.929	0	24.4392	21.5416	0	0	0	27.3984	24.4013	10.4911	0	0	0	0	0	0	0	0
DTDPRHAMSYN-PWY: dTDP-&beta;-L-rhamnose biosynthesis|g__Enterococcus.s__Enterococcus_faecalis	0	2.30771	14.2741	5.62276	72.6073	50.7562	0	0	0	0	0	3.66706	0	0	0.806252	0	0	0	0	0	0	24.2517	45.6755	467.389	59.8004	28.3707	3.37062	4.19457	2.51332	2.00856	9.03036	16.1125	0	21.6151	21.8082	88.4769	73.4737	219.304	0	0	0	0	0	8.07568	0	0	30.9396	0	28.1867
DTDPRHAMSYN-PWY: dTDP-&beta;-L-rhamnose biosynthesis|g__Enterococcus.s__Enterococcus_faecium	0	0	0	0	0	0	0	0	0	0	0	0	0	0	0	0	0	0	0	0	0	0	0	0	0	0	0	0	0	0	0	0	0	0	0	0	0	0	0	0	0	0	0	0	0	0	0	0	0
DTDPRHAMSYN-PWY: dTDP-&beta;-L-rhamnose biosynthesis|g__Erysipelatoclostridium.s__Erysipelatoclostridium_ramosum	0	0	0	0	0	0	30.822	27.0357	22.1528	0	0	0	0	0	0	0	0	0	0	0	0	0	0	0	0	0	0	0	0	0	0	0	0	0	0	0	0	0	0	0	0	0	0	0	0	0	0	0	0
DTDPRHAMSYN-PWY: dTDP-&beta;-L-rhamnose biosynthesis|g__Escherichia.s__Escherichia_coli	0	0	0	0	0	0	8.59398	21.9947	0.292141	0	0	0	0	0	0	0	0	0	0	0	0	0	0	0	196.245	202.536	0	0	0	0	0	0	0	0	0	0	0	0	0	5.69584	2.14065	0	212.546	135.686	0	203.89	137.352	0	0
DTDPRHAMSYN-PWY: dTDP-&beta;-L-rhamnose biosynthesis|g__Finegoldia.s__Finegoldia_magna	0	0	0	0	0	0	0	0	0	0	0	0	0	0	0	0	0	0	0	0	0	0	0	0	0	0	0	0	0	0	0	0	0	0	0	0	0	0	0	0	0	0	0	0	0	0	0	0	0
DTDPRHAMSYN-PWY: dTDP-&beta;-L-rhamnose biosynthesis|g__Haemophilus.s__Haemophilus_parainfluenzae	0	0	0	0	0	0	0	0	0	0	0	0	0	0	0	0	0	0	0	0	0	0	0	0	0	0	0	0	0	0	0	0	0	0	0	0	0	0	0	0	0	0	0	0	0	0	0	0	0
DTDPRHAMSYN-PWY: dTDP-&beta;-L-rhamnose biosynthesis|g__Klebsiella.s__Klebsiella_michiganensis	0	0.969215	1.8013	0	63.7997	89.9275	0	0	72.0594	0	7.36663	0	0	0.753686	0	0	0	0	0	0	0	0	0	0	0	0	0	0	0	0	1.21146	4.1753	0.934099	3.12246	0	0	0	0	0	0	3.43639	0	0	0	0	0	0	0	0
DTDPRHAMSYN-PWY: dTDP-&beta;-L-rhamnose biosynthesis|g__Klebsiella.s__Klebsiella_oxytoca	0	2.32973	1.05749	2.18776	103.977	80.0847	0	0	0	0	6.13357	176.657	0	3.94009	2.24174	0	0	0	0	0	0	0	0	0	0	0	0	0	0	0	1.33932	24.1267	6.62601	16.8483	0	0	0	0	0	0	15.264	0	0	0	0	0	0	0	0
DTDPRHAMSYN-PWY: dTDP-&beta;-L-rhamnose biosynthesis|g__Klebsiella.s__Klebsiella_pneumoniae	0	0	0	0	0	0	0	0	0	0	0	0	0	0	0	0	0	0	0	0	0	0	0	0	0	0	0	0	0	0	0	0	0	0	0	0	0	0	63.133	65.4964	55.5398	0	0	0	0	0	0	0	0
DTDPRHAMSYN-PWY: dTDP-&beta;-L-rhamnose biosynthesis|g__Klebsiella.s__Klebsiella_quasipneumoniae	0	0	0	0	0	0	0	0	0	0	0	0	0	0	0	0	0	0	0	0	0	0	0	0	0	0	0	0	0	0	0	0	0	0	0	0	0	0	28.3898	26.9574	21.8733	0	0	0	0	0	0	0	0
DTDPRHAMSYN-PWY: dTDP-&beta;-L-rhamnose biosynthesis|g__Klebsiella.s__Klebsiella_variicola	0	0	0	0	0	0	0	0	0	0	0	0	0	0	0	0	0	0	0	0	0	0	0	0	0	0	0	0	0	0	0	0	0	0	0	0	0	0	195.553	188.308	179.61	0	0	0	0	0	0	0	0
DTDPRHAMSYN-PWY: dTDP-&beta;-L-rhamnose biosynthesis|g__Lachnoclostridium.s__Clostridium_symbiosum	0	0	0	0	0	0	0	0	5.85361	0	0	0	0	0	0	0	0	0	0	0	0	0	0	0	0	0	0	0	0	0	0	0	0	0	0	0	0	0	0	0	0	0	0	0	0	0	0	0	0
DTDPRHAMSYN-PWY: dTDP-&beta;-L-rhamnose biosynthesis|g__Lactobacillus.s__Lactobacillus_animalis	0	0	0	0	0	0	0	0	0	0	0	0	0	0	0	0	0	0	0	0	0	0	0	0	0	0	0	0	0	0	0	0	0	0	0	0	0	0	0	0	0	0	0	0	0	0	0	0	0
DTDPRHAMSYN-PWY: dTDP-&beta;-L-rhamnose biosynthesis|g__Lactobacillus.s__Lactobacillus_gasseri	0	0	0	0	0	0	0	0	0	0	0	0	0	0	0	0	0	0	0	0	0	0	0	0	0	0	0	0	0	0	0	0	0	0	0	0	0	0	0	0	0	42.8413	0	1.96309	0	0	0	0	0
DTDPRHAMSYN-PWY: dTDP-&beta;-L-rhamnose biosynthesis|g__Lactobacillus.s__Lactobacillus_kalixensis	0	0	0	0	0	0	0	0	0	0	0	0	0	0	0	0	0	0	0	0	0	0	0	0	0	0	0	0	0	0	0	0	0	0	0	0	0	0	0	0	0	0	0	0.195415	0	4.9008	4.5974	0	0
DTDPRHAMSYN-PWY: dTDP-&beta;-L-rhamnose biosynthesis|g__Lactobacillus.s__Lactobacillus_plantarum	0	0	0	0	0	0	0	0	0	0	0	0	0	0	0	0	0	0	0	0	0	0	0	0	0	0	0	0	0	0	0	0	0	0	0	0	0	0	0	0	0	0	0	0	0	0	0	0	0
DTDPRHAMSYN-PWY: dTDP-&beta;-L-rhamnose biosynthesis|g__Lactobacillus.s__Lactobacillus_rhamnosus	0	0	0	0	0	0	0	0	0	0	0	0	0	0	0	0	0	0	0	0	0	0	0	0	0	0	0	0	0	0	0	0	0	0	0	0	0	0	0	0	0	0	0	0	0	0	0	0	0
DTDPRHAMSYN-PWY: dTDP-&beta;-L-rhamnose biosynthesis|g__Parabacteroides.s__Parabacteroides_distasonis	0	0	0	0	0	0	2.76898	2.53643	0	0	0	0	0	0	0	0	0	0	0	0	0	0	0	0	0	0	0	0	0	0	0	0	0	0	0	0	0	0	0	0	0	0	0	0	0	0	0	0	0
DTDPRHAMSYN-PWY: dTDP-&beta;-L-rhamnose biosynthesis|g__Serratia.s__Serratia_marcescens	0	0	0	0	0	0	0	0	0	0	0	0	0	0	0	0	0	0	0	0	0	0	0	0	0	0	0	0	0	0	0	0	0	0	0	0	0	0	0	0	0	0	0	0	0	0	0	0	0
DTDPRHAMSYN-PWY: dTDP-&beta;-L-rhamnose biosynthesis|g__Streptococcus.s__Streptococcus_agalactiae	0	0	0	0	0	0	0	0	0	0	0	0	0	0	0	0	0	0	0	0	0	0	0	0	0	0	0	0	0	0	0	0	0	0	0	0	0	0	0	0	0	0	0	0	0	0	0	0	0
DTDPRHAMSYN-PWY: dTDP-&beta;-L-rhamnose biosynthesis|g__Streptococcus.s__Streptococcus_anginosus_group	0	0	0	14.4177	0	0	0	0	0	0	89.371	143.906	1.63708	107.852	96.5296	0	0	0	0	0	0	0	0	0	0	0	0	0	0	0	0	0	0	0	0	208.699	103.09	0	0	0	0	0	0	0	0	0	0	0	8.84998
DTDPRHAMSYN-PWY: dTDP-&beta;-L-rhamnose biosynthesis|g__Streptococcus.s__Streptococcus_gordonii	0	0	0	0	0	0	0	0	0	0	0	0	0	0	0	0	0	0	0	0	0	0	0	0	0	0	0	0	0	0	0	0	0	0	0	0	0	0	0	0	0	3.7079	0	0	0	0	0	0	0
DTDPRHAMSYN-PWY: dTDP-&beta;-L-rhamnose biosynthesis|g__Streptococcus.s__Streptococcus_parasanguinis	0	0	0	0	0	0	0	0	0	0	0	0	0	0	0	0	0	0	0	0	0	0	0	0	0	0	0	0	0	0	0	0	0	0	0	0	0	0	0	0	0	16.7856	0	0	0	0	0	0	0
DTDPRHAMSYN-PWY: dTDP-&beta;-L-rhamnose biosynthesis|g__Streptococcus.s__Streptococcus_salivarius	0	0	0	0	0	0	0	0	0	0	0	0	0	0	0	0	0	0	0	0	0	0	0	0	0	0	0	0	0	0	0	0	0	0	0	0	0	0	0	0	0	75.2506	0	0	294.133	0	18.5627	0	0
DTDPRHAMSYN-PWY: dTDP-&beta;-L-rhamnose biosynthesis|g__Streptococcus.s__Streptococcus_urinalis	0	0	0	0	0	0	0	0	0	0	0	0	0	0	0	0	0	0	0	0	0	0	0	0	0	0	0	0	0	0	0	0	0	0	0	0	150.707	30.1989	0	0	0	0	0	0	0	0	0	0	0
DTDPRHAMSYN-PWY: dTDP-&beta;-L-rhamnose biosynthesis|g__Streptococcus.s__Streptococcus_vestibularis	0	0	0	0	0	0	0	0	0	0	0	0	0	0	0	0	0	0	0	0	0	0	0	0	0	0	0	0	0	0	0	0	0	0	0	0	0	0	0	0	0	83.4564	1.20971	24.9124	28.9811	0	66.8391	0	0
DTDPRHAMSYN-PWY: dTDP-&beta;-L-rhamnose biosynthesis|g__Veillonella.s__Veillonella_atypica	0	0	0	0	0	1.30774	0	0	0	0	0	0	0	0	0	0	0	0	0	0	0	0	0	0	0	0	0	0	0	0	0	0	0	0	0	0	0	0	0	0	0	4.15071	13.1444	0	0	0	0	0	0
DTDPRHAMSYN-PWY: dTDP-&beta;-L-rhamnose biosynthesis|unclassified	0	0	0	0	0	0	11.0481	10.8633	12.7613	0	0	0	0	0	0	0	0	0	0	0	0	0	0	0	12.6299	12.2401	0	0	0	0	0	1.22996	27.0691	0	0	0	0	0	0	14.8454	1.92006	1.66079	0	2.31188	0	1.30427	0.80657	0	0
ECASYN-PWY: enterobacterial common antigen biosynthesis|g__Citrobacter.s__Citrobacter_freundii	0	0	0	0	0	0	0	0	0	0	0	0	0	0	0	0	0	0	0	0	0	0	0	0	0	0	0	0	0	0	0	0	0	2.47772	0.409281	0	0	0	0	2.27726	5.2407	0	0	0	0	0	0	0	0
ECASYN-PWY: enterobacterial common antigen biosynthesis|g__Citrobacter.s__Citrobacter_koseri	0	0	0	0	0	0	0	0	0	0	0	0	0	0	0	0	0	0	0	0	0	0	0	0	0	0	0	0	0	0	0	0	0	0.332701	3.92447	0	0	0	0	0	0	0	0	0	0	0	0	0	0
ECASYN-PWY: enterobacterial common antigen biosynthesis|g__Citrobacter.s__Citrobacter_sp_MGH106	0	0	0	0	0	0	0	0	0	0	0	0	0	0	0	0	0	0	0	0	0	0	0	0	0	0	0	0	0	0	0	0	0	0	0	0	0	0	0	0	0	0	0	0	0	0	0	0	0
ECASYN-PWY: enterobacterial common antigen biosynthesis|g__Enterobacter.s__Enterobacter_cloacae_complex	0	0	0	0	0.300099	0.813991	0	0	0	236.061	134.12	2.74944	249.724	111.673	53.7479	277.995	221.674	262.599	242.679	261.316	234.457	0	0	0	0	0	0	0	0	0	8.49102	19.0281	0	24.8824	21.4425	0	0	0	7.13761	4.60727	1.03584	0	0	0	0	0	0	0	0
ECASYN-PWY: enterobacterial common antigen biosynthesis|g__Escherichia.s__Escherichia_coli	0	0	0	0	0	0	6.58635	13.6764	0	0	0	0	0	0	0	0	0	0	0	0	0	22.7963	20.5832	0	0	3.37668	33.4203	38.6775	30.1363	0	0	0	0	0	0	0	0	0	0	8.61123	3.9908	0	0	10.3165	0	0	0	0	0
ECASYN-PWY: enterobacterial common antigen biosynthesis|g__Klebsiella.s__Klebsiella_aerogenes	0	0	0	0	0	0	0	0	0	0	0	0	0	0	0	0	0	0	0	0	0	0	0	0	0	0	0	0	0	0	0	0	0	0	0	0	0	0	0	0	0	0	0	0	0	0	0	0	0
ECASYN-PWY: enterobacterial common antigen biosynthesis|g__Klebsiella.s__Klebsiella_michiganensis	0	0	8.6912	0	41.0339	51.5844	0	0	86.591	0	0	0	0	2.01285	0	0	0	0	0	0	0	0	0	0	0	0	0	0	0	0	3.73599	6.04856	0	9.98749	0	0	0	0	0	0	0	0	0	0	0	0	0	0	0
ECASYN-PWY: enterobacterial common antigen biosynthesis|g__Klebsiella.s__Klebsiella_oxytoca	0	2.30122	0.541796	0	5.97379	1.44664	0	0	0	0	17.5361	2.04469	0	12.5791	22.6915	0	0	0	0	0	0	0	0	0	0	0	0	0	0	13.5422	2.82886	3.64902	28.2435	4.27716	9.08348	0	0	0	0	0	3.68075	0	0	0	0	0	0	0	0
ECASYN-PWY: enterobacterial common antigen biosynthesis|g__Klebsiella.s__Klebsiella_pneumoniae	0	0	0	0	0	0	0	0	0	0	0	0	0	0	0	0	0	0	0	0	0	7.07805	5.06622	0	0	0	0	0	0	11.706	0	0	0	1.18012	1.13844	0	0	0	31.7839	22.6474	12.1023	0	0	7.26835	0	0	0	0	0
ECASYN-PWY: enterobacterial common antigen biosynthesis|g__Klebsiella.s__Klebsiella_variicola	0	0	0	0	0	0	0	0	0	0	0	0	0	0	0	0	0	0	0	0	0	0	0	0	0	0	0	0	0	0	0	0	0	0	0	0	0	0	6.32422	3.29517	4.13331	0	0	0	0	0	0	0	0
ECASYN-PWY: enterobacterial common antigen biosynthesis|g__Kluyvera.s__Kluyvera_ascorbata	0	0	0	0	0	0	0	0	0	0	0	0	0	0	0	0	0	0	0	0	0	0	0	0	0	0	0	0	0	0	5.13197	18.352	0	0	0	0	0	0	0	0	0	0	0	0	0	0	0	0	0
ECASYN-PWY: enterobacterial common antigen biosynthesis|g__Raoultella.s__Raoultella_ornithinolytica	0	0	0	0	0	0	0	0	0	0	0	0	0	0	0	0	0	0	0	0	0	0	0	0	0	0	0	0	0	0	0	0	0	0	0	0	0	0	0	0.919538	14.6664	0	0	0	0	0	0	0	0
ECASYN-PWY: enterobacterial common antigen biosynthesis|g__Raoultella.s__Raoultella_terrigena	0	0	0	0	0	0	0	0	0	0	0	0	0	0	0	0	0	0	0	0	0	0	0	0	0	0	0	0	0	0	0	0	0	0	0	0	0	0	0	0	0	0	0	0	0	0	0	271.907	22.4087
ECASYN-PWY: enterobacterial common antigen biosynthesis|g__Serratia.s__Serratia_marcescens	0	0	0	0	0	0	0	0	0	0	0	0	0	0	0	0	0	0	0	0	0	0	0	0	0	0	0	0	0	0	0	0	0	0	0	0	0	0	0	0	0	0	0	0	0	0	0	0	0
FAO-PWY: fatty acid &beta;-oxidation I (generic)|g__Acinetobacter.s__Acinetobacter_johnsonii	0	0	0	0	0	0	0	0	0	0	0	0	0	0	0	0	0	0	0	0	0	0	0	0	0	0	0	0	0	0	0	0	2.23669	0	0	0	0	0	0	0	0	0	0	0	0	0	0	0	0
FAO-PWY: fatty acid &beta;-oxidation I (generic)|g__Acinetobacter.s__Acinetobacter_junii	0	0	0	0	0	0	0	0	0	0	0	0	0	0	0	0	0	0	0	0	0	0	0	0	0	0	0	0	0	0	0.988549	0	1.5188	0	0	0	0	0	0	0	0	0	0	0	0	0	0	0	0
FAO-PWY: fatty acid &beta;-oxidation I (generic)|g__Citrobacter.s__Citrobacter_freundii	0	0	0	0	0	0	0	0	0	0	0	0	0	0	0	0	0	0	0	0	0	0	0	0	0	0	0	0	0	0	0	0.801565	5.06976	4.96657	1.52809	0	0	0	0	3.81427	10.0004	0	0	0	0	0	0	0	0
FAO-PWY: fatty acid &beta;-oxidation I (generic)|g__Citrobacter.s__Citrobacter_koseri	0	0	0	0	0	0	0	0	0	0	0	0	0	0	0	0	0	0	0	0	0	0	0	0	0	0	0	0	0	0	0	0	0	1.23245	10.0445	0	0	0	0	0	0	0	0	0	0	0	0	0	0
FAO-PWY: fatty acid &beta;-oxidation I (generic)|g__Citrobacter.s__Citrobacter_portucalensis	0	0	0	0	0	0	0	0	0	0	0	0	0	0	0	0	0	0	0	0	0	0	0	0	0	0	0	0	0	0	0	0	0	0.149207	0	0	0	0	0	0	0	0	0	0	0	0	0	0	0
FAO-PWY: fatty acid &beta;-oxidation I (generic)|g__Citrobacter.s__Citrobacter_sp_MGH106	0	0	0	0	0	0	0	0	0	0	0	0	0	0	0	0	0	0	0	0	0	0	0	0	0	0	0	0	0	0	0	0	0	0.513303	0.533988	0	0	0	0	0	0	0	0	0	0	0	0	0	0
FAO-PWY: fatty acid &beta;-oxidation I (generic)|g__Citrobacter.s__Citrobacter_youngae	0	0	0	0	0	0	0	0	0	0	0	0	0	0	0	0	0	0	0	0	0	0	0	0	0	0	0	0	0	0	0	0	0	0.201946	0.150189	0	0	0	0	0.205454	0.227059	0	0	0	0	0	0	0	0
FAO-PWY: fatty acid &beta;-oxidation I (generic)|g__Enterobacter.s__Enterobacter_cloacae_complex	0	0	0	0	1.6871	2.15317	0	0	0	478.773	290.591	8.21204	510.446	231.007	111.776	597.037	470.57	533.638	505.709	556.24	495.229	0	0	0	0	0	0	0	0	0	12.9681	33.7824	0	49.5725	34.6037	0	0	0	13.9772	9.70664	3.23553	0	0	0	0	0	0	0	0
FAO-PWY: fatty acid &beta;-oxidation I (generic)|g__Escherichia.s__Escherichia_coli	0	0	0	0	0	0	10.8073	26.8545	0	0	0	0	0	0	0	0	0	0	0	0	0	275.287	260.429	0	231.804	292.295	314.272	389.937	299.272	0	0	0	0	0	0	0	0	0	0	25.7606	21.8547	0	250.916	206.74	0	233.154	178.518	0	0
FAO-PWY: fatty acid &beta;-oxidation I (generic)|g__Klebsiella.s__Klebsiella_aerogenes	0	0	0	0	0	0	0	0	0	0	0	0	0	0	0	0	0	0	0	0	0	0	0	0	0	0	0	0	0	0	0	0	0	0	0	0	0	0	0	0	0	0	0	0	0	0	0	0	0
FAO-PWY: fatty acid &beta;-oxidation I (generic)|g__Klebsiella.s__Klebsiella_michiganensis	0	154.27	175.081	0	158.592	192.825	0	0	187.911	0	15.3019	0	0	16.9336	104.545	0	0	0	0	0	0	0	0	0	0	0	0	0	0	215.495	49.9491	32.0793	209.546	175.025	60.7366	0	0	0	0	0	0.372175	0	0	0	0	0	0	0	0
FAO-PWY: fatty acid &beta;-oxidation I (generic)|g__Klebsiella.s__Klebsiella_oxytoca	0	179.058	196.646	2.68248	160.269	172.646	0	0	0	0	26.8386	267.989	0	27.291	103.185	0	0	0	0	0	0	0	0	0	0	0	0	0	0	212.429	48.7688	45.6902	201.349	184.641	65.0435	0	0	0	0	0	0.646471	0	0	0	0	0	0	0	0
FAO-PWY: fatty acid &beta;-oxidation I (generic)|g__Klebsiella.s__Klebsiella_pneumoniae	0	0	0	0	0.200015	0.245757	0	0	0	0	0	3.05085	0	0	0	0	0	0	0	0	0	6.11577	3.98534	0	0	0	0	0	0	38.1792	0	0	0	1.61922	0.86618	0	0	0	261.085	234.556	194.432	0	0	23.1522	0	0	0	0	0
FAO-PWY: fatty acid &beta;-oxidation I (generic)|g__Klebsiella.s__Klebsiella_quasipneumoniae	0	0	0	0	0	0	0	0	0	0	0	0	0	0	0	0	0	0	0	0	0	0	0	0	0	0	0	0	0	0.747156	0	0	0	0	0	0	0	0	0	0.060068	0	0	0	0	0	0	0	0	0
FAO-PWY: fatty acid &beta;-oxidation I (generic)|g__Klebsiella.s__Klebsiella_variicola	0	0	0	0	0	0	0	0	0	0	0	0	0	0	0	0	0	0	0	0	0	0	0.0403161	0	0	0	0	0	0	0.302164	0.182187	0	0	0	0	0	0	0	0	0.389264	0	0	0	0	0	0	0	0	0
FAO-PWY: fatty acid &beta;-oxidation I (generic)|g__Kluyvera.s__Kluyvera_ascorbata	0	0	0	0	0	0	0	0	0	0	0	0	0	0	0	0	0	0	0	0	0	0	0	0	0	0	0	0	0	0	5.88216	18.249	0	0.24113	0	0	0	0	0	0	0	0	0	0	0	0	0	0	0
FAO-PWY: fatty acid &beta;-oxidation I (generic)|g__Proteus.s__Proteus_mirabilis	0	0	0	0	0	0	0	0	0	0	0	0	0	0	0	0	0	0	0	0	0	0	0	0	0	0	0	0	0	0	0	0	0	0	0	0	0	0	0	0	0	0	0	0	0	0	0	0	0
FAO-PWY: fatty acid &beta;-oxidation I (generic)|g__Raoultella.s__Raoultella_ornithinolytica	0	0	0	0	0	0	0	0	0	0	0	0	0	0	0	0	0	0	0	0	0	0	0	0	0	0	0	0	0	0	0	0	0	0	0	0	0	0	0	0.991508	26.5916	0	0	0	0	0	0	0	0
FAO-PWY: fatty acid &beta;-oxidation I (generic)|g__Raoultella.s__Raoultella_planticola	0	0	0	0	0	0	0	0	0	0	0	0	0	0	0	0	0	0	0	0	0	0	0	0	0	0	0	0	0	0	0	0	0	0	0	0	0	0	0	0	0.878942	0	0	0	0	0	0	0	0
FAO-PWY: fatty acid &beta;-oxidation I (generic)|g__Raoultella.s__Raoultella_terrigena	0	0	0	0	0	0	0	0	0	0	0	0	0	0	0	0	0	0	0	0	0	0	0	0	0	0	0	0	0	0	0	0	0	0	0	0	0	0	0	0	0	0	0	0	0	0	0.356288	487.382	41.0887
FAO-PWY: fatty acid &beta;-oxidation I (generic)|g__Serratia.s__Serratia_marcescens	0	0	0	0	0	0	0	0	0	0	0	0	0	0	0	0	0	0	0	0	0	0	0	0	0	0	0	0	0	0	0	0	0	0	0	0	0	0	0	0	0	0	0	0	0	0	0	0	0
FAO-PWY: fatty acid &beta;-oxidation I (generic)|unclassified	0	0	0	0	0	4.30274	6.80065	8.36766	0	0	1.58242	15.6043	0	0	0	0	0	0	0	0	0	17.9781	13.4493	0	16.3566	0	12.5059	16.8428	12.6419	8.81004	0	8.43194	77.8094	7.91238	0.698927	0	0	0	0	0	1.06635	2.67294	1.72053	0	0	0	0	0	0
FASYN-ELONG-PWY: fatty acid elongation -- saturated|g__Acinetobacter.s__Acinetobacter_johnsonii	0	0	0	0	0	0	0	0	0	0	0	0	0	0	0	0	0	0	0	0	0	0	0	0	0	0	0	0	0	0	0	0	2.79264	0	0	0	0	0	0	0	0	0	0	0	0	0	0	0	0
FASYN-ELONG-PWY: fatty acid elongation -- saturated|g__Acinetobacter.s__Acinetobacter_junii	0	0	0	0	0	0	0	0	0	0	0	0	0	0	0	0	0	0	0	0	0	0	0	0	0	0	0	0	0	0	0	0	1.17606	0	0	0	0	0	0	0	0	0	0	0	0	0	0	0	0
FASYN-ELONG-PWY: fatty acid elongation -- saturated|g__Bacteroides.s__Bacteroides_vulgatus	0	0	0	0	0	0	13.5764	6.3365	0	0	0	0	0	0	0	0	0	0	0	0	0	0	0	0	0	0	0	0	0	0	0	0	0	0	0	0	0	0	0	0	0	0	0	0	0	0	0	0	0
FASYN-ELONG-PWY: fatty acid elongation -- saturated|g__Bifidobacterium.s__Bifidobacterium_breve	0	0	0	0	0	0	97.2788	67.9679	39.019	0	0	0	0	0	0	0	0	0	0	0	0	0	0	0	0	0	0	0	4.43656	0	89.0545	45.4439	0	0	40.2985	0	0	0	0	0	0	0	0	0	0	0	0	0	62.1985
FASYN-ELONG-PWY: fatty acid elongation -- saturated|g__Bifidobacterium.s__Bifidobacterium_longum	0	0	0	0	0	0	15.514	7.23121	12.5584	0	0	0	0	0	0	0	0	0	0	0	0	0	0	0	0	0	0	0	0	0	0	0	0	0	0	0	0	0	0	0	0	9.52365	3.6487	0	0	9.70329	4.26279	0	0
FASYN-ELONG-PWY: fatty acid elongation -- saturated|g__Citrobacter.s__Citrobacter_freundii	0	0	0	0	0	0	0	0	0	0	0	0	0	0	0	0	0	0	0	0	0	0	0	0	0	0	0	0	0	0	0	0	3.5516	1.62763	1.44697	0	0	0	0	3.93827	6.29401	0	0	0	0	0	0	0	0
FASYN-ELONG-PWY: fatty acid elongation -- saturated|g__Citrobacter.s__Citrobacter_koseri	0	0	0	0	0	0	0	0	0	0	0	0	0	0	0	0	0	0	0	0	0	0	0	0	0	0	0	0	0	0	0	0	0	0.828368	11.0389	0	0	0	0	0	0	0	0	0	0	0	0	0	0
FASYN-ELONG-PWY: fatty acid elongation -- saturated|g__Citrobacter.s__Citrobacter_sp_MGH106	0	0	0	0	0	0	0	0	0	0	0	0	0	0	0	0	0	0	0	0	0	0	0	0	0	0	0	0	0	0	0	0	0	0.512577	0	0	0	0	0	0	0	0	0	0	0	0	0	0	0
FASYN-ELONG-PWY: fatty acid elongation -- saturated|g__Citrobacter.s__Citrobacter_youngae	0	0	0	0	0	0	0	0	0	0	0	0	0	0	0	0	0	0	0	0	0	0	0	0	0	0	0	0	0	0	0	0	0	0	0	0	0	0	0	0.872902	1.29142	0	0	0	0	0	0	0	0
FASYN-ELONG-PWY: fatty acid elongation -- saturated|g__Enterobacter.s__Enterobacter_cloacae_complex	0	0	0	0	2.09692	1.58247	0	0	0	405.659	276.434	8.54114	411.368	223.514	105.311	439.454	366.156	386.309	372.06	441.392	403.395	0	0	0	0	0	0	0	0	0	12.5251	29.6176	0	49.2611	30.2278	0	0	0	13.9961	10.7878	3.8943	0	0	0	0	0	0	0	0
FASYN-ELONG-PWY: fatty acid elongation -- saturated|g__Escherichia.s__Escherichia_coli	0	0	0	0	0	0	10.2939	30.2703	0.480669	0	0	0	0	0	0	0	0	0	0	0	0	265.337	223.256	0	281.103	286.345	332.577	305.811	301.398	0	0	0	0	0	0	0	0	0	0	0.318734	2.80286	0	313.014	211.102	0	308.306	192.371	0	0
FASYN-ELONG-PWY: fatty acid elongation -- saturated|g__Haemophilus.s__Haemophilus_parainfluenzae	0	0	0	0	0	0	0	0	0	0	0	0	0	0	0	0	0	0	0	0	0	0	0	0	0	0.280548	0	0	0	0	0	0	0	2.17655	0	0	6.49737	99.9793	0	0	0.845258	38.4972	0	0	0	0	0	0	0
FASYN-ELONG-PWY: fatty acid elongation -- saturated|g__Klebsiella.s__Klebsiella_aerogenes	0	0	0	0	0	0	0	0	0	0	0	0	0	0	0	0	0	0	0	0	0	0	0	0	0	0	0	0	0	0	0	0	0	0	0	0	0	0	0	0	0	0	0	0	0	0	0	0	0
FASYN-ELONG-PWY: fatty acid elongation -- saturated|g__Klebsiella.s__Klebsiella_michiganensis	0	158.031	165.826	0	140.895	131.534	0	0	170.082	0	2.58345	0	0	7.87461	21.0017	0	0	0	0	0	0	0	0	0	0	0	0	0	0	37.2493	37.9388	38.6719	48.6556	134.311	38.5083	0	0	0	0	0	0	0	0	0	0	0	0	0	0
FASYN-ELONG-PWY: fatty acid elongation -- saturated|g__Klebsiella.s__Klebsiella_oxytoca	0	20.3076	17.8347	2.13451	16.7339	16.3032	0	0	0	0	0	210.084	0	0	13.2821	0	0	0	0	0	0	0	0	0	0	0	0	0	0	28.296	2.59237	1.36121	37.6146	15.3842	4.49779	0	0	0	0	0	0.519151	0	0	0	0	0	0	0	0
FASYN-ELONG-PWY: fatty acid elongation -- saturated|g__Klebsiella.s__Klebsiella_pneumoniae	0	0	0	0	0	0	0	0	0	0	0	0	0	0	0	0	0	0	0	0	0	8.32303	7.38478	0	0	0	0	0	0	22.7073	0	0	0	1.06724	0	0	0	0	424.991	432.504	373.227	0	0	29.487	0	0	0	0	0
FASYN-ELONG-PWY: fatty acid elongation -- saturated|g__Klebsiella.s__Klebsiella_quasipneumoniae	0	0	0	0	0	0	0	0	0	0	0	0	0	0	0	0	0	0	0	0	0	0	0	0	0	0	0	0	0	0	0	0	0	0	0	0	0	0	0.638967	0.705965	0.354063	0	0	0	0	0	0	0	0
FASYN-ELONG-PWY: fatty acid elongation -- saturated|g__Klebsiella.s__Klebsiella_variicola	0	0	0	0	0	0	0	0	0	0	0	0	0	0	0	0	0	0	0	0	0	0	0	0	0	0	0	0	0	0	0	0	0	0	0	0	0	0	0.494736	0	0.62788	0	0	0	0	0	0	0	0
FASYN-ELONG-PWY: fatty acid elongation -- saturated|g__Kluyvera.s__Kluyvera_ascorbata	0	0	0	0	0	0	0	0	0	0	0	0	0	0	0	0	0	0	0	0	0	0	0	0	0	0	0	0	0	0	8.26383	30.9936	0	0	0	0	0	0	0	0	0	0	0	0	0	0	0	0	0
FASYN-ELONG-PWY: fatty acid elongation -- saturated|g__Raoultella.s__Raoultella_ornithinolytica	0	0	0	0	0	0	0	0	0	0	0	0	0	0	0	0	0	0	0	0	0	0	0	0	0	0	0	0	0	0	0	0	0	0	0	0	0	0	0	1.14153	26.7315	0	0	0	0	0	0	0	0
FASYN-ELONG-PWY: fatty acid elongation -- saturated|g__Raoultella.s__Raoultella_planticola	0	0	0	0	0	0	0	0	0	0	0	0	0	0	0	0	0	0	0	0	0	0	0	0	0	0	0	0	0	0	0	0	0	0	0	0	0	0	0	0	4.30911	0	0	0	0	0	0	0	0
FASYN-ELONG-PWY: fatty acid elongation -- saturated|g__Raoultella.s__Raoultella_terrigena	0	0	0	0	0	0	0	0	0	0	0	0	0	0	0	0	0	0	0	0	0	0	0	0	0	0	0	0	0	0	0	0	0	0	0	0	0	0	0	0	0	0	0	0.193595	0	0	0.758089	503.625	37.286
FASYN-ELONG-PWY: fatty acid elongation -- saturated|g__Serratia.s__Serratia_marcescens	0	0	0	0	0	0	0	0	0	0	0	0	0	0	0	0	0	0	0	0	0	0	0	0	0	0	0	0	0	0	0	0	0	0	0	0	0	0	0	0	0	0	0	0	0	0	0	0	0
FASYN-ELONG-PWY: fatty acid elongation -- saturated|g__Staphylococcus.s__Staphylococcus_epidermidis	0	0	0	0	0	0	14.1705	12.9754	0	0	0	0	0	0	0	0	0	0	0	0	0	1.51888	3.29356	0	3.53697	9.69389	0	0	2.97649	0	0	0	6.17161	0	0	0	0	0	0	0	0	4.1824	5.52582	5.7572	0	5.69088	0	0	0
FASYN-ELONG-PWY: fatty acid elongation -- saturated|g__Staphylococcus.s__Staphylococcus_warneri	0	0	0	33.9259	0	0	0	0	0	0	0	0	0	0	0	0	0	0	0	0	0	0	0	0	0	0	0	0	0	0	0	0	0	0	0	0	0	0	0	0	0	10.4049	0	0	0	0	0	0	0
FASYN-ELONG-PWY: fatty acid elongation -- saturated|unclassified	0	0	0	0	0	0.970377	0	0	2.50851	0	0	2.18982	0	0	0	0	0	0	0	0	0	0	0	0	0	0	0	0	0	1.16565	0	0	44.1271	1.89168	0	0	0	0	0	0	1.28808	3.55359	0	0	0	0	0.555485	0	0
FASYN-INITIAL-PWY: superpathway of fatty acid biosynthesis initiation (E. coli)|g__Bacteroides.s__Bacteroides_fragilis	0	0	0	0	0	0	2.9745	12.6861	20.5432	0	0	0	0	0	0	0	0	0	0	0	0	0	0	0	0	0	0	0	0	0	0	0	0	0	0	0	0	0	0	0	0	0	0	0	0	0	0	0	0
FASYN-INITIAL-PWY: superpathway of fatty acid biosynthesis initiation (E. coli)|g__Bacteroides.s__Bacteroides_ovatus	0	0	0	0	0	0	0.566243	0	0.529105	0	0	0	0	0	0	0	0	0	0	0	0	0	0	0	0	0	0	0	0	0	0	0	0	0	0	0	0	0	0	0	0	0	0	0	0	0	0	0	0
FASYN-INITIAL-PWY: superpathway of fatty acid biosynthesis initiation (E. coli)|g__Bacteroides.s__Bacteroides_uniformis	0	0	0	0	0	0	1.45979	28.1558	5.99083	0	0	0	0	0	0	0	0	0	0	0	0	0	0	0	0	0	0	0	0	0	0	0	0	0	0	0	0	0	0	0	0	0	0	0	0	0	0	0	0
FASYN-INITIAL-PWY: superpathway of fatty acid biosynthesis initiation (E. coli)|g__Bacteroides.s__Bacteroides_vulgatus	0	0	0	0	0	0	23.7431	7.99817	0.900974	0	0	0	0	0	0	0	0	0	0	0	0	0	0	0	0	0	0	0	0	0	0	0	0	0	0	0	0	0	0	0	0	0	0	0	0	0	0	0	0
FASYN-INITIAL-PWY: superpathway of fatty acid biosynthesis initiation (E. coli)|g__Citrobacter.s__Citrobacter_freundii	0	0	0	0	0	0	0	0	0	0	0	0	0	0	0	0	0	0	0	0	0	0	0	0	0	0	0	0	0	0	0	0.221496	1.05921	2.44533	0.8904	0	0	0	0	1.6191	4.30539	0	0	0	0	0	0	0	0
FASYN-INITIAL-PWY: superpathway of fatty acid biosynthesis initiation (E. coli)|g__Citrobacter.s__Citrobacter_koseri	0	0	0	0	0	0	0	0	0	0	0	0	0	0	0	0	0	0	0	0	0	0	0	0	0	0	0	0	0	0	0	0	0	0.292644	5.19929	0	0	0	0	0	0	0	0	0	0	0	0	0	0
FASYN-INITIAL-PWY: superpathway of fatty acid biosynthesis initiation (E. coli)|g__Citrobacter.s__Citrobacter_portucalensis	0	0	0	0	0	0	0	0	0	0	0	0	0	0	0	0	0	0	0	0	0	0	0	0	0	0	0	0	0	0	0	0	0	0.153843	0	0	0	0	0	0	0	0	0	0	0	0	0	0	0
FASYN-INITIAL-PWY: superpathway of fatty acid biosynthesis initiation (E. coli)|g__Citrobacter.s__Citrobacter_sp_MGH106	0	0	0	0	0	0	0	0	0	0	0	0	0	0	0	0	0	0	0	0	0	0	0	0	0	0	0	0	0	0	0	0	0	0	0	0	0	0	0	0	0	0	0	0	0	0	0	0	0
FASYN-INITIAL-PWY: superpathway of fatty acid biosynthesis initiation (E. coli)|g__Clostridium.s__Clostridium_paraputrificum	0	0	0	0	0	0	0	0	0	0	0	0	0	0	0	0	0	0	0	0	0	0	0	0	0	0	0	0	0	0	0	0	0	0	0	0	0	0	0	0	0	0	0	0	0	0	0	0	0
FASYN-INITIAL-PWY: superpathway of fatty acid biosynthesis initiation (E. coli)|g__Clostridium.s__Clostridium_perfringens	0	0	2.07227	0	0	0	0	0	0	0	0	0	0	0	0	0	0	0	5.16467	0	0	0	2.9485	0	0	4.30822	0	0	3.17822	0	0	2.91753	0	0	0	0	0	0	0	3.8532	2.15477	0	0	0	0	0	0	0	0
FASYN-INITIAL-PWY: superpathway of fatty acid biosynthesis initiation (E. coli)|g__Dermabacter.s__Dermabacter_hominis	0	0	0	0	0	0	0	0	0	0	0	0	0	0	0	0	0	0	0	0	0	0	0	0	0	0	0	0	0	0	0	0	0	0	0	0	0	0	0	0	0	0	0	0	0	0	0	0	0
FASYN-INITIAL-PWY: superpathway of fatty acid biosynthesis initiation (E. coli)|g__Eggerthella.s__Eggerthella_lenta	0	0	0	0	0	1.6684	2.34619	3.2565	3.57957	0	0	0	0	0	0	0	0	0	0	0	0	0	0	0	0	0	0	0	0	0	0	0	0	0	0	0	0	0	0	2.24569	1.06578	0	0	0	0	0	0	0	0
FASYN-INITIAL-PWY: superpathway of fatty acid biosynthesis initiation (E. coli)|g__Enterobacter.s__Enterobacter_cloacae_complex	0	0	0	0	0.510025	1.09844	0	0	0	265.883	182.259	3.34159	282.192	137.473	71.073	324.101	253.421	291.802	279.249	314.996	278.286	0	0	0	0	0	0	0	0	0	8.83105	21.5844	0	27.9664	22.3674	0	0	0	8.30659	6.62838	2.54689	0	0	0	0	0	0	0	0
FASYN-INITIAL-PWY: superpathway of fatty acid biosynthesis initiation (E. coli)|g__Enterococcus.s__Enterococcus_faecalis	0	1.9921	16.9463	5.70783	83.0537	53.5628	0	0	0	0	0	3.58043	0	0	0.873475	0	0	0	0	0	0	24.8139	52.3766	531.068	66.955	30.3692	4.19007	5.16759	2.29428	2.43262	7.59062	19.6869	0	21.0919	23.2955	100.765	77.8946	269.221	0	0	0	0	0	10.6527	0	0	35.9828	0	28.2251
FASYN-INITIAL-PWY: superpathway of fatty acid biosynthesis initiation (E. coli)|g__Enterococcus.s__Enterococcus_faecium	0	0	0	0	0	0	0	0	0	0	0	0	0	0	0	0	0	0	0	0	0	0	0	0	0	0	0	0	0	0	0	0	0	0	0	0	0	0	0	0	0	0	0	0	0	0	0	0	0
FASYN-INITIAL-PWY: superpathway of fatty acid biosynthesis initiation (E. coli)|g__Erysipelatoclostridium.s__Erysipelatoclostridium_ramosum	0	0	0	0	0	0	31.9897	22.1181	16.6495	0	0	0	0	0	0	0	0	0	0	0	0	0	0	0	0	0	0	0	0	0	0	0	0	0	0	0	0	0	0	0	0	0	0	0	0	0	0	0	0
FASYN-INITIAL-PWY: superpathway of fatty acid biosynthesis initiation (E. coli)|g__Escherichia.s__Escherichia_coli	0	0	0	0	0	0	9.80434	35.4333	0	0	0	0	0	0	0	0	0	0	0	0	0	176.462	159.985	0	168.839	200.849	232.386	226.929	201.11	0	0	0	0	0	0	0	0	0	0	0	1.37076	0	203.878	157.905	0	199.706	126.853	0	0
FASYN-INITIAL-PWY: superpathway of fatty acid biosynthesis initiation (E. coli)|g__Flavonifractor.s__Flavonifractor_plautii	0	0	0	0	0	0	3.3796	0	0	0	0	0	0	0	0	0	0	0	0	0	0	0	0	0	0	0	0	0	0	0	0	0	0	0	0	0	0	0	0	0	0	0	0	0	0	0	0	0	0
FASYN-INITIAL-PWY: superpathway of fatty acid biosynthesis initiation (E. coli)|g__Haemophilus.s__Haemophilus_parainfluenzae	0	0	0	0	0	0.611937	0	0	0	0	0	0	0	0	0	0	0	0	0	0	0	0	0	0	0	0.404027	0	0	0	0	0	0	0	1.66875	0	0	5.93864	110.732	0	0	0.947647	25.7748	0	0	0	0	0	0	0
FASYN-INITIAL-PWY: superpathway of fatty acid biosynthesis initiation (E. coli)|g__Haemophilus.s__Haemophilus_sp_HMSC71H05	0	0	0	0	0	0	0	0	0	0	0	0	0	0	0	0	0	0	0	0	0	0	0	0	0	0.302341	0	0	0	0	0	0	0	0.886796	0	0	2.21789	0	0	0	0	0	0	0	0	0	0	0	0
FASYN-INITIAL-PWY: superpathway of fatty acid biosynthesis initiation (E. coli)|g__Klebsiella.s__Klebsiella_aerogenes	0	0	0	0	0	0	0	0	0	0	0	0	0	0	0	0	0	0	0	0	0	0	0	0	0	0	0	0	0	0	0	0	0	0	0	0	0	0	0	0	0	0	0	0	0	0	0	0	0
FASYN-INITIAL-PWY: superpathway of fatty acid biosynthesis initiation (E. coli)|g__Klebsiella.s__Klebsiella_michiganensis	0	120.439	130.213	0	103.258	92.3148	0	0	167.366	0	0	0	0	2.63695	1.39154	0	0	0	0	0	0	0	0	0	0	0	0	0	0	0	28.524	21.5536	3.44375	114.321	31.1058	0	0	0	0	0	0	0	0	0	0	0	0	0	0
FASYN-INITIAL-PWY: superpathway of fatty acid biosynthesis initiation (E. coli)|g__Klebsiella.s__Klebsiella_oxytoca	0	87.9145	82.9945	2.03832	90.4278	118.747	0	0	0	0	15.1005	146.85	0	12.2308	63.0293	0	0	0	0	0	0	0	0	0	0	0	0	0	0	108.098	33.6045	21.8553	94.5382	125.131	46.4988	0	0	0	0	0	0.35231	0	0	0	0	0	0	0	0
FASYN-INITIAL-PWY: superpathway of fatty acid biosynthesis initiation (E. coli)|g__Klebsiella.s__Klebsiella_pneumoniae	0	0	0	0	0	0	0	0	0	0	0	0	0	0	0	0	0	0	0	0	0	5.22011	4.61021	0	0	0	0	0	0	9.64415	0	0	0	1.273	0	0	0	0	259.029	280.311	207.955	0	0	31.0936	0	0	0	0	0
FASYN-INITIAL-PWY: superpathway of fatty acid biosynthesis initiation (E. coli)|g__Klebsiella.s__Klebsiella_quasipneumoniae	0	0	0	0	0	0	0	0	0	0	0	0	0	0	0	0	0	0	0	0	0	0	0	0	0	0	0	0	0	0	0	0	0	0	0	0	0	0	1.29027	1.19568	0.925628	0	0	0.140099	0	0	0	0	0
FASYN-INITIAL-PWY: superpathway of fatty acid biosynthesis initiation (E. coli)|g__Klebsiella.s__Klebsiella_variicola	0	0	0	0	0	0	0	0	0	0	0	0	0	0	0	0	0	0	0	0	0	0	0	0	0	0	0	0	0	0	0	0	0	0	0	0	0	0	2.3406	1.72418	0.99052	0	0	0	0	0	0	0	0
FASYN-INITIAL-PWY: superpathway of fatty acid biosynthesis initiation (E. coli)|g__Kluyvera.s__Kluyvera_ascorbata	0	0	0	0	0	0	0	0	0	0	0	0	0	0	0	0	0	0	0	0	0	0	0	0	0	0	0	0	0	0	1.9993	8.34513	0	0.325363	0	0	0	0	0	0	0	0	0	0	0	0	0	0	0
FASYN-INITIAL-PWY: superpathway of fatty acid biosynthesis initiation (E. coli)|g__Lachnoclostridium.s__Clostridium_symbiosum	0	0	0	0	0	0	0	0	4.18471	0	0	0	0	0	0	0	0	0	0	0	0	0	0	0	0	0	0	0	0	0	0	0	0	0	0	0	0	0	0	0	0	0	0	0	0	0	0	0	0
FASYN-INITIAL-PWY: superpathway of fatty acid biosynthesis initiation (E. coli)|g__Lactobacillus.s__Lactobacillus_fermentum	0	0	0	0	0	0	0	0	0	0	0	0	0	0	0	0	0	0	0	0	0	0	0	0	0	0	0	0	0	0	0	0	0	0	0	0	0	0	0	0	0	0	0	0	0	0	0	0	0
FASYN-INITIAL-PWY: superpathway of fatty acid biosynthesis initiation (E. coli)|g__Lactobacillus.s__Lactobacillus_kalixensis	0	0	0	0	0	0	0	0	0	0	0	0	0	0	0	0	0	0	0	0	0	0	0	0	0	0	0	0	0	0	0	0	0	0	0	0	0	0	0	0	0	0	0	0	0	4.50593	3.84976	0	0
FASYN-INITIAL-PWY: superpathway of fatty acid biosynthesis initiation (E. coli)|g__Lactobacillus.s__Lactobacillus_plantarum	0	0	0	0	0	0	0	0	0	0	0	0	0	0	0	0	0	0	0	0	0	0	0	0	0	0	0	0	0	0	0	0	0	0	0	0	0	0	0	0	0	0	0	0	0	0	0	0	0
FASYN-INITIAL-PWY: superpathway of fatty acid biosynthesis initiation (E. coli)|g__Lactobacillus.s__Lactobacillus_rhamnosus	0	0	0	0	0	0	0	0	0	0	0	0	0	0	0	0	0	0	0	0	0	0	0	0	0	0	0	0	0	0	0	0	0	0	0	0	0	0	0	0	0	0	0	0	0	0	0	0	0
FASYN-INITIAL-PWY: superpathway of fatty acid biosynthesis initiation (E. coli)|g__Negativicoccus.s__Negativicoccus_succinicivorans	0	0	0	0	0	0	0	0	0	0	0	0	0	0	0	0	0	0	0	0	0	0	0	0	0	0	0	0	0	0	0	0	0	0	0	0	14.1438	0	0	0	0	0	0	0	0	0	0	0	0
FASYN-INITIAL-PWY: superpathway of fatty acid biosynthesis initiation (E. coli)|g__Parabacteroides.s__Parabacteroides_distasonis	0	0	0	0	0	0	5.54699	3.37827	0	0	0	0	0	0	0	0	0	0	0	0	0	0	0	0	0	0	0	0	0	0	0	0	0	0	0	0	0	0	0	0	0	0	0	0	0	0	0	0	0
FASYN-INITIAL-PWY: superpathway of fatty acid biosynthesis initiation (E. coli)|g__Raoultella.s__Raoultella_ornithinolytica	0	0	0	0	0	0	0	0	0	0	0	0	0	0	0	0	0	0	0	0	0	0	0	0	0	0	0	0	0	0	0	0	0	0	0	0	0	0	0	0.594627	18.7625	0	0	0	0	0	0	0	0
FASYN-INITIAL-PWY: superpathway of fatty acid biosynthesis initiation (E. coli)|g__Raoultella.s__Raoultella_planticola	0	0	0	0	0	0	0	0	0	0	0	0	0	0	0	0	0	0	0	0	0	0	0	0	0	0	0	0	0	0	0	0	0	0	0	0	0	0	0	0	0.910943	0	0	0	0	0	0	0	0
FASYN-INITIAL-PWY: superpathway of fatty acid biosynthesis initiation (E. coli)|g__Raoultella.s__Raoultella_terrigena	0	0	0	0	0	0	0	0	0	0	0	0	0	0	0	0	0	0	0	0	0	0	0	0	0	0	0	0	0	0	0	0	0	0	0	0	0	0	0	0	0	0	0	0	0	0	0	292.312	27.3699
FASYN-INITIAL-PWY: superpathway of fatty acid biosynthesis initiation (E. coli)|g__Serratia.s__Serratia_marcescens	0	0	0	0	0	0	0	0	0	0	0	0	0	0	0	0	0	0	0	0	0	0	0	0	0	0	0	0	0	0	0	0	0	0	0	0	0	0	0	0	0	0	0	0	0	0	0	0	0
FASYN-INITIAL-PWY: superpathway of fatty acid biosynthesis initiation (E. coli)|g__Staphylococcus.s__Staphylococcus_aureus	0	3.64877	5.59388	0	0	0	0	0	0	0	9.84799	5.8679	0	0	0	0	11.0181	0	0	0	0	0	0	0	0	0	0	0	0	0	0	0	0	0	0	0	0	0	0	0	0	0	0	0	0	0	0	0	0
FASYN-INITIAL-PWY: superpathway of fatty acid biosynthesis initiation (E. coli)|g__Staphylococcus.s__Staphylococcus_epidermidis	553.385	53.5477	27.4839	254.517	4.43182	0.896346	18.5199	17.1259	0	47.3842	10.0423	2.65436	39.0931	2.73395	4.53997	12.9328	20.4676	34.4746	23.0006	25.9767	14.2754	0	1.94444	7.46831	18.5549	26.4203	0	0	3.82517	0	0	6.13916	5.53552	1.75683	5.70703	183.777	46.7261	11.3488	0	0	0	99.9528	23.0351	17.2167	91.9762	21.7573	12.9557	24.7573	56.8652
FASYN-INITIAL-PWY: superpathway of fatty acid biosynthesis initiation (E. coli)|g__Staphylococcus.s__Staphylococcus_haemolyticus	0	0	0	3.67188	0	0	0	0	0	6.47251	2.92225	0	0	0.227721	0.550506	1.21485	0	0.941872	0	0	0	0	0	28.8358	0.276378	2.65584	0	0	0	1.29103	0	0	2.0134	0	0.541696	26.5074	20.2833	0	0	0	0	9.16079	0	0	36.1261	2.95376	0	23.045	2.03226
FASYN-INITIAL-PWY: superpathway of fatty acid biosynthesis initiation (E. coli)|g__Staphylococcus.s__Staphylococcus_hominis	14.3503	3.34772	8.12374	305.129	0	0	0	0	0	0	0	0	0	0	0	0	0	0	0	0	0	0	0	0	0	0	0	0	0	0	0	0	0	0	0	0	0	0	0	0	0	0	0	0	0	0	0	0	0
FASYN-INITIAL-PWY: superpathway of fatty acid biosynthesis initiation (E. coli)|g__Staphylococcus.s__Staphylococcus_lugdunensis	34.5159	6.95607	8.91431	0	0	0	0	0	0	0	0	0	0	0	0	0	0	0	0	0	0	0	0	0	0	0	0	0	0	0	0	0	0	0	0	1.60157	0	0	0	0	0	9.42497	0	0	4.5522	0	0	0	0
FASYN-INITIAL-PWY: superpathway of fatty acid biosynthesis initiation (E. coli)|g__Staphylococcus.s__Staphylococcus_warneri	0	0	0	11.9955	0	0	0	0	0	0	0	0	0	0	0	0	0	0	0	0	0	0	0	0	0	0	0	0	0	0	0	0	0	0	0	0	0	0	0	0	0	1.51565	0	0	0	0	0	0	0
FASYN-INITIAL-PWY: superpathway of fatty acid biosynthesis initiation (E. coli)|g__Streptococcus.s__Streptococcus_agalactiae	0	0	0	0	0	0	0	0	0	0	0	0	0	0	0	0	0	0	0	0	0	0	0	0	0	0	0	0	0	0	0	0	0	0	0	0	0	0	0	0	0	0	0	0	0	0	0	0	0
FASYN-INITIAL-PWY: superpathway of fatty acid biosynthesis initiation (E. coli)|g__Streptococcus.s__Streptococcus_anginosus_group	0	0	0	18.9518	0	0	0	0	0	1.51207	103.025	175.755	2.00994	118.837	129.177	0	0	0	0	0	0	0	0	0	0	0	0	0	0	0	0	0	0	0	0	234.503	122.56	0	0	0	0	0	0	0	0	0	0	0	10.5138
FASYN-INITIAL-PWY: superpathway of fatty acid biosynthesis initiation (E. coli)|g__Streptococcus.s__Streptococcus_gordonii	0	0	0	0	0	0	0	0	0	0	0	0	0	0	0	0	0	0	0	0	0	0	0	0	0	0	0	0	0	0	0	0	0	0	0	0	0	0	0	0	0	4.47881	0	0	0	0	0	0	0
FASYN-INITIAL-PWY: superpathway of fatty acid biosynthesis initiation (E. coli)|g__Streptococcus.s__Streptococcus_salivarius	0	0	0	0	0	0	0	0	0	0	0	0	0	0	0	0	0	0	0	0	0	0	0	0	0	0	0	0	0	0	0	0	0	0	0	0	0	0	0	0	0	14.3037	0	0	64.3855	0	1.09859	0	0
FASYN-INITIAL-PWY: superpathway of fatty acid biosynthesis initiation (E. coli)|g__Streptococcus.s__Streptococcus_urinalis	0	0	0	0	0	0	0	0	0	0	0	0	0	0	0	0	0	0	0	0	0	0	0	0	0	0	0	0	0	0	0	0	0	0	0	1.04054	162.249	40.5631	0	0	0	0	0	0	0	0	0	0	0
FASYN-INITIAL-PWY: superpathway of fatty acid biosynthesis initiation (E. coli)|g__Streptococcus.s__Streptococcus_vestibularis	0	0	0	0	0	0	0	0	0	0	0	0	0	0	0	0	0	0	0	0	0	0	0	0	0	0	0	0	0	0	0	0	0	0	0	0	0	0	0	0	0	111.226	0.950349	30.8218	13.7339	0	116.995	0	0
FASYN-INITIAL-PWY: superpathway of fatty acid biosynthesis initiation (E. coli)|g__Veillonella.s__Veillonella_atypica	0	0	0	0	0	0.785051	0	0	0	0	0	0	0	0	0	0	0	0	0	0	0	0	0	0	4.21188	12.2937	0	0	0	0	0	0	0	0	19.3469	0	0	0	0	0	0	4.00213	11.4117	1.29779	110.366	4.78444	0	0	20.3065
FASYN-INITIAL-PWY: superpathway of fatty acid biosynthesis initiation (E. coli)|g__Veillonella.s__Veillonella_dispar	0	0	0	0	0	0	0	0	0	0	0	0	0	0	0	0	0	0	0	0	0	0	0	0	0.346454	0	0	0	0	0	0	5.20519	0	0	0	0	0	0	0	0	0	0	0	0	0	0	0	0	0
FASYN-INITIAL-PWY: superpathway of fatty acid biosynthesis initiation (E. coli)|g__Veillonella.s__Veillonella_infantium	0	0	0	0	0	0	0	0	0	0	0	0	0	0	0	0	0	0	0	0	0	0	0	0	0	0	0	0	0	0	0	14.6624	0	0	3.57926	0	0	0	0	0	0	0	0	0	0	0	0	0	0
FASYN-INITIAL-PWY: superpathway of fatty acid biosynthesis initiation (E. coli)|g__Veillonella.s__Veillonella_parvula	0	0	0	0	0	33.5671	0	0	0	0	0	0	0	73.6423	4.19795	0	82.8292	0	34.9449	9.60774	86.8361	0	0	0	0	0	0	0	0	0	0	22.7783	0	0	0	0	62.5516	90.278	0	1.66662	0	194.34	0.765227	0	25.4767	0	0	0	0
FASYN-INITIAL-PWY: superpathway of fatty acid biosynthesis initiation (E. coli)|g__Veillonella.s__Veillonella_rogosae	0	0	0	0	0	0	0	0	0	0	16.2068	0	0	0	0	0	0	0	0	0	0	0	0	0	0	0	0	0	0	0	0	1.75584	0	0	1.21139	0	0	0	0	0	0	0	0	0	0	0	0	0	0
FASYN-INITIAL-PWY: superpathway of fatty acid biosynthesis initiation (E. coli)|g__Veillonella.s__Veillonella_sp_T11011_6	0	0	0	0	0	0	0	0	0	0	0	0	0	0	0	0	0	0	0	0	0	0	0	0	0	0	0	0	0	0	0	0.297409	0	0	0.244146	0	0	0	0	0	0	0	0	0	0	0	0	0	0
FASYN-INITIAL-PWY: superpathway of fatty acid biosynthesis initiation (E. coli)|unclassified	0	0	0	0	0	0	2.92827	0	0	0	0	0	0	0	0	0	0	0	0	0	0	2.66184	0.781109	0	0	0	0	0	0	2.86448	0	3.16311	33.5024	6.65855	0	0	0	0	0	0	0	2.17777	0	0	0	0	0	0	0
FERMENTATION-PWY: mixed acid fermentation|g__Citrobacter.s__Citrobacter_freundii	0	0	0	0	0	0	0	0	0	0	0	0	0	0	0	0	0	0	0	0	0	0	0	0	0	0	0	0	0	0	0	0	3.23991	3.14177	0.540263	0	0	0	0	2.65179	6.99871	0	0	0	0	0	0	0	0
FERMENTATION-PWY: mixed acid fermentation|g__Citrobacter.s__Citrobacter_koseri	0	0	0	0	0	0	0	0	0	0	0	0	0	0	0	0	0	0	0	0	0	0	0	0	0	0	0	0	0	0	0	0	0	1.04169	10.7363	0	0	0	0	0	0	0	0	0	0	0	0	0	0
FERMENTATION-PWY: mixed acid fermentation|g__Citrobacter.s__Citrobacter_portucalensis	0	0	0	0	0	0	0	0	0	0	0	0	0	0	0	0	0	0	0	0	0	0	0	0	0	0	0	0	0	0	0	0	0	0.451786	0	0	0	0	0	0	0	0	0	0	0	0	0	0	0
FERMENTATION-PWY: mixed acid fermentation|g__Citrobacter.s__Citrobacter_sp_MGH106	0	0	0	0	0	0	0	0	0	0	0	0	0	0	0	0	0	0	0	0	0	0	0	0	0	0	0	0	0	0	0	0	0	0	0	0	0	0	0	0	0	0	0	0	0	0	0	0	0
FERMENTATION-PWY: mixed acid fermentation|g__Citrobacter.s__Citrobacter_youngae	0	0	0	0	0	0	0	0	0	0	0	0	0	0	0	0	0	0	0	0	0	0	0	0	0	0	0	0	0	0	0	0	0	0	0	0	0	0	0	0	0.104112	0	0	0	0	0	0	0	0
FERMENTATION-PWY: mixed acid fermentation|g__Enterobacter.s__Enterobacter_cloacae_complex	0	0	0	0	1.35696	1.4908	0	0	0	320.797	225.24	9.61648	332.382	183.052	88.2922	379.463	302.29	347.709	330.976	350.918	319.617	0	0	0	0	0	0	0	0	0	11.0029	29.6119	0	37.5786	30.7769	0	0	0	10.3298	8.9695	3.19338	0	0	0	0	0	0	0	0
FERMENTATION-PWY: mixed acid fermentation|g__Escherichia.s__Escherichia_coli	0	0	0	0	0	0	7.76289	37.9206	0	0	0	0	0	0	0	0	0	0	0	0	0	229.59	189.44	0	258.667	286.933	277.201	274.98	249.685	0	0	0	0	0	0	0	0	0	0	0	0.93927	0	330.04	234.146	0	320.504	208.466	0	0
FERMENTATION-PWY: mixed acid fermentation|g__Haemophilus.s__Haemophilus_parainfluenzae	0	0	0	0	0	0.427071	0	0	0	0	0	0	0	0	0	0	0	0	0	0	0	0	0	0	0	0.268877	0	0	0	0	0	0	0	0.276354	0	0	4.41511	99.2583	0	0	0.732299	26.8094	0	0	0	0	0	0	0
FERMENTATION-PWY: mixed acid fermentation|g__Klebsiella.s__Klebsiella_aerogenes	0	0	0	0	0	0	0	0	0	0	0	0	0	0	0	0	0	0	0	0	0	0	0	0	0	0	0	0	0	0	0	0	0	0	0	0	0	0	0	0	0	0	0	0	0	0	0	0	0
FERMENTATION-PWY: mixed acid fermentation|g__Klebsiella.s__Klebsiella_michiganensis	0	45.366	46.1306	0	49.6623	70.4863	0	0	63.5821	0	2.20329	0	0	4.93522	34.9011	0	0	0	0	0	0	0	0	0	0	0	0	0	0	0	0	15.3079	84.497	70.642	24.2368	0	0	0	0	0	0	0	0	0	0	0	0	0	0
FERMENTATION-PWY: mixed acid fermentation|g__Klebsiella.s__Klebsiella_oxytoca	0	124.111	138.679	0	111.577	104.888	0	0	0	0	7.83802	180.006	0	8.76496	48.4278	0	0	0	0	0	0	0	0	0	0	0	0	0	0	106.47	31.1685	27.8122	101.491	122.178	32.5311	0	0	0	0	0	0.533731	0	0	0	0	0	0	0	0
FERMENTATION-PWY: mixed acid fermentation|g__Klebsiella.s__Klebsiella_pneumoniae	0	0	0	0	0	0	0	0	0	0	0	0	0	0	0	0	0	0	0	0	0	9.3287	9.43176	0	0	0	0	0	0	40.7218	0.386978	0	0	3.10817	0.320057	0	0	0	463.166	437.272	371.685	0	0	46.1085	0	0	0	0	0
FERMENTATION-PWY: mixed acid fermentation|g__Klebsiella.s__Klebsiella_quasipneumoniae	0	0	0	0	0	0	0	0	0	0	0	0	0	0	0	0	0	0	0	0	0	0	0	0	0	0	0	0	0	0.0982981	0	0	0	0	0	0	0	0	0.383668	0.377968	0	0	0	0	0	0	0	0	0
FERMENTATION-PWY: mixed acid fermentation|g__Klebsiella.s__Klebsiella_variicola	0	0	0	0	0	0	0	0	0	0	0	0	0	0	0	0	0	0	0	0	0	0	0	0	0	0	0	0	0	0	0	0	0	0	0	0	0	0	0.30169	0.198972	0	0	0	0	0	0	0	0	0
FERMENTATION-PWY: mixed acid fermentation|g__Kluyvera.s__Kluyvera_ascorbata	0	0	0	0	0	0	0	0	0	0	0	0	0	0	0	0	0	0	0	0	0	0	0	0	0	0	0	0	0	0	4.33487	11.8489	0	0.0969364	0	0	0	0	0	0	0	0	0	0	0	0	0	0	0
FERMENTATION-PWY: mixed acid fermentation|g__Raoultella.s__Raoultella_ornithinolytica	0	0	0	0	0	0	0	0	0	0	0	0	0	0	0	0	0	0	0	0	0	0	0	0	0	0	0	0	0	0	0	0	0	0	0	0	0	0	0	0.976504	23.5961	0	0	0	0	0	0	0	0
FERMENTATION-PWY: mixed acid fermentation|g__Raoultella.s__Raoultella_planticola	0	0	0	0	0	0	0	0	0	0	0	0	0	0	0	0	0	0	0	0	0	0	0	0	0	0	0	0	0	0	0	0	0	0	0	0	0	0	0	0	1.772	0	0	0	0	0	0	0	0
FERMENTATION-PWY: mixed acid fermentation|g__Raoultella.s__Raoultella_terrigena	0	0	0	0	0	0	0	0	0	0	0	0	0	0	0	0	0	0	0	0	0	0	0	0	0	0	0	0	0	0	0	0	0	0	0	0	0	0	0	0	0	0	0	0	0	0	0.526459	358.258	32.6767
FERMENTATION-PWY: mixed acid fermentation|g__Serratia.s__Serratia_marcescens	0	0	0	0	0	0	0	0	0	0	0	0	0	0	0	0	0	0	0	0	0	0	0	0	0	0	0	0	0	0	0	0	0	0	0	0	0	0	0	0	0	0	0	0	0	0	0	0	0
FERMENTATION-PWY: mixed acid fermentation|unclassified	0	0	0	0	0	0	6.11217	10.8185	3.92114	0	0	5.33446	0	0	0	0	0	0	0	0	0	8.41878	8.45389	0	17.5715	0	0	0	2.39144	5.2926	0	0	47.6346	6.83678	2.14169	0	0	0	0	1.71761	3.2233	0	18.2782	12.9417	0	20.7821	11.8121	0	0
FOLSYN-PWY: superpathway of tetrahydrofolate biosynthesis and salvage|g__Acinetobacter.s__Acinetobacter_johnsonii	0	0	0	0	0	0	0	0	0	0	0	0	0	0	0	0	0	0	0	0	0	0	0	0	0	0	0	0	0	0	0	0	1.87332	0	0	0	0	0	0	0	0	0	0	0	0	0	0	0	0
FOLSYN-PWY: superpathway of tetrahydrofolate biosynthesis and salvage|g__Escherichia.s__Escherichia_coli	0	0	0	0	0	0	7.13116	19.8618	0	0	0	0	0	0	0	0	0	0	0	0	0	56.1153	48.0045	0	87.2627	92.1475	91.5059	100.451	79.9038	0	0	0	0	0	0	0	0	0	0	0	0	0	95.4935	47.0015	0	89.0651	60.4494	0	0
FOLSYN-PWY: superpathway of tetrahydrofolate biosynthesis and salvage|g__Klebsiella.s__Klebsiella_oxytoca	0	0	0	0	0	0	0	0	0	0	0	0	0	0	0	0	0	0	0	0	0	0	0	0	0	0	0	0	0	0	0	0	0	0	0	0	0	0	0	0	0	0	0	0	0	0	0	0	0
FOLSYN-PWY: superpathway of tetrahydrofolate biosynthesis and salvage|g__Klebsiella.s__Klebsiella_pneumoniae	0	0	0	0	0	0	0	0	0	0	0	0	0	0	0	0	0	0	0	0	0	16.0312	10.7546	0	0	0	0	0	0	0	0	0	0	0	0	0	0	0	0	0	0	0	0	20.1606	0	0	0	0	0
FOLSYN-PWY: superpathway of tetrahydrofolate biosynthesis and salvage|g__Kluyvera.s__Kluyvera_ascorbata	0	0	0	0	0	0	0	0	0	0	0	0	0	0	0	0	0	0	0	0	0	0	0	0	0	0	0	0	0	0	4.23812	14.6991	0	0	0	0	0	0	0	0	0	0	0	0	0	0	0	0	0
FOLSYN-PWY: superpathway of tetrahydrofolate biosynthesis and salvage|g__Serratia.s__Serratia_marcescens	0	0	0	0	0	0	0	0	0	0	0	0	0	0	0	0	0	0	0	0	0	0	0	0	0	0	0	0	0	0	0	0	0	0	0	0	0	0	0	0	0	0	0	0	0	0	0	0	0
FOLSYN-PWY: superpathway of tetrahydrofolate biosynthesis and salvage|g__Staphylococcus.s__Staphylococcus_aureus	0	2.76467	5.13311	0	0	0	0	0	0	0	11.8544	7.10209	0	0	0	0	8.05989	0	0	0	0	0	0	0	0	0	0	0	0	0	0	0	0	0	0	0	0	0	0	0	0	0	0	0	0	0	0	0	0
FOLSYN-PWY: superpathway of tetrahydrofolate biosynthesis and salvage|unclassified	0	0	0	0	0	0	0	0	0	0	0	0	0	0	0	0	0	0	0	0	0	0	0	0	0	0	0	0	0	0	0	0	0	0	0	0	0	0	0	0	0	0	0	0	0	0	0	0	0
FUC-RHAMCAT-PWY: superpathway of fucose and rhamnose degradation|g__Citrobacter.s__Citrobacter_freundii	0	0	0	0	0	0	0	0	0	0	0	0	0	0	0	0	0	0	0	0	0	0	0	0	0	0	0	0	0	0	0	0	0	3.09606	0.806645	0	0	0	0	1.94002	4.66902	0	0	0	0	0	0	0	0
FUC-RHAMCAT-PWY: superpathway of fucose and rhamnose degradation|g__Citrobacter.s__Citrobacter_koseri	0	0	0	0	0	0	0	0	0	0	0	0	0	0	0	0	0	0	0	0	0	0	0	0	0	0	0	0	0	0	0	0	0	0	7.03982	0	0	0	0	0	0	0	0	0	0	0	0	0	0
FUC-RHAMCAT-PWY: superpathway of fucose and rhamnose degradation|g__Citrobacter.s__Citrobacter_sp_MGH106	0	0	0	0	0	0	0	0	0	0	0	0	0	0	0	0	0	0	0	0	0	0	0	0	0	0	0	0	0	0	0	0	0	0	0	0	0	0	0	0	0	0	0	0	0	0	0	0	0
FUC-RHAMCAT-PWY: superpathway of fucose and rhamnose degradation|g__Enterobacter.s__Enterobacter_cloacae_complex	0	0	0	0	0	0	0	0	0	227.203	133.596	2.88203	238.249	111.303	53.8948	267.552	208.576	247.477	229.996	258.34	220.743	0	0	0	0	0	0	0	0	0	5.87287	14.0213	0	8.6249	24.4378	0	0	0	6.76068	5.89664	1.7772	0	0	0	0	0	0	0	0
FUC-RHAMCAT-PWY: superpathway of fucose and rhamnose degradation|g__Escherichia.s__Escherichia_coli	0	0	0	0	0	0	15.443	30.388	0	0	0	0	0	0	0	0	0	0	0	0	0	120.173	115.776	0	147.823	169.831	153.627	189.421	148.05	0	0	0	0	0	0	0	0	0	0	0	1.79719	0	187.181	126.362	0	180.924	126.002	0	0
FUC-RHAMCAT-PWY: superpathway of fucose and rhamnose degradation|g__Klebsiella.s__Klebsiella_michiganensis	0	47.6571	45.7547	0	61.9825	56.7837	0	0	95.5079	0	2.33177	0	0	5.84499	12.6238	0	0	0	0	0	0	0	0	0	0	0	0	0	0	30.7037	17.2554	13.0622	43.1372	54.6414	16.7741	0	0	0	0	0	0	0	0	0	0	0	0	0	0
FUC-RHAMCAT-PWY: superpathway of fucose and rhamnose degradation|g__Klebsiella.s__Klebsiella_oxytoca	0	84.8466	91.5032	0	67.1636	60.3365	0	0	0	0	1.77599	138.925	0	6.47636	24.5619	0	0	0	0	0	0	0	0	0	0	0	0	0	0	19.5184	19.4478	15.0899	52.4424	65.8937	25.9611	0	0	0	0	0	1.23566	0	0	0	0	0	0	0	0
FUC-RHAMCAT-PWY: superpathway of fucose and rhamnose degradation|g__Klebsiella.s__Klebsiella_pneumoniae	0	0	0	0	0	0	0	0	0	0	0	0	0	0	0	0	0	0	0	0	0	7.43265	7.88962	0	0	0	0	0	0	23.0361	0	0	0	0	0.339068	0	0	0	268.847	236.451	175.88	0	0	30.5297	0	0	0	0	0
FUC-RHAMCAT-PWY: superpathway of fucose and rhamnose degradation|g__Klebsiella.s__Klebsiella_variicola	0	0	0	0	0	0	0	0	0	0	0	0	0	0	0	0	0	0	0	0	0	0	0	0	0	0	0	0	0	0	0	0	0	0	0	0	0	0	0	0.428491	0	0	0	0	0	0	0	0	0
FUC-RHAMCAT-PWY: superpathway of fucose and rhamnose degradation|g__Raoultella.s__Raoultella_ornithinolytica	0	0	0	0	0	0	0	0	0	0	0	0	0	0	0	0	0	0	0	0	0	0	0	0	0	0	0	0	0	0	0	0	0	0	0	0	0	0	0	0.785215	20.7715	0	0	0	0	0	0	0	0
FUC-RHAMCAT-PWY: superpathway of fucose and rhamnose degradation|g__Raoultella.s__Raoultella_planticola	0	0	0	0	0	0	0	0	0	0	0	0	0	0	0	0	0	0	0	0	0	0	0	0	0	0	0	0	0	0	0	0	0	0	0	0	0	0	0	0	0.219086	0	0	0	0	0	0	0	0
FUC-RHAMCAT-PWY: superpathway of fucose and rhamnose degradation|g__Raoultella.s__Raoultella_terrigena	0	0	0	0	0	0	0	0	0	0	0	0	0	0	0	0	0	0	0	0	0	0	0	0	0	0	0	0	0	0	0	0	0	0	0	0	0	0	0	0	0	0	0	0	0	0	0	298.176	26.9813
FUC-RHAMCAT-PWY: superpathway of fucose and rhamnose degradation|unclassified	0	0	0	0	0	0	0	2.40515	0	0	0	0	0	0	0	0	0	0	0	0	0	3.01542	3.58927	0	0	0	0	0	0	1.86808	0	0	0	0	0	0	0	0	0	0	0	0	0	0	0	0	0	0	0
FUCCAT-PWY: fucose degradation|g__Citrobacter.s__Citrobacter_freundii	0	0	0	0	0	0	0	0	0	0	0	0	0	0	0	0	0	0	0	0	0	0	0	0	0	0	0	0	0	0	0	0	0	3.55322	0.654034	0	0	0	0	3.21057	5.6774	0	0	0	0	0	0	0	0
FUCCAT-PWY: fucose degradation|g__Citrobacter.s__Citrobacter_koseri	0	0	0	0	0	0	0	0	0	0	0	0	0	0	0	0	0	0	0	0	0	0	0	0	0	0	0	0	0	0	0	0	0	0	8.49067	0	0	0	0	0	0	0	0	0	0	0	0	0	0
FUCCAT-PWY: fucose degradation|g__Citrobacter.s__Citrobacter_sp_MGH106	0	0	0	0	0	0	0	0	0	0	0	0	0	0	0	0	0	0	0	0	0	0	0	0	0	0	0	0	0	0	0	0	0	0	0	0	0	0	0	0	0	0	0	0	0	0	0	0	0
FUCCAT-PWY: fucose degradation|g__Clostridium.s__Clostridium_perfringens	0	0	2.16991	0	0	0	0	0	0	0	0	0	0	0	0	0	0	0	0	0	0	0	0	0	0	0	0	0	0	0	0	0	0	0	0	0	0	0	0	0	0	0	0	0	0	0	0	0	0
FUCCAT-PWY: fucose degradation|g__Enterobacter.s__Enterobacter_cloacae_complex	0	0	0	0	0.962102	0.826818	0	0	0	235.034	131.707	4.35496	262.046	103.609	51.8237	274.551	225.034	250.972	232.776	266.886	230.526	0	0	0	0	0	0	0	0	0	4.99084	13.3045	0	6.52008	24.7745	0	0	0	8.33728	6.85509	2.52135	0	0	0	0	0	0	0	0
FUCCAT-PWY: fucose degradation|g__Escherichia.s__Escherichia_coli	0	0	0	0	0	0	16.678	31.3112	0	0	0	0	0	0	0	0	0	0	0	0	0	137.981	128.828	0	142.397	160.066	197.155	216.844	169.626	0	0	0	0	0	0	0	0	0	0	0	0.868486	0	197.807	131.271	0	193.032	136.564	0	0
FUCCAT-PWY: fucose degradation|g__Haemophilus.s__Haemophilus_parainfluenzae	0	0	0	0	0	0	0	0	0	0	0	0	0	0	0	0	0	0	0	0	0	0	0	0	0	0	0	0	0	0	0	0	0	0	0	0	12.1861	99.3873	0	0	0	0	0	0	0	0	0	0	0
FUCCAT-PWY: fucose degradation|g__Klebsiella.s__Klebsiella_michiganensis	0	129.822	143.314	0	119.223	127.465	0	0	90.1876	0	9.40621	0	0	10.0335	62.3022	0	0	0	0	0	0	0	0	0	0	0	0	0	0	142.499	35.2652	24.2997	134.144	120.298	42.1481	0	0	0	0	0	0	0	0	0	0	0	0	0	0
FUCCAT-PWY: fucose degradation|g__Klebsiella.s__Klebsiella_oxytoca	0	56.8258	57.9578	0	43.9493	41.6361	0	0	0	0	46.9194	130.841	0	36.2771	47.4564	0	0	0	0	0	0	0	0	0	0	0	0	0	0	70.7988	12.2296	8.81014	65.3586	40.9462	19.6309	0	0	0	0	0	20.3487	0	0	0	0	0	0	0	0
FUCCAT-PWY: fucose degradation|g__Klebsiella.s__Klebsiella_pneumoniae	0	0	0	0	0.0733868	0	0	0	0	0	0	1.22828	0	0	0	0	0	0	0	0	0	16.5268	13.3414	0	0	0	0	0	0	22.7209	0	0	0	0.279665	1.98598	0	0	0	285.06	267.615	205.786	0	0	27.2599	0	0	0	0	0
FUCCAT-PWY: fucose degradation|g__Klebsiella.s__Klebsiella_quasipneumoniae	0	0	0	0	0	0	0	0	0	0	0	0	0	0	0	0	0	0	0	0	0	0	0	0	0	0	0	0	0	0	0	0	0	0	0	0	0	0	0.50807	0.65816	0.51235	0	0	0	0	0	0	0	0
FUCCAT-PWY: fucose degradation|g__Klebsiella.s__Klebsiella_variicola	0	0	0	0	0	0	0	0	0	0	0	0	0	0	0	0	0	0	0	0	0	0	0	0	0	0	0	0	0	0	0	0	0	0	0	0	0	0	1.67221	1.62772	0.955404	0	0	0	0	0	0	0	0
FUCCAT-PWY: fucose degradation|g__Raoultella.s__Raoultella_ornithinolytica	0	0	0	0	0	0	0	0	0	0	0	0	0	0	0	0	0	0	0	0	0	0	0	0	0	0	0	0	0	0	0	0	0	0	0	0	0	0	0	1.47482	25.5376	0	0	0	0	0	0	0	0
FUCCAT-PWY: fucose degradation|g__Raoultella.s__Raoultella_planticola	0	0	0	0	0	0	0	0	0	0	0	0	0	0	0	0	0	0	0	0	0	0	0	0	0	0	0	0	0	0	0	0	0	0	0	0	0	0	0	0	0.575872	0	0	0	0	0	0	0	0
FUCCAT-PWY: fucose degradation|g__Raoultella.s__Raoultella_terrigena	0	0	0	0	0	0	0	0	0	0	0	0	0	0	0	0	0	0	0	0	0	0	0	0	0	0	0	0	0	0	0	0	0	0	0	0	0	0	0	0	0	0	0	0	0	0	0.613932	326.095	29.6543
FUCCAT-PWY: fucose degradation|unclassified	0	0	0	0	0	1.59098	2.31879	2.37528	2.54198	0	0	4.08004	0	0	0	0	0	0	0	0	0	2.09355	2.57311	0	0	0	0.678319	0	1.81619	1.06578	0	0	0	1.15441	0	0	0	14.8187	0	0	0	0	0	0.542466	0	0	0	0	0
GALACT-GLUCUROCAT-PWY: superpathway of hexuronide and hexuronate degradation|g__Citrobacter.s__Citrobacter_freundii	0	0	0	0	0	0	0	0	0	0	0	0	0	0	0	0	0	0	0	0	0	0	0	0	0	0	0	0	0	0	0	0	0	2.49184	0	0	0	0	0	2.23936	4.81903	0	0	0	0	0	0	0	0
GALACT-GLUCUROCAT-PWY: superpathway of hexuronide and hexuronate degradation|g__Enterococcus.s__Enterococcus_faecium	0	0	0	0	0	0	0	0	0	0	0	0	0	0	0	0	0	0	0	0	0	0	0	0	0	0	0	0	0	0	0	0	0	0	0	0	0	0	0	0	0	0	0	0	0	0	0	0	0
GALACT-GLUCUROCAT-PWY: superpathway of hexuronide and hexuronate degradation|g__Escherichia.s__Escherichia_coli	0	0	0	0	0	0	11.7725	25.2745	0	0	0	0	0	0	0	0	0	0	0	0	0	68.3573	65.15	0	129.521	161.345	87.7106	110.622	80.1593	0	0	0	0	0	0	0	0	0	0	0	0.195111	0	158.465	111.685	0	150.088	110.64	0	0
GALACT-GLUCUROCAT-PWY: superpathway of hexuronide and hexuronate degradation|g__Klebsiella.s__Klebsiella_oxytoca	0	0	0	0	0	0	0	0	0	0	0	0	0	0	0	0	0	0	0	0	0	0	0	0	0	0	0	0	0	0	0	0	0	0	0	0	0	0	0	0	0.858271	0	0	0	0	0	0	0	0
GALACT-GLUCUROCAT-PWY: superpathway of hexuronide and hexuronate degradation|g__Klebsiella.s__Klebsiella_pneumoniae	0	0	0	0	0	0	0	0	0	0	0	0	0	0	0	0	0	0	0	0	0	3.7005	0	0	0	0	0	0	0	0	0	0	0	0	0	0	0	0	0	0	0	0	0	0	0	0	0	0	0
GALACT-GLUCUROCAT-PWY: superpathway of hexuronide and hexuronate degradation|g__Kluyvera.s__Kluyvera_ascorbata	0	0	0	0	0	0	0	0	0	0	0	0	0	0	0	0	0	0	0	0	0	0	0	0	0	0	0	0	0	0	3.65675	14.0543	0	0	0	0	0	0	0	0	0	0	0	0	0	0	0	0	0
GALACT-GLUCUROCAT-PWY: superpathway of hexuronide and hexuronate degradation|unclassified	0	0	0	0	0	0	4.4289	3.48698	0	0	0	0	0	0	0	0	0	0	0	0	0	7.14623	2.40649	0	8.00621	0	0	0	0	0	0	0	0	0	0	0	0	0	0	0	0	0	0	2.09692	0	0	0	0	0
GALACTARDEG-PWY: D-galactarate degradation I|g__Citrobacter.s__Citrobacter_freundii	0	0	0	0	0	0	0	0	0	0	0	0	0	0	0	0	0	0	0	0	0	0	0	0	0	0	0	0	0	0	0	0.213584	1.53168	4.75739	1.19168	0	0	0	0	3.04392	8.676	0	0	0	0	0	0	0	0
GALACTARDEG-PWY: D-galactarate degradation I|g__Citrobacter.s__Citrobacter_koseri	0	0	0	0	0	0	0	0	0	0	0	0	0	0	0	0	0	0	0	0	0	0	0	0	0	0	0	0	0	0	0	0	0	0.552932	7.73399	0	0	0	0	0	0	0	0	0	0	0	0	0	0
GALACTARDEG-PWY: D-galactarate degradation I|g__Citrobacter.s__Citrobacter_sp_MGH106	0	0	0	0	0	0	0	0	0	0	0	0	0	0	0	0	0	0	0	0	0	0	0	0	0	0	0	0	0	0	0	0	0	0.470143	0	0	0	0	0	0	0	0	0	0	0	0	0	0	0
GALACTARDEG-PWY: D-galactarate degradation I|g__Enterobacter.s__Enterobacter_cloacae_complex	0	0	0	0	0.454955	0.368555	0	0	0	199.133	141.397	2.98982	214.216	118.866	57.0359	256.168	185.361	232.502	222.681	227.818	200.372	0	0	0	0	0	0	0	0	0	9.99743	16.3779	0	25.7392	23.2247	0	0	0	10.5383	8.91575	2.16059	0	0	0	0	0	0	0	0
GALACTARDEG-PWY: D-galactarate degradation I|g__Escherichia.s__Escherichia_coli	0	0	0	0	0	0	18.2563	49.7104	0	0	0	0	0	0	0	0	0	0	0	0	0	257.23	213.793	0	359.511	381.101	305.13	342.789	273.393	0	0	0	0	0	0	0	0	0	0	19.787	17.5453	0	221.251	173.029	0	227.102	163.518	0	0
GALACTARDEG-PWY: D-galactarate degradation I|g__Flavonifractor.s__Flavonifractor_plautii	0	0	0	0	0	0	4.52176	0	1.82838	0	0	0	0	0	0	0	0	0	0	0	0	0	0	0	0	0	0	0	0	0	0	0	0	0	0	0	0	0	0	0	0	0	0	0	0	0	0	0	0
GALACTARDEG-PWY: D-galactarate degradation I|g__Klebsiella.s__Klebsiella_aerogenes	0	0	0	0	0	0	0	0	0	0	0	0	0	0	0	0	0	0	0	0	0	0	0	0	0	0	0	0	0	0	0	0	0	0	0	0	0	0	0	0	0	0	0	0	0	0	0	0	0
GALACTARDEG-PWY: D-galactarate degradation I|g__Klebsiella.s__Klebsiella_oxytoca	0	229.788	259.544	4.49681	173.759	223.355	0	0	0	0	23.699	355.879	0	19.5531	148.239	0	0	0	0	0	0	0	0	0	0	0	0	0	0	334.439	63.0429	46.304	318.165	221.177	101.207	0	0	0	0	0	0	0	0	0	0	0	0	0	0
GALACTARDEG-PWY: D-galactarate degradation I|g__Klebsiella.s__Klebsiella_pneumoniae	0	0	0	0	0	0	0	0	0	0	0	0	0	0	0	0	0	0	0	0	0	48.2106	36.1826	0	0	0	0	0	0	18.0785	0	0	0	1.21358	0	0	0	0	336.488	264.609	175.185	0	0	71.932	0	0	0	0	0
GALACTARDEG-PWY: D-galactarate degradation I|g__Klebsiella.s__Klebsiella_variicola	0	0	0	0	0	0	0	0	0	0	0	0	0	0	0	0	0	0	0	0	0	0	0	0	0	0	0	0	0	0.105915	0	0	0	0	0	0	0	0	0	0	0	0	0	0	0	0	0	0	0
GALACTARDEG-PWY: D-galactarate degradation I|g__Kluyvera.s__Kluyvera_ascorbata	0	0	0	0	0	0	0	0	0	0	0	0	0	0	0	0	0	0	0	0	0	0	0	0	0	0	0	0	0	0	1.03993	6.84947	0	0	0	0	0	0	0	0	0	0	0	0	0	0	0	0	0
GALACTARDEG-PWY: D-galactarate degradation I|g__Raoultella.s__Raoultella_ornithinolytica	0	0	0	0	0	0	0	0	0	0	0	0	0	0	0	0	0	0	0	0	0	0	0	0	0	0	0	0	0	0	0	0	0	0	0	0	0	0	0	0.376027	0	0	0	0	0	0	0	0	0
GALACTARDEG-PWY: D-galactarate degradation I|g__Raoultella.s__Raoultella_planticola	0	0	0	0	0	0	0	0	0	0	0	0	0	0	0	0	0	0	0	0	0	0	0	0	0	0	0	0	0	0	0	0	0	0	0	0	0	0	0	0	0.266753	0	0	0	0	0	0	0	0
GALACTARDEG-PWY: D-galactarate degradation I|g__Raoultella.s__Raoultella_terrigena	0	0	0	0	0	0	0	0	0	0	0	0	0	0	0	0	0	0	0	0	0	0	0	0	0	0	0	0	0	0	0	0	0	0	0	0	0	0	0	0	0	0	0	0.158199	0	0	0.629128	263.696	25.1264
GALACTARDEG-PWY: D-galactarate degradation I|unclassified	0	0	0	0	0	0	2.99209	3.27312	1.07304	0	0	1.26298	0	0	0	0	0	0	0	0	0	1.82545	1.34571	0	12.2871	7.93554	0.852596	1.60577	1.17429	4.82646	0	3.53833	47.2269	0.95153	1.22263	0	0	0	0	0	0	1.76975	14.5002	7.27282	0	11.718	6.06678	0	0
GALACTUROCAT-PWY: D-galacturonate degradation I|g__Citrobacter.s__Citrobacter_freundii	0	0	0	0	0	0	0	0	0	0	0	0	0	0	0	0	0	0	0	0	0	0	0	0	0	0	0	0	0	0	0	0	0	2.67829	0.731943	0	0	0	0	2.5487	6.05739	0	0	0	0	0	0	0	0
GALACTUROCAT-PWY: D-galacturonate degradation I|g__Citrobacter.s__Citrobacter_koseri	0	0	0	0	0	0	0	0	0	0	0	0	0	0	0	0	0	0	0	0	0	0	0	0	0	0	0	0	0	0	0	0	0	0	3.26457	0	0	0	0	0	0	0	0	0	0	0	0	0	0
GALACTUROCAT-PWY: D-galacturonate degradation I|g__Citrobacter.s__Citrobacter_sp_MGH106	0	0	0	0	0	0	0	0	0	0	0	0	0	0	0	0	0	0	0	0	0	0	0	0	0	0	0	0	0	0	0	0	0	0.318268	0	0	0	0	0	0	0	0	0	0	0	0	0	0	0
GALACTUROCAT-PWY: D-galacturonate degradation I|g__Enterobacter.s__Enterobacter_cloacae_complex	0	0	0	0	0	0	0	0	0	0	0	0	0	0	0	0	0	0	0	0	0	0	0	0	0	0	0	0	0	0	0.515181	0.208948	0	1.35598	0.90927	0	0	0	0	0.262025	0.613564	0	0	0	0	0	0	0	0
GALACTUROCAT-PWY: D-galacturonate degradation I|g__Enterococcus.s__Enterococcus_faecium	0	0	0	0	0	0	0	0	0	0	0	0	0	0	0	0	0	0	0	0	0	0	0	0	0	0	0	0	0	0	0	0	0	0	0	0	0	0	0	0	0	0	0	0	0	0	0	0	0
GALACTUROCAT-PWY: D-galacturonate degradation I|g__Escherichia.s__Escherichia_coli	0	0	0	0	0	0	10.579	22.2433	0	0	0	0	0	0	0	0	0	0	0	0	0	44.7094	43.2125	0	101.553	130.734	56.889	75.2623	52.5536	0	0	0	0	0	0	0	0	0	0	0	0.527718	0	125.73	89.4877	0	118.112	90.8544	0	0
GALACTUROCAT-PWY: D-galacturonate degradation I|g__Klebsiella.s__Klebsiella_michiganensis	0	146.81	162.565	0	90.1692	59.9048	0	0	112.551	0	0	0	0	5.15661	2.02275	0	0	0	0	0	0	0	0	0	0	0	0	0	0	1.08784	19.5783	22.5955	0.625739	74.5506	16.3101	0	0	0	0	0	0	0	0	0	0	0	0	0	0
GALACTUROCAT-PWY: D-galacturonate degradation I|g__Klebsiella.s__Klebsiella_oxytoca	0	29.7548	24.8527	2.68316	81.1769	82.3071	0	0	0	0	4.33589	100.163	0	6.54079	31.3024	0	0	0	0	0	0	0	0	0	0	0	0	0	0	69.857	20.3158	16.6746	68.4236	70.039	22.6753	0	0	0	0	0	0.721213	0	0	0	0	0	0	0	0
GALACTUROCAT-PWY: D-galacturonate degradation I|g__Klebsiella.s__Klebsiella_pneumoniae	0	0	0	0	0	0	0	0	0.267891	0	0	0	0	0	0	0	0	0	0	0	0	2.27146	0	0	0	0	0	0	0	1.06948	0	0	0	0.269569	2.58789	0	0	0	0	0	0	0	0	0	0	0	0	0	0
GALACTUROCAT-PWY: D-galacturonate degradation I|g__Kluyvera.s__Kluyvera_ascorbata	0	0	0	0	0	0	0	0	0	0	0	0	0	0	0	0	0	0	0	0	0	0	0	0	0	0	0	0	0	0	3.33687	15.7215	0	0	0	0	0	0	0	0	0	0	0	0	0	0	0	0	0
GALACTUROCAT-PWY: D-galacturonate degradation I|unclassified	0	0	0	0	0	0	4.44957	3.15335	4.17026	0	0	0	0	0	0	0	0	0	0	0	0	7.78991	5.64296	0	6.21944	0	0	0	5.31061	0	0	0.707503	9.52551	0	1.00636	0	0	0	0	0	0	1.30518	0	1.24223	0	0	0	0	0
GLCMANNANAUT-PWY: superpathway of N-acetylglucosamine, N-acetylmannosamine and N-acetylneuraminate degradation|g__Citrobacter.s__Citrobacter_freundii	0	0	0	0	0	0	0	0	0	0	0	0	0	0	0	0	0	0	0	0	0	0	0	0	0	0	0	0	0	0	0	0	0	4.15345	0	0	0	0	0	1.47093	3.38833	0	0	0	0	0	0	0	0
GLCMANNANAUT-PWY: superpathway of N-acetylglucosamine, N-acetylmannosamine and N-acetylneuraminate degradation|g__Citrobacter.s__Citrobacter_koseri	0	0	0	0	0	0	0	0	0	0	0	0	0	0	0	0	0	0	0	0	0	0	0	0	0	0	0	0	0	0	0	0	0	0.252149	6.01877	0	0	0	0	0	0	0	0	0	0	0	0	0	0
GLCMANNANAUT-PWY: superpathway of N-acetylglucosamine, N-acetylmannosamine and N-acetylneuraminate degradation|g__Citrobacter.s__Citrobacter_sp_MGH106	0	0	0	0	0	0	0	0	0	0	0	0	0	0	0	0	0	0	0	0	0	0	0	0	0	0	0	0	0	0	0	0	0	0	0	0	0	0	0	0	0	0	0	0	0	0	0	0	0
GLCMANNANAUT-PWY: superpathway of N-acetylglucosamine, N-acetylmannosamine and N-acetylneuraminate degradation|g__Citrobacter.s__Citrobacter_youngae	0	0	0	0	0	0	0	0	0	0	0	0	0	0	0	0	0	0	0	0	0	0	0	0	0	0	0	0	0	0	0	0	0	0	0	0	0	0	0	0.196402	0.170769	0	0	0	0	0	0	0	0
GLCMANNANAUT-PWY: superpathway of N-acetylglucosamine, N-acetylmannosamine and N-acetylneuraminate degradation|g__Clostridium.s__Clostridium_perfringens	0	0	2.61907	0	0	0	0	0	0	0	0	0	0	0	0	0	0	0	6.83624	0	0	0	4.00369	0	0	6.27166	0	0	4.24224	0	0	4.78571	0	0	0	0	0	0	0	5.30297	2.54513	0	0	0	0	0	0	0	0
GLCMANNANAUT-PWY: superpathway of N-acetylglucosamine, N-acetylmannosamine and N-acetylneuraminate degradation|g__Enterobacter.s__Enterobacter_cloacae_complex	0	0	0	0	0	0	0	0	0	241.611	143.226	4.64571	250.103	117.422	53.7663	296.451	225.924	261.663	250.93	263.856	234.296	0	0	0	0	0	0	0	0	0	3.42735	0	0	20.1472	0	0	0	0	6.86304	5.59355	2.19104	0	0	0	0	0	0	0	0
GLCMANNANAUT-PWY: superpathway of N-acetylglucosamine, N-acetylmannosamine and N-acetylneuraminate degradation|g__Escherichia.s__Escherichia_coli	0	0	0	0	0	0	20.0288	43.9177	0	0	0	0	0	0	0	0	0	0	0	0	0	266.641	244.084	0	184.746	203.246	354.696	373.223	333.238	0	0	0	0	0	0	0	0	0	0	4.4097	6.52341	0	228.694	148.31	0	222.697	168.514	0	0
GLCMANNANAUT-PWY: superpathway of N-acetylglucosamine, N-acetylmannosamine and N-acetylneuraminate degradation|g__Haemophilus.s__Haemophilus_parainfluenzae	0	0	0	0	0	0.502267	0	0	0	0	0	0	0	0	0	0	0	0	0	0	0	0	0	0	0	0	0	0	0	0	0	0	0	0.900293	0	0	7.83124	99.3164	0	0	0	25.3122	0	0	0	0	0	0	0
GLCMANNANAUT-PWY: superpathway of N-acetylglucosamine, N-acetylmannosamine and N-acetylneuraminate degradation|g__Haemophilus.s__Haemophilus_sp_HMSC71H05	0	0	0	0	0	0.678106	0	0	0	0	0	0	0	0	0	0	0	0	0	0	0	0	0	0	0	0	0	0	0	0	0	0	0	1.39384	0	0	3.63422	0	0	0	0	0	0	0	0	0	0	0	0
GLCMANNANAUT-PWY: superpathway of N-acetylglucosamine, N-acetylmannosamine and N-acetylneuraminate degradation|g__Klebsiella.s__Klebsiella_aerogenes	0	0	0	0	0	0	0	0	0	0	0	0	0	0	0	0	0	0	0	0	0	0	0	0	0	0	0	0	0	0	0	0	0	0	0	0	0	0	0	0	0	0	0	0	0	0	0	0	0
GLCMANNANAUT-PWY: superpathway of N-acetylglucosamine, N-acetylmannosamine and N-acetylneuraminate degradation|g__Klebsiella.s__Klebsiella_michiganensis	0	94.8986	105.545	0	55.4008	104.163	0	0	122.527	0	13.1466	0	0	11.4559	72.3731	0	0	0	0	0	0	0	0	0	0	0	0	0	0	135.957	22.6192	15.1688	122.481	88.9672	36.2482	0	0	0	0	0	0.580541	0	0	0	0	0	0	0	0
GLCMANNANAUT-PWY: superpathway of N-acetylglucosamine, N-acetylmannosamine and N-acetylneuraminate degradation|g__Klebsiella.s__Klebsiella_oxytoca	0	85.5267	95.6018	1.59609	18.1347	43.8749	0	0	0	0	25.8997	113.237	0	13.7278	36.4382	0	0	0	0	0	0	0	0	0	0	0	0	0	0	86.4156	21.8974	9.66023	94.1128	81.248	32.0843	0	0	0	0	0	1.43453	0	0	0	0	0	0	0	0
GLCMANNANAUT-PWY: superpathway of N-acetylglucosamine, N-acetylmannosamine and N-acetylneuraminate degradation|g__Klebsiella.s__Klebsiella_pneumoniae	0	0	0	0	0	0	0	0	0	0	0	0.844082	0	0	0	0	0	0	0	0	0	12.2599	13.1968	0	0	0	0	0	0	5.48988	0	0	0	1.45938	3.7343	0	0	0	114.184	99.5324	81.0839	0	0	16.0008	0	0	0	0	0
GLCMANNANAUT-PWY: superpathway of N-acetylglucosamine, N-acetylmannosamine and N-acetylneuraminate degradation|g__Kluyvera.s__Kluyvera_ascorbata	0	0	0	0	0	0	0	0	0	0	0	0	0	0	0	0	0	0	0	0	0	0	0	0	0	0	0	0	0	0	2.17581	8.9852	0	0	0	0	0	0	0	0	0	0	0	0	0	0	0	0	0
GLCMANNANAUT-PWY: superpathway of N-acetylglucosamine, N-acetylmannosamine and N-acetylneuraminate degradation|g__Proteus.s__Proteus_mirabilis	0	0	0	0	0	0	0	0	0	0	0	0	0	0	0	0	0	0	0	0	0	0	0	0	0	0	0	0	0	0	0	0	0	0	0	0	0	0	0	0	0	0	0	0	0	0	0	0	0
GLCMANNANAUT-PWY: superpathway of N-acetylglucosamine, N-acetylmannosamine and N-acetylneuraminate degradation|g__Raoultella.s__Raoultella_ornithinolytica	0	0	0	0	0	0	0	0	0	0	0	0	0	0	0	0	0	0	0	0	0	0	0	0	0	0	0	0	0	0	0	0	0	0	0	0	0	0	0	0.935349	11.5028	0	0	0	0	0	0	0	0
GLCMANNANAUT-PWY: superpathway of N-acetylglucosamine, N-acetylmannosamine and N-acetylneuraminate degradation|g__Raoultella.s__Raoultella_planticola	0	0	0	0	0	0	0	0	0	0	0	0	0	0	0	0	0	0	0	0	0	0	0	0	0	0	0	0	0	0	0	0	0	0	0	0	0	0	0	0	0.212689	0	0	0	0	0	0	0	0
GLCMANNANAUT-PWY: superpathway of N-acetylglucosamine, N-acetylmannosamine and N-acetylneuraminate degradation|g__Raoultella.s__Raoultella_terrigena	0	0	0	0	0	0	0	0	0	0	0	0	0	0	0	0	0	0	0	0	0	0	0	0	0	0	0	0	0	0	0	0	0	0	0	0	0	0	0	0	0	0	0	0	0	0	0	303.85	28.7718
GLCMANNANAUT-PWY: superpathway of N-acetylglucosamine, N-acetylmannosamine and N-acetylneuraminate degradation|g__Staphylococcus.s__Staphylococcus_aureus	0	2.24656	5.33291	0	0	0	0	0	0	0	11.8251	6.77839	0	0	0	0	8.33947	0	0	0	0	0	0	0	0	0	0	0	0	0	0	0	0	0	0	0	0	0	0	0	0	0	0	0	0	0	0	0	0
GLCMANNANAUT-PWY: superpathway of N-acetylglucosamine, N-acetylmannosamine and N-acetylneuraminate degradation|g__Staphylococcus.s__Staphylococcus_hominis	17.0409	4.05417	8.97676	359.139	0	0	0	0	0	0	0	0	0	0	0	0	0	0	0	0	0	0	0	0	0	0	0	0	0	0	0	0	0	0	0	0	0	0	0	0	0	0	0	0	0	0	0	0	0
GLCMANNANAUT-PWY: superpathway of N-acetylglucosamine, N-acetylmannosamine and N-acetylneuraminate degradation|g__Streptococcus.s__Streptococcus_agalactiae	0	0	0	0	0	0	0	0	0	0	0	0	0	0	0	0	0	0	0	0	0	0	0	0	0	0	0	0	0	0	0	0	0	0	0	0	0	0	0	0	0	0	0	0	0	0	0	0	0
GLCMANNANAUT-PWY: superpathway of N-acetylglucosamine, N-acetylmannosamine and N-acetylneuraminate degradation|g__Streptococcus.s__Streptococcus_gordonii	0	0	0	0	0	0	0	0	0	0	0	0	0	0	0	0	0	0	0	0	0	0	0	0	0	0	0	0	0	0	0	0	0	0	0	0	0	0	0	0	0	3.76265	0	0	0	0	0	0	0
GLCMANNANAUT-PWY: superpathway of N-acetylglucosamine, N-acetylmannosamine and N-acetylneuraminate degradation|unclassified	0	0	0	0	0	0	2.50461	0	0.564571	0	0	0	0	0	0	0	0	0	0	0	0	1.81457	4.01818	0	0	0	4.7372	5.38932	0	1.60279	0	0	32.9517	0	0	0	0	0	0	0	0.703862	0	0	7.39876	0	4.28275	0	0	0
GLUCARDEG-PWY: D-glucarate degradation I|g__Citrobacter.s__Citrobacter_freundii	0	0	0	0	0	0	0	0	0	0	0	0	0	0	0	0	0	0	0	0	0	0	0	0	0	0	0	0	0	0	0	0.146426	1.90942	0.679458	0.922526	0	0	0	0	2.14017	4.2233	0	0	0	0	0	0	0	0
GLUCARDEG-PWY: D-glucarate degradation I|g__Citrobacter.s__Citrobacter_koseri	0	0	0	0	0	0	0	0	0	0	0	0	0	0	0	0	0	0	0	0	0	0	0	0	0	0	0	0	0	0	0	0	0	0.517291	7.58891	0	0	0	0	0	0	0	0	0	0	0	0	0	0
GLUCARDEG-PWY: D-glucarate degradation I|g__Citrobacter.s__Citrobacter_sp_MGH106	0	0	0	0	0	0	0	0	0	0	0	0	0	0	0	0	0	0	0	0	0	0	0	0	0	0	0	0	0	0	0	0	0	0.609787	0	0	0	0	0	0	0	0	0	0	0	0	0	0	0
GLUCARDEG-PWY: D-glucarate degradation I|g__Enterobacter.s__Enterobacter_cloacae_complex	0	0	0	0	0.448028	0.327656	0	0	0	166.643	123.881	2.99215	183.969	99.5565	49.1372	209.087	161.401	192.571	183.389	190.012	173.314	0	0	0	0	0	0	0	0	0	9.23341	15.9483	0	24.426	22.5637	0	0	0	6.99632	6.21343	1.40509	0	0	0	0	0	0	0	0
GLUCARDEG-PWY: D-glucarate degradation I|g__Escherichia.s__Escherichia_coli	0	0	0	0	0	0	15.1112	40.9291	0	0	0	0	0	0	0	0	0	0	0	0	0	225.777	190.736	0	149.391	175.491	279.425	292.206	240.482	0	0	0	0	0	0	0	0	0	0	0	2.67136	0	156.322	118.449	0	160.398	104.982	0	0
GLUCARDEG-PWY: D-glucarate degradation I|g__Klebsiella.s__Klebsiella_aerogenes	0	0	0	0	0	0	0	0	0	0	0	0	0	0	0	0	0	0	0	0	0	0	0	0	0	0	0	0	0	0	0	0	0	0	0	0	0	0	0	0	0	0	0	0	0	0	0	0	0
GLUCARDEG-PWY: D-glucarate degradation I|g__Klebsiella.s__Klebsiella_oxytoca	0	5.13619	3.72999	2.98365	31.6715	66.8729	0	0	0	0	9.61274	143.597	0	8.22065	62.4304	0	0	0	0	0	0	0	0	0	0	0	0	0	0	128.612	16.4053	6.02128	125.57	56.3492	32.6021	0	0	0	0	0	0	0	0	0	0	0	0	0	0
GLUCARDEG-PWY: D-glucarate degradation I|g__Klebsiella.s__Klebsiella_pneumoniae	0	0	0	0	0	0	0	0	0	0	0	0	0	0	0	0	0	0	0	0	0	32.0541	28.7727	0	0	0	0	0	0	11.7882	0	0	0	0.948612	0	0	0	0	282.216	238.584	157.228	0	0	36.3631	0	0	0	0	0
GLUCARDEG-PWY: D-glucarate degradation I|g__Klebsiella.s__Klebsiella_variicola	0	0	0	0	0	0	0	0	0	0	0	0	0	0	0	0	0	0	0	0	0	0	0	0	0	0	0	0	0	0.202251	0	0	0	0	0	0	0	0	0	0	0	0	0	0	0	0	0	0	0
GLUCARDEG-PWY: D-glucarate degradation I|g__Kluyvera.s__Kluyvera_ascorbata	0	0	0	0	0	0	0	0	0	0	0	0	0	0	0	0	0	0	0	0	0	0	0	0	0	0	0	0	0	0	1.00693	6.54555	0	0	0	0	0	0	0	0	0	0	0	0	0	0	0	0	0
GLUCARDEG-PWY: D-glucarate degradation I|g__Raoultella.s__Raoultella_ornithinolytica	0	0	0	0	0	0	0	0	0	0	0	0	0	0	0	0	0	0	0	0	0	0	0	0	0	0	0	0	0	0	0	0	0	0	0	0	0	0	0	0.377655	0	0	0	0	0	0	0	0	0
GLUCARDEG-PWY: D-glucarate degradation I|g__Raoultella.s__Raoultella_planticola	0	0	0	0	0	0	0	0	0	0	0	0	0	0	0	0	0	0	0	0	0	0	0	0	0	0	0	0	0	0	0	0	0	0	0	0	0	0	0	0	0.266848	0	0	0	0	0	0	0	0
GLUCARDEG-PWY: D-glucarate degradation I|g__Raoultella.s__Raoultella_terrigena	0	0	0	0	0	0	0	0	0	0	0	0	0	0	0	0	0	0	0	0	0	0	0	0	0	0	0	0	0	0	0	0	0	0	0	0	0	0	0	0	0	0	0	0.150353	0	0	0	253.014	21.9834
GLUCARDEG-PWY: D-glucarate degradation I|unclassified	0	0	0	0	0	0	2.43244	1.13334	0.672454	0	0	1.24006	0	0	0	0	0	0	0	0	0	1.85257	1.36143	0	4.03071	5.39974	0.860259	1.62305	1.18258	4.36001	0	3.33156	36.5465	0.923959	1.43116	0	0	0	0	0	0	1.76061	4.50635	5.53101	0	5.41888	4.67357	0	0
GLUCARGALACTSUPER-PWY: superpathway of D-glucarate and D-galactarate degradation|g__Citrobacter.s__Citrobacter_freundii	0	0	0	0	0	0	0	0	0	0	0	0	0	0	0	0	0	0	0	0	0	0	0	0	0	0	0	0	0	0	0	0.213584	1.53168	4.75739	1.19168	0	0	0	0	3.04392	8.676	0	0	0	0	0	0	0	0
GLUCARGALACTSUPER-PWY: superpathway of D-glucarate and D-galactarate degradation|g__Citrobacter.s__Citrobacter_koseri	0	0	0	0	0	0	0	0	0	0	0	0	0	0	0	0	0	0	0	0	0	0	0	0	0	0	0	0	0	0	0	0	0	0.552932	7.73399	0	0	0	0	0	0	0	0	0	0	0	0	0	0
GLUCARGALACTSUPER-PWY: superpathway of D-glucarate and D-galactarate degradation|g__Citrobacter.s__Citrobacter_sp_MGH106	0	0	0	0	0	0	0	0	0	0	0	0	0	0	0	0	0	0	0	0	0	0	0	0	0	0	0	0	0	0	0	0	0	0.470143	0	0	0	0	0	0	0	0	0	0	0	0	0	0	0
GLUCARGALACTSUPER-PWY: superpathway of D-glucarate and D-galactarate degradation|g__Enterobacter.s__Enterobacter_cloacae_complex	0	0	0	0	0.454955	0.368555	0	0	0	199.133	141.397	2.98982	214.216	118.866	57.0359	256.168	185.361	232.502	222.681	227.818	200.372	0	0	0	0	0	0	0	0	0	9.99743	16.3779	0	25.7392	23.2247	0	0	0	10.5383	8.91575	2.16059	0	0	0	0	0	0	0	0
GLUCARGALACTSUPER-PWY: superpathway of D-glucarate and D-galactarate degradation|g__Escherichia.s__Escherichia_coli	0	0	0	0	0	0	18.2563	49.7104	0	0	0	0	0	0	0	0	0	0	0	0	0	257.23	213.793	0	359.511	381.101	305.13	342.789	273.393	0	0	0	0	0	0	0	0	0	0	19.787	17.5453	0	221.251	173.029	0	227.102	163.518	0	0
GLUCARGALACTSUPER-PWY: superpathway of D-glucarate and D-galactarate degradation|g__Flavonifractor.s__Flavonifractor_plautii	0	0	0	0	0	0	4.52176	0	1.82838	0	0	0	0	0	0	0	0	0	0	0	0	0	0	0	0	0	0	0	0	0	0	0	0	0	0	0	0	0	0	0	0	0	0	0	0	0	0	0	0
GLUCARGALACTSUPER-PWY: superpathway of D-glucarate and D-galactarate degradation|g__Klebsiella.s__Klebsiella_aerogenes	0	0	0	0	0	0	0	0	0	0	0	0	0	0	0	0	0	0	0	0	0	0	0	0	0	0	0	0	0	0	0	0	0	0	0	0	0	0	0	0	0	0	0	0	0	0	0	0	0
GLUCARGALACTSUPER-PWY: superpathway of D-glucarate and D-galactarate degradation|g__Klebsiella.s__Klebsiella_oxytoca	0	229.788	259.544	4.49681	173.759	223.355	0	0	0	0	23.699	355.879	0	19.5531	148.239	0	0	0	0	0	0	0	0	0	0	0	0	0	0	334.439	63.0429	46.304	318.165	221.177	101.207	0	0	0	0	0	0	0	0	0	0	0	0	0	0
GLUCARGALACTSUPER-PWY: superpathway of D-glucarate and D-galactarate degradation|g__Klebsiella.s__Klebsiella_pneumoniae	0	0	0	0	0	0	0	0	0	0	0	0	0	0	0	0	0	0	0	0	0	48.2106	36.1826	0	0	0	0	0	0	18.0785	0	0	0	1.21358	0	0	0	0	336.488	264.609	175.185	0	0	71.932	0	0	0	0	0
GLUCARGALACTSUPER-PWY: superpathway of D-glucarate and D-galactarate degradation|g__Klebsiella.s__Klebsiella_variicola	0	0	0	0	0	0	0	0	0	0	0	0	0	0	0	0	0	0	0	0	0	0	0	0	0	0	0	0	0	0.105915	0	0	0	0	0	0	0	0	0	0	0	0	0	0	0	0	0	0	0
GLUCARGALACTSUPER-PWY: superpathway of D-glucarate and D-galactarate degradation|g__Kluyvera.s__Kluyvera_ascorbata	0	0	0	0	0	0	0	0	0	0	0	0	0	0	0	0	0	0	0	0	0	0	0	0	0	0	0	0	0	0	1.03993	6.84947	0	0	0	0	0	0	0	0	0	0	0	0	0	0	0	0	0
GLUCARGALACTSUPER-PWY: superpathway of D-glucarate and D-galactarate degradation|g__Raoultella.s__Raoultella_ornithinolytica	0	0	0	0	0	0	0	0	0	0	0	0	0	0	0	0	0	0	0	0	0	0	0	0	0	0	0	0	0	0	0	0	0	0	0	0	0	0	0	0.376027	0	0	0	0	0	0	0	0	0
GLUCARGALACTSUPER-PWY: superpathway of D-glucarate and D-galactarate degradation|g__Raoultella.s__Raoultella_planticola	0	0	0	0	0	0	0	0	0	0	0	0	0	0	0	0	0	0	0	0	0	0	0	0	0	0	0	0	0	0	0	0	0	0	0	0	0	0	0	0	0.266753	0	0	0	0	0	0	0	0
GLUCARGALACTSUPER-PWY: superpathway of D-glucarate and D-galactarate degradation|g__Raoultella.s__Raoultella_terrigena	0	0	0	0	0	0	0	0	0	0	0	0	0	0	0	0	0	0	0	0	0	0	0	0	0	0	0	0	0	0	0	0	0	0	0	0	0	0	0	0	0	0	0	0.158199	0	0	0.629128	263.696	25.1264
GLUCARGALACTSUPER-PWY: superpathway of D-glucarate and D-galactarate degradation|unclassified	0	0	0	0	0	0	2.99209	3.27312	1.07304	0	0	1.26298	0	0	0	0	0	0	0	0	0	1.82545	1.34571	0	12.2871	7.93554	0.852596	1.60577	1.17429	4.82646	0	3.53833	47.2269	0.95153	1.22263	0	0	0	0	0	0	1.76975	14.5002	7.27282	0	11.718	6.06678	0	0
GLUCONEO-PWY: gluconeogenesis I|g__Bacteroides.s__Bacteroides_fragilis	0	0	0	0	0	0	2.53723	7.89685	14.6256	0	0	0	0	0	0	0	0	0	0	0	0	0	0	0	0	0	0	0	0	0	0	0	0	0	0	0	0	0	0	0	0	0	0	0	0	0	0	0	0
GLUCONEO-PWY: gluconeogenesis I|g__Citrobacter.s__Citrobacter_freundii	0	0	0	0	0	0	0	0	0	0	0	0	0	0	0	0	0	0	0	0	0	0	0	0	0	0	0	0	0	0	0	0.28098	9.69093	4.90204	0.961306	0	0	0	0	2.83473	7.4117	0	0	0	0	0	0	0	0
GLUCONEO-PWY: gluconeogenesis I|g__Citrobacter.s__Citrobacter_koseri	0	0	0	0	0	0	0	0	0	0	0	0	0	0	0	0	0	0	0	0	0	0	0	0	0	0	0	0	0	0	0	0	0	1.00574	8.55618	0	0	0	0	0	0	0	0	0	0	0	0	0	0
GLUCONEO-PWY: gluconeogenesis I|g__Citrobacter.s__Citrobacter_sp_MGH106	0	0	0	0	0	0	0	0	0	0	0	0	0	0	0	0	0	0	0	0	0	0	0	0	0	0	0	0	0	0	0	0	0	0.453231	0	0	0	0	0	0	0	0	0	0	0	0	0	0	0
GLUCONEO-PWY: gluconeogenesis I|g__Citrobacter.s__Citrobacter_youngae	0	0	0	0	0	0	0	0	0	0	0	0	0	0	0	0	0	0	0	0	0	0	0	0	0	0	0	0	0	0	0	0	0	0.23327	0	0	0	0	0	0.643742	1.36246	0	0	0	0	0	0	0	0
GLUCONEO-PWY: gluconeogenesis I|g__Enterobacter.s__Enterobacter_cloacae_complex	0	0	0	0	1.37535	0.390699	0	0	0	291.803	206.732	6.14326	300.148	162.205	83.2546	328.71	263.398	309.077	298.498	314.039	285.403	0	0	0	0	0	0	0	0	0	11.0751	24.3319	0	31.709	28.052	0	0	0	10.3463	8.91977	3.41316	0	0	0	0	0	0	0	0
GLUCONEO-PWY: gluconeogenesis I|g__Escherichia.s__Escherichia_coli	0	0	0	0	0	0	18.0247	39.7001	0.329685	0	0	0	0	0	0	0	0	0	0	0	0	194.946	172.569	0	206.478	226.271	244.647	241.646	224.801	0	0	0	0	0	0	0	0	0	0	0	3.27537	0	220.134	163.999	0	216.805	147.105	0	0
GLUCONEO-PWY: gluconeogenesis I|g__Haemophilus.s__Haemophilus_parainfluenzae	0	0	0	0	0	0	0	0	0	0	0	0	0	0	0	0	0	0	0	0	0	0	0	0	0	0.258466	0	0	0	0	0	0	0	1.02046	0	0	6.1752	120.698	0	0	0	26.3424	0	0	0	0	0	0	0
GLUCONEO-PWY: gluconeogenesis I|g__Haemophilus.s__Haemophilus_sp_HMSC71H05	0	0	0	0	0	0	0	0	0	0	0	0	0	0	0	0	0	0	0	0	0	0	0	0	0	0	0	0	0	0	0	0	0	0	0	0	4.79052	0	0	0	0	0	0	0	0	0	0	0	0
GLUCONEO-PWY: gluconeogenesis I|g__Klebsiella.s__Klebsiella_aerogenes	0	0	0	0	0	0	0	0	0	0	0	0	0	0	0	0	0	0	0	0	0	0	0	0	0	0	0	0	0	0	0	0	0	0	0	0	0	0	0	0	0	0	0	0	0	0	0	0	0
GLUCONEO-PWY: gluconeogenesis I|g__Klebsiella.s__Klebsiella_michiganensis	0	17.9119	17.4118	0	86.7233	93.9986	0	0	126.844	0	6.65252	0	0	7.84971	45.1479	0	0	0	0	0	0	0	0	0	0	0	0	0	0	98.0187	29.5118	19.0611	86.5378	99.5114	33.4832	0	0	0	0	0	0.427686	0	0	0	0	0	0	0	0
GLUCONEO-PWY: gluconeogenesis I|g__Klebsiella.s__Klebsiella_oxytoca	0	147.816	158.714	2.67776	98.0309	108.777	0	0	0	0	10.3929	151.881	0	11.557	69.9656	0	0	0	0	0	0	0	0	0	0	0	0	0	0	154.079	31.7342	27.4557	152.467	123.812	41.7797	0	0	0	0	0	2.97124	0	0	0	0	0	0	0	0
GLUCONEO-PWY: gluconeogenesis I|g__Klebsiella.s__Klebsiella_pneumoniae	0	0	0	0	0	0	0	0	0	0	0	0	0	0	0	0	0	0	0	0	0	15.5427	11.6134	0	0	0	0	0	0	30.877	0	0	0	1.61226	0.342062	0	0	0	371.627	353.833	302.146	0	0	35.243	0	0	0	0	0
GLUCONEO-PWY: gluconeogenesis I|g__Klebsiella.s__Klebsiella_quasipneumoniae	0	0	0	0	0	0	0	0	0	0	0	0	0	0	0	0	0	0	0	0	0	0	0	0	0	0	0	0	0	0.305656	0	0	0	0	0	0	0	0	0.393302	0	0	0	0	0	0	0	0	0	0
GLUCONEO-PWY: gluconeogenesis I|g__Kluyvera.s__Kluyvera_ascorbata	0	0	0	0	0	0	0	0	0	0	0	0	0	0	0	0	0	0	0	0	0	0	0	0	0	0	0	0	0	0	3.81915	15.8091	0	0	0	0	0	0	0	0	0	0	0	0	0	0	0	0	0
GLUCONEO-PWY: gluconeogenesis I|g__Raoultella.s__Raoultella_ornithinolytica	0	0	0	0	0	0	0	0	0	0	0	0	0	0	0	0	0	0	0	0	0	0	0	0	0	0	0	0	0	0	0	0	0	0	0	0	0	0	0	0.603669	16.6001	0	0	0	0	0	0	0	0
GLUCONEO-PWY: gluconeogenesis I|g__Raoultella.s__Raoultella_planticola	0	0	0	0	0	0	0	0	0	0	0	0	0	0	0	0	0	0	0	0	0	0	0	0	0	0	0	0	0	0	0	0	0	0	0	0	0	0	0	0	1.30177	0	0	0	0	0	0	0	0
GLUCONEO-PWY: gluconeogenesis I|g__Raoultella.s__Raoultella_terrigena	0	0	0	0	0	0	0	0	0	0	0	0	0	0	0	0	0	0	0	0	0	0	0	0	0	0	0	0	0	0	0	0	0	0	0	0	0	0	0	0	0	0	0	0	0	0	0.490323	347.556	27.5621
GLUCONEO-PWY: gluconeogenesis I|g__Serratia.s__Serratia_marcescens	0	0	0	0	0	0	0	0	0	0	0	0	0	0	0	0	0	0	0	0	0	0	0	0	0	0	0	0	0	0	0	0	0	0	0	0	0	0	0	0	0	0	0	0	0	0	0	0	0
GLUCONEO-PWY: gluconeogenesis I|g__Staphylococcus.s__Staphylococcus_aureus	0	3.89054	6.49369	0	0	0	0	0	0	0	12.1522	7.25085	0	0	0	0	8.1193	0	0	0	0	0	0	0	0	0	0	0	0	0	0	0	0	0	0	0	0	0	0	0	0	0	0	0	0	0	0	0	0
GLUCONEO-PWY: gluconeogenesis I|g__Staphylococcus.s__Staphylococcus_epidermidis	639.555	72.1323	35.6898	333.857	4.34509	1.51883	17.748	16.2978	0	54.8737	12.6704	3.36869	46.3059	3.3108	4.54187	15.5071	27.8989	37.8002	24.5082	28.9965	14.4713	0	0	7.98991	1.7566	8.27413	0	0	1.72491	0	1.68581	6.34003	6.24987	1.67955	6.5136	206.213	52.5449	17.782	0	0	0	107.443	3.49361	2.8074	109.29	3.89463	0	28.2807	58.6431
GLUCONEO-PWY: gluconeogenesis I|unclassified	0	0	0	0	0	0	0	0	2.55544	0	0	0	0	0	0	0	0	0	0	0	0	1.69811	2.33142	0	0	2.17006	0	0	0	0	0	0	7.1391	9.48527	0	0	0	0	0	0	1.93211	5.86834	2.44097	0	0	6.87373	0	0	0
GLUCOSE1PMETAB-PWY: glucose and glucose-1-phosphate degradation|g__Bifidobacterium.s__Bifidobacterium_bifidum	0	0	0	0	0	0	0	0.311085	0.124574	0	0	0	0	0	0	0	0	0	0	0	0	0	0	0	0	0	0	0	0	0	0	0.737702	0	0	0	0	0	0	0	0	0	0	0	0	0	0	0	0	0
GLUCOSE1PMETAB-PWY: glucose and glucose-1-phosphate degradation|g__Bifidobacterium.s__Bifidobacterium_breve	0	0	0	0	0	0	498.308	244.637	144.082	0	0	0	0	0	0	0	0	0	0	0	0	0	0	0	0	0	0	0	10.9385	0	594.722	259.866	0	0	292.865	0	0	0	0	0	0	0	0	0	0	0	0	0	0
GLUCOSE1PMETAB-PWY: glucose and glucose-1-phosphate degradation|g__Bifidobacterium.s__Bifidobacterium_longum	0	0	0	0	0	0	41.4095	20.0007	28.4819	0	0	0	0	0	0	0	0	0	0	0	0	0	0	0	0	0	0	0	0	0	0	0	0	0	0	0	0	0	0	0	0	0	0	0	0	0	0	0	0
GLUCOSE1PMETAB-PWY: glucose and glucose-1-phosphate degradation|g__Citrobacter.s__Citrobacter_freundii	0	0	0	0	0	0	0	0	0	0	0	0	0	0	0	0	0	0	0	0	0	0	0	0	0	0	0	0	0	0	0	0	0	2.01429	0.650814	0	0	0	0	1.64131	3.95368	0	0	0	0	0	0	0	0
GLUCOSE1PMETAB-PWY: glucose and glucose-1-phosphate degradation|g__Citrobacter.s__Citrobacter_koseri	0	0	0	0	0	0	0	0	0	0	0	0	0	0	0	0	0	0	0	0	0	0	0	0	0	0	0	0	0	0	0	0	0	0.257882	2.38504	0	0	0	0	0	0	0	0	0	0	0	0	0	0
GLUCOSE1PMETAB-PWY: glucose and glucose-1-phosphate degradation|g__Dermabacter.s__Dermabacter_hominis	0	0	0	0	0	0	0	0	0	0	0	0	0	0	0	0	0	0	0	0	0	0	0	0	0	0	0	0	0	0	0	0	0	0	0	0	0	0	0	0	0	0	0	0	0	0	0	0	0
GLUCOSE1PMETAB-PWY: glucose and glucose-1-phosphate degradation|g__Enterobacter.s__Enterobacter_cloacae_complex	0	0	0	0	1.34225	0.745586	0.581083	0	0	189.343	100.862	2.52209	207.952	71.2476	38.4693	228.398	180.304	204.845	201.225	222.817	198.845	0	0	0	0	0	0	0	0	0	6.4436	11.1973	0	20.9525	12.8858	0	0	0	6.44545	3.7845	0.21629	0	0	0	0	0	0	0	0
GLUCOSE1PMETAB-PWY: glucose and glucose-1-phosphate degradation|g__Escherichia.s__Escherichia_coli	0	0	0	0	0	0	10.8306	27.0592	0	0	0	0	0	0	0	0	0	0	0	0	0	197.22	183.898	0	123.573	142.078	237.056	249.144	228.124	0	0	0	0	0	0	0	0	0	0	51.4216	38.9873	0	236.499	155.067	0	224.83	149.283	0	0
GLUCOSE1PMETAB-PWY: glucose and glucose-1-phosphate degradation|g__Klebsiella.s__Klebsiella_aerogenes	0	0	0	0	0	0	0	0	0	0	0	0	0	0	0	0	0	0	0	0	0	0	0	0	0	0	0	0	0	0	0	0	0	0	0	0	0	0	0	0	0	0	0	0	0	0	0	0	0
GLUCOSE1PMETAB-PWY: glucose and glucose-1-phosphate degradation|g__Klebsiella.s__Klebsiella_michiganensis	0	85.8432	93.5225	0	99.2878	141.639	0	0	151.607	0	10.3522	0	0	13.8209	83.9796	0	0	0	0	0	0	0	0	0	0	0	0	0	0	212.237	39.337	22.4394	182.502	132.06	57.3001	0	0	0	0	0	0	0	0	0	0	0	0	0	0
GLUCOSE1PMETAB-PWY: glucose and glucose-1-phosphate degradation|g__Klebsiella.s__Klebsiella_oxytoca	0	281.863	334.085	2.29487	189.33	166.648	0	0	0	0	18.5296	213.343	0	24.9553	93.6126	0	0	0	0	0	0	0	0	0	0	0	0	0	0	146.652	51.0285	49.2685	128.327	178.002	57.5622	0	0	0	0	0	0.609489	0	0	0	0	0	0	0	0
GLUCOSE1PMETAB-PWY: glucose and glucose-1-phosphate degradation|g__Klebsiella.s__Klebsiella_pneumoniae	0	0	0	0	0	0	0	0	0	0	0	0	0	0	0	0	0	0	0	0	0	13.2573	12.3748	0	0	0	0	0	0	25.5788	0	0	0	2.09457	1.24455	0	0	0	365.889	329.132	246.169	0	0	35.511	0	0	0	0	0
GLUCOSE1PMETAB-PWY: glucose and glucose-1-phosphate degradation|g__Klebsiella.s__Klebsiella_quasipneumoniae	0	0	0	0	0	0	0	0	0	0	0	0	0	0	0	0	0	0	0	0	0	0	0	0	0	0	0	0	0	0	0	0	0	0	0	0	0	0	0	0	0.216958	0	0	0	0	0	0	0	0
GLUCOSE1PMETAB-PWY: glucose and glucose-1-phosphate degradation|g__Klebsiella.s__Klebsiella_variicola	0	0	0	0	0	0	0	0	0	0	0	0	0	0	0	0	0	0	0	0	0	0	0	0	0	0	0	0	0	0	0	0	0	0	0	0	0	0	1.11269	0.823402	0.821009	0	0	0.259953	0	0	0	0	0
GLUCOSE1PMETAB-PWY: glucose and glucose-1-phosphate degradation|g__Kluyvera.s__Kluyvera_ascorbata	0	0	0	0	0	0	0	0	0	0	0	0	0	0	0	0	0	0	0	0	0	0	0	0	0	0	0	0	0	0	3.48371	14.1739	0	0	0	0	0	0	0	0	0	0	0	0	0	0	0	0	0
GLUCOSE1PMETAB-PWY: glucose and glucose-1-phosphate degradation|g__Raoultella.s__Raoultella_ornithinolytica	0	0	0	0	0	0	0	0	0	0	0	0	0	0	0	0	0	0	0	0	0	0	0	0	0	0	0	0	0	0	0	0	0	0	0	0	0	0	0	0.818113	28.6819	0	0	0	0	0	0	0	0
GLUCOSE1PMETAB-PWY: glucose and glucose-1-phosphate degradation|g__Raoultella.s__Raoultella_planticola	0	0	0	0	0	0	0	0	0	0	0	0	0	0	0	0	0	0	0	0	0	0	0	0	0	0	0	0	0	0	0	0	0	0	0	0	0	0	0	0	0.598711	0	0	0	0	0	0	0	0
GLUCOSE1PMETAB-PWY: glucose and glucose-1-phosphate degradation|g__Raoultella.s__Raoultella_terrigena	0	0	0	0	0	0	0	0	0	0	0	0	0	0	0	0	0	0	0	0	0	0	0	0	0	0	0	0	0	0	0	0	0	0	0	0	0	0	0	0	0	0	0	0	0	0	0.550431	210.42	17.2552
GLUCOSE1PMETAB-PWY: glucose and glucose-1-phosphate degradation|g__Serratia.s__Serratia_marcescens	0	0	0	0	0	0	0	0	0	0	0	0	0	0	0	0	0	0	0	0	0	0	0	0	0	0	0	0	0	0	0	0	0	0	0	0	0	0	0	0	0	0	0	0	0	0	0	0	0
GLUCOSE1PMETAB-PWY: glucose and glucose-1-phosphate degradation|g__Staphylococcus.s__Staphylococcus_epidermidis	0	0	0	0	0	0	0	5.67931	0	0	0	0	0	0	0	0	0	0	0	0	0	0	0	0	0	0	0	0	0	0	0	0	0	0	0	0	0	0	0	0	0	0	0	0	0	0	0	0	0
GLUCOSE1PMETAB-PWY: glucose and glucose-1-phosphate degradation|unclassified	0	0	0	0	0	0	3.77893	5.89761	4.78941	0	0	0	0	0.887232	0	0	0	0	0	0	0	13.2753	10.3155	0	34.9871	27.7715	25.1718	27.9037	25.2775	15.6066	0	2.86987	27.3036	2.78648	0.560715	0	0	0	0	0	0	2.97815	35.1702	20.4617	0	36.4132	27.3208	0	0
GLUCUROCAT-PWY: superpathway of &beta;-D-glucuronosides degradation|g__Bacteroides.s__Bacteroides_fragilis	0	0	0	0	0	0	0	1.28837	0	0	0	0	0	0	0	0	0	0	0	0	0	0	0	0	0	0	0	0	0	0	0	0	0	0	0	0	0	0	0	0	0	0	0	0	0	0	0	0	0
GLUCUROCAT-PWY: superpathway of &beta;-D-glucuronosides degradation|g__Citrobacter.s__Citrobacter_freundii	0	0	0	0	0	0	0	0	0	0	0	0	0	0	0	0	0	0	0	0	0	0	0	0	0	0	0	0	0	0	0	0	0	2.43842	0	0	0	0	0	1.90512	4.20231	0	0	0	0	0	0	0	0
GLUCUROCAT-PWY: superpathway of &beta;-D-glucuronosides degradation|g__Citrobacter.s__Citrobacter_sp_MGH106	0	0	0	0	0	0	0	0	0	0	0	0	0	0	0	0	0	0	0	0	0	0	0	0	0	0	0	0	0	0	0	0	0	0	0	0	0	0	0	0	0	0	0	0	0	0	0	0	0
GLUCUROCAT-PWY: superpathway of &beta;-D-glucuronosides degradation|g__Enterobacter.s__Enterobacter_cloacae_complex	0	0	0	0	0	0	0	0	0	0	0	0	0	0	0	0	0	0	0	0	0	0	0	0	0	0	0	0	0	0	0	0	0	0	0	0	0	0	0	0	0.167416	0	0	0	0	0	0	0	0
GLUCUROCAT-PWY: superpathway of &beta;-D-glucuronosides degradation|g__Enterococcus.s__Enterococcus_faecium	0	0	0	0	0	0	0	0	0	0	0	0	0	0	0	0	0	0	0	0	0	0	0	0	0	0	0	0	0	0	0	0	0	0	0	0	0	0	0	0	0	0	0	0	0	0	0	0	0
GLUCUROCAT-PWY: superpathway of &beta;-D-glucuronosides degradation|g__Escherichia.s__Escherichia_coli	0	0	0	0	0	0	10.3996	21.0446	0	0	0	0	0	0	0	0	0	0	0	0	0	52.0384	50.1408	0	112.071	141.257	65.5204	85.4003	60.3745	0	0	0	0	0	0	0	0	0	0	0	0.141908	0	133.089	97.7968	0	125.548	93.1042	0	0
GLUCUROCAT-PWY: superpathway of &beta;-D-glucuronosides degradation|g__Klebsiella.s__Klebsiella_oxytoca	0	0	0	0	0	0	0	0	0	0	0	0	0	0	0	0	0	0	0	0	0	0	0	0	0	0	0	0	0	0	0	0	0	0	0	0	0	0	0	0	0.861883	0	0	0	0	0	0	0	0
GLUCUROCAT-PWY: superpathway of &beta;-D-glucuronosides degradation|g__Klebsiella.s__Klebsiella_pneumoniae	0	0	0	0	0	0	0	0	0	0	0	0	0	0	0	0	0	0	0	0	0	2.40552	0	0	0	0	0	0	0	0	0	0	0	0	0	0	0	0	0	0	0	0	0	0	0	0	0	0	0
GLUCUROCAT-PWY: superpathway of &beta;-D-glucuronosides degradation|g__Kluyvera.s__Kluyvera_ascorbata	0	0	0	0	0	0	0	0	0	0	0	0	0	0	0	0	0	0	0	0	0	0	0	0	0	0	0	0	0	0	3.53814	13.1593	0	0	0	0	0	0	0	0	0	0	0	0	0	0	0	0	0
GLUCUROCAT-PWY: superpathway of &beta;-D-glucuronosides degradation|g__Lactobacillus.s__Lactobacillus_rhamnosus	0	0	0	0	0	0	0	0	0	0	0	0	0	0	0	0	0	0	0	0	0	0	0	0	0	0	0	0	0	0	0	0	0	0	0	0	0	0	0	0	0	0	0	0	0	0	0	0	0
GLUCUROCAT-PWY: superpathway of &beta;-D-glucuronosides degradation|unclassified	0	0	0	0	0	0	4.97813	3.85625	0	0	0	0	0	0	0	0	0	0	0	0	0	6.10467	1.79001	0	7.73323	0	0	3.47806	0	0	0	0	0	0	0	0	0	0	0	0	0	0	9.77075	7.83614	0	9.79229	7.41446	0	0
GLUDEG-I-PWY: GABA shunt|g__Escherichia.s__Escherichia_coli	0	0	0	0	0	0	3.98293	8.38979	0	0	0	0	0	0	0	0	0	0	0	0	0	0	0	0	0	0.473583	0	0	0	0	0	0	0	0	0	0	0	0	0	0	0	0	0	0	0	0	0	0	0
GLUDEG-I-PWY: GABA shunt|g__Klebsiella.s__Klebsiella_pneumoniae	0	0	0	0	0	0	0	0	0	0	0	0	0	0	0	0	0	0	0	0	0	3.38628	2.44947	0	0	0	0	0	0	8.04868	0	0	0	0	0	0	0	0	119.592	81.4042	73.5865	0	0	6.70286	0	0	0	0	0
GLUDEG-I-PWY: GABA shunt|g__Staphylococcus.s__Staphylococcus_epidermidis	0	0	0	0	0	0	0	0	0	0	0	0	0	0	0	0	0	0	0	0	0	0	0	0	0	0	0	0	0	0	0	0	0	0	0	0	0	0	0	0	0	0	0	0	0	0	0	0	0
GLUDEG-I-PWY: GABA shunt|unclassified	0	0	0	0	0	0	0.895288	0.882003	0.581746	0	0	0	0	0	0	0	0	0	0	0	0	3.80508	0.365389	0	0	0.204517	0	0	0.736576	0	0	0	0	0	0	0	0	0	0	0	0	0	0	0	0	0	0	0	0
GLUTORN-PWY: L-ornithine biosynthesis I|g__Acinetobacter.s__Acinetobacter_johnsonii	0	0	0	0	0	0	0	0	0	0	0	0	0	0	0	0	0	0	0	0	0	0	0	0	0	0	0	0	0	0	0	0	2.04516	0	0	0	0	0	0	0	0	0	0	0	0	0	0	0	0
GLUTORN-PWY: L-ornithine biosynthesis I|g__Acinetobacter.s__Acinetobacter_junii	0	0	0	0	0	0	0	0	0	0	0	0	0	0	0	0	0	0	0	0	0	0	0	0	0	0	0	0	0	0	0	0	0.3434	0	0	0	0	0	0	0	0	0	0	0	0	0	0	0	0
GLUTORN-PWY: L-ornithine biosynthesis I|g__Actinomyces.s__Actinomyces_urogenitalis	0	0	0	0	0	0	0	0	0	0	0	0	0	0	0	0	0	0	0	0	0	0	0	0	0	0	0	0	0	0	0	0	0	0	0	0	106.48	0	0	0	0	0	0	0	0	0	0	0	0
GLUTORN-PWY: L-ornithine biosynthesis I|g__Bifidobacterium.s__Bifidobacterium_animalis	0	0	0	0	0	0	0	0	0	0	0	0	0	35.844	8.63187	0	0	0	0	0	0	0	0	0	0	0	0	0	0	0	0	0	0	0	0	0	0	0	0	0	0	0	0	0	0	0	0	0	0
GLUTORN-PWY: L-ornithine biosynthesis I|g__Bifidobacterium.s__Bifidobacterium_bifidum	0	0	0	0	0	0	0	3.87831	1.14517	0	0	0	0	0	0	0	0	0	0	0	0	0	0	0	0	0	0	0	0	0	0	0	0	0	0	0	0	0	0	0	0	0	0	0	0	0	0	0	0
GLUTORN-PWY: L-ornithine biosynthesis I|g__Bifidobacterium.s__Bifidobacterium_breve	0	0	0	0	0	0	462.846	227.29	134.502	0	0	0	0	0	0	0	0	0	0	0	0	0	0	0	0	0	0	0	5.13525	0	485.555	213.43	0	0	252.285	0	0	0	0	0	0	0	0	0	0	0	0	0	477.903
GLUTORN-PWY: L-ornithine biosynthesis I|g__Bifidobacterium.s__Bifidobacterium_dentium	0	0	0	0	0	0	0	0	0	0	0	0	0	0	0	0	0	0	0	0	0	0	0	0	0	0	0	0	0	0	0	0	0	0	0	0	0	0	0	0	0	2.58538	26.9486	87.1647	0	0	2.84192	0	0
GLUTORN-PWY: L-ornithine biosynthesis I|g__Bifidobacterium.s__Bifidobacterium_longum	0	0	0	0	0	0	30.4015	16.0522	22.1108	0	0	0	0	0	0	0	0	0	0	0	0	0	0	0	1.72741	9.82119	0	0	0	0	0	0	0	0	0	0	0	0	0	0	0	53.9142	19.7141	0	3.03235	57.2836	23.7205	0	0
GLUTORN-PWY: L-ornithine biosynthesis I|g__Citrobacter.s__Citrobacter_amalonaticus	0	0	0	0	0	0	0	0	0	0	0	0	0	0	0	0	0	0	0	0	0	0	0	0	0	0	0	0	0	0	0	0	0	0	0.184612	0	0	0	0	0	0	0	0	0	0	0	0	0	0
GLUTORN-PWY: L-ornithine biosynthesis I|g__Citrobacter.s__Citrobacter_freundii	0	0	0	0	0	0	0	0	0	0	0	0	0	0	0	0	0	0	0	0	0	0	0	0	0	0	0	0	0	0	0	0	2.09497	2.90778	0.36415	0	0	0	0	1.51549	4.70524	0	0	0	0	0	0	0	0
GLUTORN-PWY: L-ornithine biosynthesis I|g__Citrobacter.s__Citrobacter_koseri	0	0	0	0	0	0	0	0	0	0	0	0	0	0	0	0	0	0	0	0	0	0	0	0	0	0	0	0	0	0	0	0	0	0.511157	7.87526	0	0	0	0	0	0	0	0	0	0	0	0	0	0
GLUTORN-PWY: L-ornithine biosynthesis I|g__Citrobacter.s__Citrobacter_sp_MGH106	0	0	0	0	0	0	0	0	0	0	0	0	0	0	0	0	0	0	0	0	0	0	0	0	0	0	0	0	0	0	0	0	0	0.241617	0	0	0	0	0	0	0	0	0	0	0	0	0	0	0
GLUTORN-PWY: L-ornithine biosynthesis I|g__Clostridium.s__Clostridium_paraputrificum	0	0	0	0	0	0	0	0	0	0	0	0	0	0	0	0	0	0	0	0	0	0	0	0	0	0	0	0	0	0	0	0	0	0	0	0	0	0	0	0	0	0	0	0	0	0	0	0	0
GLUTORN-PWY: L-ornithine biosynthesis I|g__Cutibacterium.s__Cutibacterium_avidum	0	17.0159	0	0	46.883	14.7302	0	0	0	0	0	6.64887	0	0	2.68508	0	0	0	0	0	0	21.4403	25.6413	0	4.02163	0	0	0	0	0	0	0	0	1.00322	0	0	3.64256	0	0	0	0	0	0	0	0	0	0	0	0
GLUTORN-PWY: L-ornithine biosynthesis I|g__Enterobacter.s__Enterobacter_cloacae_complex	0	0	0	0	0.650665	0.859177	0	0	0	248.551	153.518	4.00089	264.882	123.219	63.9826	305.994	225.154	299.14	271.364	288.314	247.069	0	0	0	0	0	0	0	0	0	7.42678	23.5372	0	31.2912	25.3579	0	0	0	7.73901	5.10509	1.95951	0	0	0	0	0	0	0	0
GLUTORN-PWY: L-ornithine biosynthesis I|g__Escherichia.s__Escherichia_coli	0	0	0	0	0	0	16.6969	45.6448	0	0	0	0	0	0	0	0	0	0	0	0	0	215.52	206.785	0	202.88	239.33	272.484	314.294	243.456	0	0	0	0	0	0	0	0	0	0	0	0.179055	0	228.114	209.485	0	237.912	181.779	0	0
GLUTORN-PWY: L-ornithine biosynthesis I|g__Flavonifractor.s__Flavonifractor_plautii	0	0	0	0	0	0	0	0	1.17869	0	0	0	0	0	0	0	0	0	0	0	0	0	0	0	0	0	0	0	0	0	0	0	0	0	0	0	0	0	0	0	0	0	0	0	0	0	0	0	0
GLUTORN-PWY: L-ornithine biosynthesis I|g__Klebsiella.s__Klebsiella_aerogenes	0	0	0	0	0	0	0	0	0	0	0	0	0	0	0	0	0	0	0	0	0	0	0	0	0	0	0	0	0	0	0	0	0	0	0	0	0	0	0	0	0	0	0	0	0	0	0	0	0
GLUTORN-PWY: L-ornithine biosynthesis I|g__Klebsiella.s__Klebsiella_michiganensis	0	124.131	146.69	0	91.9761	89.6331	0	0	114.114	0	0	0	0	7.625	19.5271	0	0	0	0	0	0	0	0	0	0	0	0	0	0	6.16138	23.382	25.6144	3.08108	85.9215	29.15	0	0	0	0	0	0.357076	0	0	0	0	0	0	0	0
GLUTORN-PWY: L-ornithine biosynthesis I|g__Klebsiella.s__Klebsiella_oxytoca	0	92.679	109.823	2.11398	70.1043	90.443	0	0	0	0	10.8037	159.766	0	7.7525	54.297	0	0	0	0	0	0	0	0	0	0	0	0	0	0	103.369	27.2919	15.6145	95.4688	93.4376	36.5328	0	0	0	0	0	0.456429	0	0	0	0	0	0	0	0
GLUTORN-PWY: L-ornithine biosynthesis I|g__Klebsiella.s__Klebsiella_pneumoniae	0	0	0	0	0	0	0	0	0	0	0	0	0	0	0	0	0	0	0	0	0	6.52032	6.17704	0	0	0	0	0	0	31.168	0	0	0	2.10304	0	0	0	0	289.974	296.311	248.968	0	0	23.1469	0	0	0	0	0
GLUTORN-PWY: L-ornithine biosynthesis I|g__Klebsiella.s__Klebsiella_quasipneumoniae	0	0	0	0	0	0	0	0	0	0	0	0	0	0	0	0	0	0	0	0	0	0	0	0	0	0	0	0	0	0.246512	0	0	0	0	0	0	0	0	0	0.191371	0.188789	0	0	0	0	0	0	0	0
GLUTORN-PWY: L-ornithine biosynthesis I|g__Klebsiella.s__Klebsiella_variicola	0	0	0	0	0	0	0	0	0	0	0	0	0	0	0	0	0	0	0	0	0	0	0	0	0	0	0	0	0	0.476578	0	0	0	0	0	0	0	0	2.51369	6.16726	3.78305	0	0	0.18378	0	0	0	0	0
GLUTORN-PWY: L-ornithine biosynthesis I|g__Kluyvera.s__Kluyvera_ascorbata	0	0	0	0	0	0	0	0	0	0	0	0	0	0	0	0	0	0	0	0	0	0	0	0	0	0	0	0	0	0	3.90498	16.0279	0	0	0	0	0	0	0	0	0	0	0	0	0	0	0	0	0
GLUTORN-PWY: L-ornithine biosynthesis I|g__Lachnoclostridium.s__Clostridium_symbiosum	0	0	0	0	0	0	0	0	2.66872	0	0	0	0	0	0	0	0	0	0	0	0	0	0	0	0	0	0	0	0	0	0	0	0	0	0	0	0	0	0	0	0	0	0	0	0	0	0	0	0
GLUTORN-PWY: L-ornithine biosynthesis I|g__Lactobacillus.s__Lactobacillus_fermentum	0	0	0	0	0	0	0	0	0	0	0	0	0	0	0	0	0	0	0	0	0	0	0	0	0	0	0	0	0	0	0	0	0	0	0	0	0	0	0	0	0	0	0	0	0	0	0	0	0
GLUTORN-PWY: L-ornithine biosynthesis I|g__Lactobacillus.s__Lactobacillus_plantarum	0	0	0	0	0	0	0	0	0	0	0	0	0	0	0	0	0	0	0	0	0	0	0	0	0	0	0	0	0	0	0	0	0	0	0	0	0	0	0	0	0	0	0	0	0	0	0	0	0
GLUTORN-PWY: L-ornithine biosynthesis I|g__Proteus.s__Proteus_mirabilis	0	0	0	0	0	0	0	0	0	0	0	0	0	0	0	0	0	0	0	0	0	0	0	0	0	0	0	0	0	0	0	0	0	0	0	0	0	0	0	0	0	0	0	0	0	0	0	0	0
GLUTORN-PWY: L-ornithine biosynthesis I|g__Raoultella.s__Raoultella_ornithinolytica	0	0	0	0	0	0	0	0	0	0	0	0	0	0	0	0	0	0	0	0	0	0	0	0	0	0	0	0	0	0	0	0	0	0	0	0	0	0	0	0.810658	22.3807	0	0	0	0	0	0	0	0
GLUTORN-PWY: L-ornithine biosynthesis I|g__Raoultella.s__Raoultella_planticola	0	0	0	0	0	0	0	0	0	0	0	0	0	0	0	0	0	0	0	0	0	0	0	0	0	0	0	0	0	0	0	0	0	0	0	0	0	0	0	0	0.467289	0	0	0	0	0	0	0	0
GLUTORN-PWY: L-ornithine biosynthesis I|g__Raoultella.s__Raoultella_terrigena	0	0	0	0	0	0	0	0	0	0	0	0	0	0	0	0	0	0	0	0	0	0	0	0	0	0	0	0	0	0	0	0	0	0	0	0	0	0	0	0	0	0	0	0	0	0	0.206459	365.181	37.1381
GLUTORN-PWY: L-ornithine biosynthesis I|g__Serratia.s__Serratia_marcescens	0	0	0	0	0	0	0	0	0	0	0	0	0	0	0	0	0	0	0	0	0	0	0	0	0	0	0	0	0	0	0	0	0	0	0	0	0	0	0	0	0	0	0	0	0	0	0	0	0
GLUTORN-PWY: L-ornithine biosynthesis I|g__Staphylococcus.s__Staphylococcus_aureus	0	3.82662	8.65826	1.76765	0	0	0	0	0	0	8.79728	3.25579	0	0	0	0	10.2296	0	0	0	0	0	0	0	0	0	0	0	0	0	0	0	0	0	0	0	0	0	0	0	0	0	0	0	0	0	0	0	0
GLUTORN-PWY: L-ornithine biosynthesis I|g__Staphylococcus.s__Staphylococcus_epidermidis	556.646	46.0343	21.185	222.956	3.90824	1.73804	16.4812	13.8719	0	42.0272	9.68172	2.17309	38.872	2.17903	3.76008	9.83164	15.6928	34.1465	21.1941	24.0544	11.1635	0	0.970093	6.76503	1.00648	6.64795	0	0	1.45057	0	1.20782	5.29333	5.02045	1.24983	5.04104	176.214	45.7138	13.7329	0	0	0	95.1268	2.57541	2.15165	92.9363	2.34762	0	22.9935	58.0486
GLUTORN-PWY: L-ornithine biosynthesis I|g__Staphylococcus.s__Staphylococcus_warneri	0	0	0	25.1683	0	0	0	0	0	0	0	0	0	0	0	0	0	0	0	0	0	0	0	0	0	0	0	0	0	0	0	0	0	0	0	0	0	0	0	0	0	5.4275	0	0	0	0	0	0	0
GLUTORN-PWY: L-ornithine biosynthesis I|g__Streptococcus.s__Streptococcus_gordonii	0	0	0	0	0	0	0	0	0	0	0	0	0	0	0	0	0	0	0	0	0	0	0	0	0	0	0	0	0	0	0	0	0	0	0	0	0	0	0	0	0	2.93825	0	0	0	0	0	0	0
GLUTORN-PWY: L-ornithine biosynthesis I|g__Streptococcus.s__Streptococcus_salivarius	0	0	0	0	0	0	0	0	0	0	0	0	0	0	0	0	0	0	0	0	0	0	0	0	0	0	0	0	0	0	0	0	0	0	0	0	0	0	0	0	0	60.8112	0	0	323.443	0	2.52971	0	0
GLUTORN-PWY: L-ornithine biosynthesis I|g__Streptococcus.s__Streptococcus_vestibularis	0	0	0	0	0	0	0	0	0	0	0	0	0	0	0	0	0	0	0	0	0	0	0	0	0	0	0	0	0	0	0	0	0	0	0	0	0	0	0	0	0	106.842	1.32238	29.4365	66.9592	0	97.5976	0	0
GLUTORN-PWY: L-ornithine biosynthesis I|unclassified	0	0	0	0	0	0	1.83303	4.50049	0	0	0	0	0	0	0	0	0	1.05315	0	0	0	2.23467	0	0	0	0.491452	0	0	0	1.24756	0	0	32.5813	2.43002	0	0	0	0	0	0	2.06068	6.97198	0	0.547872	0	0	0.419621	0	0
GLYCOCAT-PWY: glycogen degradation I|g__Actinomyces.s__Actinomyces_urogenitalis	0	0	0	0	0	0	0	0	0	0	0	0	0	0	0	0	0	0	0	0	0	0	0	0	0	0	0	0	0	0	0	0	0	0	0	0	99.1209	0	0	0	0	0	0	0	0	0	0	0	0
GLYCOCAT-PWY: glycogen degradation I|g__Bifidobacterium.s__Bifidobacterium_bifidum	0	0	0	0	0	0	0	0.620638	0.248735	0	0	0	0	0	0	0	0	0	0	0	0	0	0	0	0	0	0	0	0	0	0	1.46153	0	0	0	0	0	0	0	0	0	0	0	0	0	0	0	0	0
GLYCOCAT-PWY: glycogen degradation I|g__Bifidobacterium.s__Bifidobacterium_breve	0	0	0	0	0	0	670.192	340.378	203.553	0	0	0	0	0	0	0	0	0	0	0	0	0	0	0	0	0	0	0	13.9227	0	767.151	291.831	0	0	301.787	0	0	0	0	0	0	0	0	0	0	0	0	0	677.288
GLYCOCAT-PWY: glycogen degradation I|g__Bifidobacterium.s__Bifidobacterium_longum	0	0	0	0	0	0	57.8186	28.7828	37.606	0	0	0	0	0	0	0	0	0	0	0	0	0	0	0	0	0	0	0	0	0	0	0	0	0	0	0	0	0	0	0	0	0	0	0	0	0	0	0	0
GLYCOCAT-PWY: glycogen degradation I|g__Citrobacter.s__Citrobacter_freundii	0	0	0	0	0	0	0	0	0	0	0	0	0	0	0	0	0	0	0	0	0	0	0	0	0	0	0	0	0	0	0	0	0	3.12271	0.95479	0	0	0	0	2.40384	5.37623	0	0	0	0	0	0	0	0
GLYCOCAT-PWY: glycogen degradation I|g__Citrobacter.s__Citrobacter_koseri	0	0	0	0	0	0	0	0	0	0	0	0	0	0	0	0	0	0	0	0	0	0	0	0	0	0	0	0	0	0	0	0	0	0.480056	4.31165	0	0	0	0	0	0	0	0	0	0	0	0	0	0
GLYCOCAT-PWY: glycogen degradation I|g__Dermabacter.s__Dermabacter_hominis	0	0	0	0	0	0	0	0	0	0	0	0	0	0	0	0	0	0	0	0	0	0	0	0	0	0	0	0	0	0	0	0	0	0	0	0	0	0	0	0	0	0	0	0	0	0	0	0	0
GLYCOCAT-PWY: glycogen degradation I|g__Enterobacter.s__Enterobacter_cloacae_complex	0	0	0	0	2.5365	1.1181	0	0	0	275.988	158.511	3.99769	302.828	115.694	65.0793	334.842	259.849	306.34	293.425	319.514	283.34	0	0	0	0	0	0	0	0	0	8.35931	17.9603	0	29.7535	20.9183	0	0	0	8.49297	5.63659	0.495095	0	0	0	0	0	0	0	0
GLYCOCAT-PWY: glycogen degradation I|g__Escherichia.s__Escherichia_coli	0	0	0	0	0	0	13.7936	36.6211	0	0	0	0	0	0	0	0	0	0	0	0	0	291.972	249.697	0	212.837	221.797	363.504	335.682	309.782	0	0	0	0	0	0	0	0	0	0	1.83234	9.78916	0	316.628	201.168	0	313.276	209.939	0	0
GLYCOCAT-PWY: glycogen degradation I|g__Klebsiella.s__Klebsiella_aerogenes	0	0	0	0	0	0	0	0	0	0	0	0	0	0	0	0	0	0	0	0	0	0	0	0	0	0	0	0	0	0	0	0	0	0	0	0	0	0	0	0	0	0	0	0	0	0	0	0	0
GLYCOCAT-PWY: glycogen degradation I|g__Klebsiella.s__Klebsiella_oxytoca	0	200.881	228.119	3.52282	185.362	203.177	0	0	0	0	31.7322	176.319	0	43.1566	148.947	0	0	0	0	0	0	0	0	0	0	0	0	0	0	237.483	57.3535	45.8771	214.076	202.261	77.8015	0	0	0	0	0	1.0838	0	0	0	0	0	0	0	0
GLYCOCAT-PWY: glycogen degradation I|g__Klebsiella.s__Klebsiella_pneumoniae	0	0	0	0	0	0	0	0	0	0	0	0	0	0	0	0	0	0	0	0	0	9.23043	7.52669	0	0	0	0	0	0	23.0706	0	0	0	2.16188	1.7672	0	0	0	428.359	382.774	308.233	0	0	41.8773	0	0	0	0	0
GLYCOCAT-PWY: glycogen degradation I|g__Klebsiella.s__Klebsiella_quasipneumoniae	0	0	0	0	0	0	0	0	0	0	0	0	0	0	0	0	0	0	0	0	0	0	0	0	0	0	0	0	0	0	0	0	0	0	0	0	0	0	0	0	0.399956	0	0	0	0	0	0	0	0
GLYCOCAT-PWY: glycogen degradation I|g__Klebsiella.s__Klebsiella_variicola	0	0	0	0	0	0	0	0	0	0	0	0	0	0	0	0	0	0	0	0	0	0	0	0	0	0	0	0	0	0	0	0	0	0	0	0	0	0	1.84693	1.45135	1.35332	0	0	0	0	0	0	0	0
GLYCOCAT-PWY: glycogen degradation I|g__Kluyvera.s__Kluyvera_ascorbata	0	0	0	0	0	0	0	0	0	0	0	0	0	0	0	0	0	0	0	0	0	0	0	0	0	0	0	0	0	0	0.451765	0	0	0	0	0	0	0	0	0	0	0	0	0	0	0	0	0	0
GLYCOCAT-PWY: glycogen degradation I|unclassified	0	0	0	0	0	0	4.95857	7.44337	0	0	0	0	0	0	0	0	0	0	0	0	0	22.0011	17.9911	0	34.0723	38.3006	36.7644	41.217	35.883	3.40197	0	3.73476	0	1.65196	0	0	0	0	1.09877	0	3.92205	0	30.0159	30.8919	0	44.002	20.2678	0	0
GLYCOGENSYNTH-PWY: glycogen biosynthesis I (from ADP-D-Glucose)|g__Actinomyces.s__Actinomyces_urogenitalis	0	0	0	0	0	0	0	0	0	0	0	0	0	0	0	0	0	0	0	0	0	0	0	0	0	0	0	0	0	0	0	0	0	0	0	0	104.893	0	0	0	0	0	0	0	0	0	0	0	0
GLYCOGENSYNTH-PWY: glycogen biosynthesis I (from ADP-D-Glucose)|g__Bifidobacterium.s__Bifidobacterium_bifidum	0	0	0	0	0	0	0	0.388668	0.15566	0	0	0	0	0	0	0	0	0	0	0	0	0	0	0	0	0	0	0	0	0	0	0.919298	0	0	0	0	0	0	0	0	0	0	0	0	0	0	0	0	0
GLYCOGENSYNTH-PWY: glycogen biosynthesis I (from ADP-D-Glucose)|g__Bifidobacterium.s__Bifidobacterium_breve	0	0	0	0	0	0	452.251	200.612	114.199	0	0	0	0	0	0	0	0	0	0	0	0	0	0	0	0	0	0	0	7.4651	0	484.194	187.405	0	0	251.534	0	0	0	0	0	0	0	0	0	0	0	0	0	461.11
GLYCOGENSYNTH-PWY: glycogen biosynthesis I (from ADP-D-Glucose)|g__Bifidobacterium.s__Bifidobacterium_longum	0	0	0	0	0	0	32.8221	16.3688	24.3573	0	0	0	0	0	0	0	0	0	0	0	0	0	0	0	0	0	0	0	0	0	0	0	0	0	0	0	0	0	0	0	0	0	0	0	0	0	0	0	0
GLYCOGENSYNTH-PWY: glycogen biosynthesis I (from ADP-D-Glucose)|g__Citrobacter.s__Citrobacter_freundii	0	0	0	0	0	0	0	0	0	0	0	0	0	0	0	0	0	0	0	0	0	0	0	0	0	0	0	0	0	0	0	0	3.64269	2.80162	1.07863	0	0	0	0	2.17162	5.10597	0	0	0	0	0	0	0	0
GLYCOGENSYNTH-PWY: glycogen biosynthesis I (from ADP-D-Glucose)|g__Citrobacter.s__Citrobacter_koseri	0	0	0	0	0	0	0	0	0	0	0	0	0	0	0	0	0	0	0	0	0	0	0	0	0	0	0	0	0	0	0	0	0	0.249884	11.0962	0	0	0	0	0	0	0	0	0	0	0	0	0	0
GLYCOGENSYNTH-PWY: glycogen biosynthesis I (from ADP-D-Glucose)|g__Citrobacter.s__Citrobacter_sp_MGH106	0	0	0	0	0	0	0	0	0	0	0	0	0	0	0	0	0	0	0	0	0	0	0	0	0	0	0	0	0	0	0	0	0	0.262975	0	0	0	0	0	0	0	0	0	0	0	0	0	0	0
GLYCOGENSYNTH-PWY: glycogen biosynthesis I (from ADP-D-Glucose)|g__Citrobacter.s__Citrobacter_youngae	0	0	0	0	0	0	0	0	0	0	0	0	0	0	0	0	0	0	0	0	0	0	0	0	0	0	0	0	0	0	0	0	0	0	0	0	0	0	0	0.244118	0.563213	0	0	0	0	0	0	0	0
GLYCOGENSYNTH-PWY: glycogen biosynthesis I (from ADP-D-Glucose)|g__Clostridium.s__Clostridium_perfringens	0	0	4.76603	0	0	0	0	0	0	0	0	0	0	0	0	0	0	0	8.09858	0	0	0	4.19791	0	0	6.72376	0	0	5.33727	0	0	5.94767	0	0	0	0	0	0	0	6.28876	3.89388	0	0	0	0	0	0	0	2.37579
GLYCOGENSYNTH-PWY: glycogen biosynthesis I (from ADP-D-Glucose)|g__Dermabacter.s__Dermabacter_hominis	0	0	0	0	0	0	0	0	0	0	0	0	0	0	0	0	0	0	0	0	0	0	0	0	0	0	0	0	0	0	0	0	0	0	0	0	0	0	0	0	0	0	0	0	0	0	0	0	0
GLYCOGENSYNTH-PWY: glycogen biosynthesis I (from ADP-D-Glucose)|g__Enterobacter.s__Enterobacter_cloacae_complex	0	0	0	0	12.3197	2.08709	0	0	0	208.798	120.535	3.53873	226.321	114.116	122.256	263.653	199.655	251.328	233.191	242.868	219.349	0	0	0	0	0	0	0	0	0	7.50615	17.4134	0	25.8782	18.8931	0	0	0	5.94717	5.45047	2.19222	0	0	0	0	0	0	0	0
GLYCOGENSYNTH-PWY: glycogen biosynthesis I (from ADP-D-Glucose)|g__Escherichia.s__Escherichia_coli	0	0	0	0	0	0	14.0211	37.4511	0.710111	0	0	0	0	0	0	0	0	0	0	0	0	180.733	153.243	0	141.564	160.171	223.073	207.648	192.129	0	0	0	0	0	0	0	0	0	0	0	0.92517	0	205.953	159.923	0	201.618	150.469	0	0
GLYCOGENSYNTH-PWY: glycogen biosynthesis I (from ADP-D-Glucose)|g__Flavonifractor.s__Flavonifractor_plautii	0	0	0	0	0	0	2.38359	1.06774	1.38826	0	0	0	0	0	0	0	0	0	0	0	0	0	0	0	0	0	0	0	0	0	0	0	0	0	0	0	0	0	0	0	0	0	0	0	0	0	0	0	0
GLYCOGENSYNTH-PWY: glycogen biosynthesis I (from ADP-D-Glucose)|g__Haemophilus.s__Haemophilus_parainfluenzae	0	0	0	0	0	0.348073	0	0	0	0	0	0	0	0	0	0	0	0	0	0	0	0	0	0	0	0.231827	0	0	0	0	0	0	0	0.545318	0	0	0	0	0	0	0	26.4029	0	0	0	0	0	0	0
GLYCOGENSYNTH-PWY: glycogen biosynthesis I (from ADP-D-Glucose)|g__Klebsiella.s__Klebsiella_aerogenes	0	0	0	0	0	0	0	0	0	0	0	0	0	0	0	0	0	0	0	0	0	0	0	0	0	0	0	0	0	0	0	0	0	0	0	0	0	0	0	0	0	0	0	0	0	0	0	0	0
GLYCOGENSYNTH-PWY: glycogen biosynthesis I (from ADP-D-Glucose)|g__Klebsiella.s__Klebsiella_oxytoca	0	104.286	104.46	3.10449	111.235	143.137	0	0	0	0	22.9576	129.254	0	25.0206	102.702	0	0	0	0	0	0	0	0	0	0	0	0	0	0	178.917	37.0003	27.9226	156.358	131.81	54.5655	0	0	0	0	0	1.58312	0	0	0	0	0	0	0	0
GLYCOGENSYNTH-PWY: glycogen biosynthesis I (from ADP-D-Glucose)|g__Klebsiella.s__Klebsiella_pneumoniae	0	0	0	0	0.16334	0	0	0	0	0	0	0	0	0	0	0	0	0	0	0	0	6.48148	4.8442	0	0	0	0	0	0	25.9363	0	0	0	2.86814	0.848563	0	0	0	337.33	284.168	227.088	0	0	29.1605	0	0	0	0	0
GLYCOGENSYNTH-PWY: glycogen biosynthesis I (from ADP-D-Glucose)|g__Klebsiella.s__Klebsiella_quasipneumoniae	0	0	0	0	0	0	0	0	0	0	0	0	0	0	0	0	0	0	0	0	0	0	0	0	0	0	0	0	0	0.715417	0	0	0	0.629461	0	0	0	0	0	0	0.257867	0	0	0	0	0	0	0	0
GLYCOGENSYNTH-PWY: glycogen biosynthesis I (from ADP-D-Glucose)|g__Klebsiella.s__Klebsiella_variicola	0	0	0	0	0	0	0	0	0	0	0	0	0	0	0	0	0	0	0	0	0	0	0	0	0	0	0	0	0	0.13642	0	0	0	0	0	0	0	0	0.291882	0.163409	0	0	0	0	0	0	0	0	0
GLYCOGENSYNTH-PWY: glycogen biosynthesis I (from ADP-D-Glucose)|g__Kluyvera.s__Kluyvera_ascorbata	0	0	0	0	0	0	0	0	0	0	0	0	0	0	0	0	0	0	0	0	0	0	0	0	0	0	0	0	0	0	1.06987	5.52994	0	0	0	0	0	0	0	0	0	0	0	0	0	0	0	0	0
GLYCOGENSYNTH-PWY: glycogen biosynthesis I (from ADP-D-Glucose)|g__Lactobacillus.s__Lactobacillus_acidophilus	0	0	0	0	0	0	0	0	0	0	0	0	0	0	0	0	0	0	0	0	0	0	0	0	0	0	0	0	0	0	0	0	0	0	0	0	0	0	0	0	0	0	0	0	0	0	0	0	0
GLYCOGENSYNTH-PWY: glycogen biosynthesis I (from ADP-D-Glucose)|g__Lactobacillus.s__Lactobacillus_kalixensis	0	0	0	0	0	0	0	0	0	0	0	0	0	0	0	0	0	0	0	0	0	0	0	0	0	0	0	0	0	0	0	0	0	0	0	0	0	0	0	0	0	0	0	0	0	3.9569	3.5932	0	0
GLYCOGENSYNTH-PWY: glycogen biosynthesis I (from ADP-D-Glucose)|g__Raoultella.s__Raoultella_ornithinolytica	0	0	0	0	0	0	0	0	0	0	0	0	0	0	0	0	0	0	0	0	0	0	0	0	0	0	0	0	0	0	0	0	0	0	0	0	0	0	0	0.778459	14.3389	0	0	0	0	0	0	0	0
GLYCOGENSYNTH-PWY: glycogen biosynthesis I (from ADP-D-Glucose)|g__Raoultella.s__Raoultella_planticola	0	0	0	0	0	0	0	0	0	0	0	0	0	0	0	0	0	0	0	0	0	0	0	0	0	0	0	0	0	0	0	0	0	0	0	0	0	0	0	0	0.826384	0	0	0	0	0	0	0	0
GLYCOGENSYNTH-PWY: glycogen biosynthesis I (from ADP-D-Glucose)|g__Raoultella.s__Raoultella_terrigena	0	0	0	0	0	0	0	0	0	0	0	0	0	0	0	0	0	0	0	0	0	0	0	0	0	0	0	0	0	0	0	0	0	0	0	0	0	0	0	0	0	0	0	0	0	0	0.578837	270.912	25.5442
GLYCOGENSYNTH-PWY: glycogen biosynthesis I (from ADP-D-Glucose)|g__Serratia.s__Serratia_marcescens	0	0	0	0	0	0	0	0	0	0	0	0	0	0	0	0	0	0	0	0	0	0	0	0	0	0	0	0	0	0	0	0	0	0	0	0	0	0	0	0	0	0	0	0	0	0	0	0	0
GLYCOGENSYNTH-PWY: glycogen biosynthesis I (from ADP-D-Glucose)|g__Streptococcus.s__Streptococcus_agalactiae	0	0	0	0	0	0	0	0	0	0	0	0	0	0	0	0	0	0	0	0	0	0	0	0	0	0	0	0	0	0	0	0	0	0	0	0	0	0	0	0	0	0	0	0	0	0	0	0	0
GLYCOGENSYNTH-PWY: glycogen biosynthesis I (from ADP-D-Glucose)|g__Streptococcus.s__Streptococcus_anginosus_group	0	0	0	9.83264	0	0	0	0	0	0	53.4989	82.3333	0	61.7703	55.1499	0	0	0	0	0	0	0	0	0	0	0	0	0	0	0	0	0	0	0	0	124.491	60.7678	0	0	0	0	0	0	0	0	0	0	0	5.66888
GLYCOGENSYNTH-PWY: glycogen biosynthesis I (from ADP-D-Glucose)|g__Streptococcus.s__Streptococcus_gordonii	0	0	0	0	0	0	0	0	0	0	0	0	0	0	0	0	0	0	0	0	0	0	0	0	0	0	0	0	0	0	0	0	0	0	0	0	0	0	0	0	0	3.53499	0	0	0	0	0	0	0
GLYCOGENSYNTH-PWY: glycogen biosynthesis I (from ADP-D-Glucose)|g__Streptococcus.s__Streptococcus_salivarius	0	0	0	0	0	0	0	0	0	0	0	0	0	0	0	0	0	0	0	0	0	0	0	0	0	0	0	0	0	0	0	0	0	0	0	0	0	0	0	0	0	62.6689	0	0	311.045	0	3.19897	0	0
GLYCOGENSYNTH-PWY: glycogen biosynthesis I (from ADP-D-Glucose)|g__Streptococcus.s__Streptococcus_vestibularis	0	0	0	0	0	0	0	0	0	0	0	0	0	0	0	0	0	0	0	0	0	0	0	0	0	0	0	0	0	0	0	0	0	0	0	0	0	0	0	0	0	98.2907	0	26.6899	25.4298	0	102.641	0	0
GLYCOGENSYNTH-PWY: glycogen biosynthesis I (from ADP-D-Glucose)|unclassified	0	0	0	0	0	0	3.34946	3.0928	0	0	0	0	0	0	0	0	0	0	0	0	0	7.18181	4.41341	0	13.9792	0	1.76339	0.518266	3.56722	0	0	4.55968	17.4377	2.08732	0	0	6.19574	0	1.50418	0	3.14689	2.96094	0	6.27218	0	13.0241	0	0	0
GLYCOL-GLYOXDEG-PWY: superpathway of glycol metabolism and degradation|g__Citrobacter.s__Citrobacter_freundii	0	0	0	0	0	0	0	0	0	0	0	0	0	0	0	0	0	0	0	0	0	0	0	0	0	0	0	0	0	0	0	0	0	2.65365	1.07312	0	0	0	0	1.46736	4.67062	0	0	0	0	0	0	0	0
GLYCOL-GLYOXDEG-PWY: superpathway of glycol metabolism and degradation|g__Citrobacter.s__Citrobacter_portucalensis	0	0	0	0	0	0	0	0	0	0	0	0	0	0	0	0	0	0	0	0	0	0	0	0	0	0	0	0	0	0	0	0	0	0.117988	0	0	0	0	0	0	0	0	0	0	0	0	0	0	0
GLYCOL-GLYOXDEG-PWY: superpathway of glycol metabolism and degradation|g__Citrobacter.s__Citrobacter_sp_MGH106	0	0	0	0	0	0	0	0	0	0	0	0	0	0	0	0	0	0	0	0	0	0	0	0	0	0	0	0	0	0	0	0	0	0.176982	0.213084	0	0	0	0	0	0	0	0	0	0	0	0	0	0
GLYCOL-GLYOXDEG-PWY: superpathway of glycol metabolism and degradation|g__Enterobacter.s__Enterobacter_cloacae_complex	0	0	0	0	0	0	0	0	0	0	0	0	0	0	0	0	0	0	0	0	0	0	0	0	0	0	0	0	0	0	0	0	0	1.36374	0.720978	0	0	0	0	1.99277	0.514535	0	0	0	0	0	0	0	0
GLYCOL-GLYOXDEG-PWY: superpathway of glycol metabolism and degradation|g__Escherichia.s__Escherichia_coli	0	0	0	0	0	0	0	8.32086	0	0	0	0	0	0	0	0	0	0	0	0	0	0	0	0	46.9417	50.1676	0	0	10.6265	0	0	0	0	0	0	0	0	0	0	0	0.132131	0	53.2513	30.9662	0	52.3276	34.8388	0	0
GLYCOL-GLYOXDEG-PWY: superpathway of glycol metabolism and degradation|g__Klebsiella.s__Klebsiella_oxytoca	0	0	0	0	0	0	0	0	0	0	0	0	0	0	0	0	0	0	0	0	0	0	0	0	0	0	0	0	0	0	0	0	0	0	0	0	0	0	0	0	0.430353	0	0	0	0	0	0	0	0
GLYCOL-GLYOXDEG-PWY: superpathway of glycol metabolism and degradation|g__Klebsiella.s__Klebsiella_pneumoniae	0	0	0	0	0	0	0	0	0	0	0	0	0	0	0	0	0	0	0	0	0	0	0	0	0	0	0	0	0	0	0	0	0	0	0	0	0	0	3.34066	4.47549	0.264649	0	0	14.1298	0	0	0	0	0
GLYCOL-GLYOXDEG-PWY: superpathway of glycol metabolism and degradation|unclassified	0	0	0	0	0	0	0.854194	0.639019	0	0	0	0	0	0	0	0	0	0	0	0	0	5.47612	5.05408	0	8.57892	0.145008	6.83625	14.6341	5.14495	0	0	0.748771	0	0	0	0	0	0	0	0	0.525095	0	0.341329	1.92107	0	0.186894	0	0	0
GLYCOLYSIS-E-D: superpathway of glycolysis and the Entner-Doudoroff pathway|g__Citrobacter.s__Citrobacter_freundii	0	0	0	0	0	0	0	0	0	0	0	0	0	0	0	0	0	0	0	0	0	0	0	0	0	0	0	0	0	0	0	0	0	2.9305	0.795059	0	0	0	0	2.33068	5.68142	0	0	0	0	0	0	0	0
GLYCOLYSIS-E-D: superpathway of glycolysis and the Entner-Doudoroff pathway|g__Citrobacter.s__Citrobacter_koseri	0	0	0	0	0	0	0	0	0	0	0	0	0	0	0	0	0	0	0	0	0	0	0	0	0	0	0	0	0	0	0	0	0	0.790813	6.91671	0	0	0	0	0	0	0	0	0	0	0	0	0	0
GLYCOLYSIS-E-D: superpathway of glycolysis and the Entner-Doudoroff pathway|g__Citrobacter.s__Citrobacter_sp_MGH106	0	0	0	0	0	0	0	0	0	0	0	0	0	0	0	0	0	0	0	0	0	0	0	0	0	0	0	0	0	0	0	0	0	0.343873	0	0	0	0	0	0	0	0	0	0	0	0	0	0	0
GLYCOLYSIS-E-D: superpathway of glycolysis and the Entner-Doudoroff pathway|g__Citrobacter.s__Citrobacter_youngae	0	0	0	0	0	0	0	0	0	0	0	0	0	0	0	0	0	0	0	0	0	0	0	0	0	0	0	0	0	0	0	0	0	0	0	0	0	0	0	0	0.194951	0	0	0	0	0	0	0	0
GLYCOLYSIS-E-D: superpathway of glycolysis and the Entner-Doudoroff pathway|g__Enterobacter.s__Enterobacter_cloacae_complex	0	0	0	0	1.09091	0.840343	0	0	0	260.915	173.571	4.89483	271.933	138.377	68.2614	293.977	243.983	270.579	265.93	285.676	251.622	0	0	0	0	0	0	0	0	0	9.03103	22.1018	0	31.0208	23.1739	0	0	0	7.88111	6.50585	2.28345	0	0	0	0	0	0	0	0
GLYCOLYSIS-E-D: superpathway of glycolysis and the Entner-Doudoroff pathway|g__Escherichia.s__Escherichia_coli	0	0	0	0	0	0	11.3873	34.0313	0	0	0	0	0	0	0	0	0	0	0	0	0	213.399	187.367	0	203.076	222.214	268.626	268.256	245.738	0	0	0	0	0	0	0	0	0	0	0	0.678149	0	237.899	177.705	0	236.225	164.639	0	0
GLYCOLYSIS-E-D: superpathway of glycolysis and the Entner-Doudoroff pathway|g__Klebsiella.s__Klebsiella_aerogenes	0	0	0	0	0	0	0	0	0	0	0	0	0	0	0	0	0	0	0	0	0	0	0	0	0	0	0	0	0	0	0	0	0	0	0	0	0	0	0	0	0	0	0	0	0	0	0	0	0
GLYCOLYSIS-E-D: superpathway of glycolysis and the Entner-Doudoroff pathway|g__Klebsiella.s__Klebsiella_oxytoca	0	114.622	121.496	1.88506	87.6786	100.276	0	0	0	0	9.8968	141.273	0	11	61.9421	0	0	0	0	0	0	0	0	0	0	0	0	0	0	136.082	27.6658	24.5017	136.863	110.333	38.7621	0	0	0	0	0	0.604611	0	0	0	0	0	0	0	0
GLYCOLYSIS-E-D: superpathway of glycolysis and the Entner-Doudoroff pathway|g__Klebsiella.s__Klebsiella_pneumoniae	0	0	0	0	0	0	0	0	0	0	0	0	0	0	0	0	0	0	0	0	0	8.80422	6.15977	0	0	0	0	0	0	17.676	0	0	0	0.757309	0.21536	0	0	0	209.66	233.716	193.933	0	0	23.5317	0	0	0	0	0
GLYCOLYSIS-E-D: superpathway of glycolysis and the Entner-Doudoroff pathway|g__Kluyvera.s__Kluyvera_ascorbata	0	0	0	0	0	0	0	0	0	0	0	0	0	0	0	0	0	0	0	0	0	0	0	0	0	0	0	0	0	0	3.81665	14.1193	0	0	0	0	0	0	0	0	0	0	0	0	0	0	0	0	0
GLYCOLYSIS-E-D: superpathway of glycolysis and the Entner-Doudoroff pathway|g__Raoultella.s__Raoultella_ornithinolytica	0	0	0	0	0	0	0	0	0	0	0	0	0	0	0	0	0	0	0	0	0	0	0	0	0	0	0	0	0	0	0	0	0	0	0	0	0	0	0	0.460139	15.2549	0	0	0	0	0	0	0	0
GLYCOLYSIS-E-D: superpathway of glycolysis and the Entner-Doudoroff pathway|g__Raoultella.s__Raoultella_terrigena	0	0	0	0	0	0	0	0	0	0	0	0	0	0	0	0	0	0	0	0	0	0	0	0	0	0	0	0	0	0	0	0	0	0	0	0	0	0	0	0	0	0	0	0	0	0	0	259.861	21.1169
GLYCOLYSIS-E-D: superpathway of glycolysis and the Entner-Doudoroff pathway|unclassified	0	0	0	0	0	0	0	0	1.85292	0	0	0	0	0	0	0	0	0	0	0	0	1.86423	2.57563	0	0	0	0	0	0	0	0	0	7.056	0	0	0	0	0	0	0	0	0	0	0	0	1.60708	0	0	0
GLYCOLYSIS-TCA-GLYOX-BYPASS: superpathway of glycolysis, pyruvate dehydrogenase, TCA, and glyoxylate bypass|g__Citrobacter.s__Citrobacter_freundii	0	0	0	0	0	0	0	0	0	0	0	0	0	0	0	0	0	0	0	0	0	0	0	0	0	0	0	0	0	0	0	0	0	1.77526	0.576559	0	0	0	0	2.14023	5.8881	0	0	0	0	0	0	0	0
GLYCOLYSIS-TCA-GLYOX-BYPASS: superpathway of glycolysis, pyruvate dehydrogenase, TCA, and glyoxylate bypass|g__Citrobacter.s__Citrobacter_koseri	0	0	0	0	0	0	0	0	0	0	0	0	0	0	0	0	0	0	0	0	0	0	0	0	0	0	0	0	0	0	0	0	0	0.698323	7.19499	0	0	0	0	0	0	0	0	0	0	0	0	0	0
GLYCOLYSIS-TCA-GLYOX-BYPASS: superpathway of glycolysis, pyruvate dehydrogenase, TCA, and glyoxylate bypass|g__Citrobacter.s__Citrobacter_sp_MGH106	0	0	0	0	0	0	0	0	0	0	0	0	0	0	0	0	0	0	0	0	0	0	0	0	0	0	0	0	0	0	0	0	0	0	0	0	0	0	0	0	0	0	0	0	0	0	0	0	0
GLYCOLYSIS-TCA-GLYOX-BYPASS: superpathway of glycolysis, pyruvate dehydrogenase, TCA, and glyoxylate bypass|g__Enterobacter.s__Enterobacter_cloacae_complex	0	0	0	0	0.861301	0.509834	0	0	0	276.564	112.372	4.4198	283.754	88.7414	41.9912	313.81	250.913	286.14	283.04	300.448	266.966	0	0	0	0	0	0	0	0	0	9.20271	24.9958	0	32.45	22.0167	0	0	0	5.36767	4.84267	1.42507	0	0	0	0	0	0	0	0
GLYCOLYSIS-TCA-GLYOX-BYPASS: superpathway of glycolysis, pyruvate dehydrogenase, TCA, and glyoxylate bypass|g__Escherichia.s__Escherichia_coli	0	0	0	0	0	0	18.8654	44.7755	0	0	0	0	0	0	0	0	0	0	0	0	0	242.411	205.1	0	238.349	269.814	299.4	293.672	282.581	0	0	0	0	0	0	0	0	0	0	0	0.838073	0	254.129	185.355	0	248.293	173.712	0	0
GLYCOLYSIS-TCA-GLYOX-BYPASS: superpathway of glycolysis, pyruvate dehydrogenase, TCA, and glyoxylate bypass|g__Klebsiella.s__Klebsiella_aerogenes	0	0	0	0	0	0	0	0	0	0	0	0	0	0	0	0	0	0	0	0	0	0	0	0	0	0	0	0	0	0	0	0	0	0	0	0	0	0	0	0	0	0	0	0	0	0	0	0	0
GLYCOLYSIS-TCA-GLYOX-BYPASS: superpathway of glycolysis, pyruvate dehydrogenase, TCA, and glyoxylate bypass|g__Klebsiella.s__Klebsiella_michiganensis	0	17.7365	17.3226	0	44.8111	48.0326	0	0	111.716	0	0	0	0	3.30494	9.70696	0	0	0	0	0	0	0	0	0	0	0	0	0	0	0	0	9.24749	40.673	49.278	14.8061	0	0	0	0	0	0	0	0	0	0	0	0	0	0
GLYCOLYSIS-TCA-GLYOX-BYPASS: superpathway of glycolysis, pyruvate dehydrogenase, TCA, and glyoxylate bypass|g__Klebsiella.s__Klebsiella_oxytoca	0	115.235	138.282	2.51463	98.1079	112.541	0	0	0	0	12.7203	181.598	0	14.2689	74.6125	0	0	0	0	0	0	0	0	0	0	0	0	0	0	112.606	32.6821	27.6955	165.462	122.594	38.7601	0	0	0	0	0	1.093	0	0	0	0	0	0	0	0
GLYCOLYSIS-TCA-GLYOX-BYPASS: superpathway of glycolysis, pyruvate dehydrogenase, TCA, and glyoxylate bypass|g__Klebsiella.s__Klebsiella_pneumoniae	0	0	0	0	0	0	0	0	0	0	0	0	0	0	0	0	0	0	0	0	0	12.4697	8.84368	0	0	0	0	0	0	34.9263	0	0	0	2.01416	0.280001	0	0	0	389.869	355.233	296.619	0	0	36.1657	0	0	0	0	0
GLYCOLYSIS-TCA-GLYOX-BYPASS: superpathway of glycolysis, pyruvate dehydrogenase, TCA, and glyoxylate bypass|g__Kluyvera.s__Kluyvera_ascorbata	0	0	0	0	0	0	0	0	0	0	0	0	0	0	0	0	0	0	0	0	0	0	0	0	0	0	0	0	0	0	3.49823	12.4929	0	0	0	0	0	0	0	0	0	0	0	0	0	0	0	0	0
GLYCOLYSIS-TCA-GLYOX-BYPASS: superpathway of glycolysis, pyruvate dehydrogenase, TCA, and glyoxylate bypass|g__Raoultella.s__Raoultella_ornithinolytica	0	0	0	0	0	0	0	0	0	0	0	0	0	0	0	0	0	0	0	0	0	0	0	0	0	0	0	0	0	0	0	0	0	0	0	0	0	0	0	0.551981	18.2678	0	0	0	0	0	0	0	0
GLYCOLYSIS-TCA-GLYOX-BYPASS: superpathway of glycolysis, pyruvate dehydrogenase, TCA, and glyoxylate bypass|g__Raoultella.s__Raoultella_planticola	0	0	0	0	0	0	0	0	0	0	0	0	0	0	0	0	0	0	0	0	0	0	0	0	0	0	0	0	0	0	0	0	0	0	0	0	0	0	0	0	0.405884	0	0	0	0	0	0	0	0
GLYCOLYSIS-TCA-GLYOX-BYPASS: superpathway of glycolysis, pyruvate dehydrogenase, TCA, and glyoxylate bypass|g__Raoultella.s__Raoultella_terrigena	0	0	0	0	0	0	0	0	0	0	0	0	0	0	0	0	0	0	0	0	0	0	0	0	0	0	0	0	0	0	0	0	0	0	0	0	0	0	0	0	0	0	0	0	0	0	0	322.603	27.9137
GLYCOLYSIS-TCA-GLYOX-BYPASS: superpathway of glycolysis, pyruvate dehydrogenase, TCA, and glyoxylate bypass|unclassified	0	0	0	0	0	0	0	0	0	0	0	0	0	0	0	0	0	0	0	0	0	4.39671	3.69423	0	0	0	0	0	0	0	0	0	14.654	5.31259	0	0	0	0	0	0	0	0	0	0	0	2.14699	0	0	0
GLYCOLYSIS: glycolysis I (from glucose 6-phosphate)|g__Bacteroides.s__Bacteroides_fragilis	0	0	0	0	0	0	2.46899	9.80173	16.1384	0	0	0	0	0	0	0	0	0	0	0	0	0	0	0	0	0	0	0	0	0	0	0	0	0	0	0	0	0	0	0	0	0	0	0	0	0	0	0	0
GLYCOLYSIS: glycolysis I (from glucose 6-phosphate)|g__Citrobacter.s__Citrobacter_freundii	0	0	0	0	0	0	0	0	0	0	0	0	0	0	0	0	0	0	0	0	0	0	0	0	0	0	0	0	0	0	0	0.316674	7.98234	4.28893	0.847146	0	0	0	0	3.01272	7.23633	0	0	0	0	0	0	0	0
GLYCOLYSIS: glycolysis I (from glucose 6-phosphate)|g__Citrobacter.s__Citrobacter_koseri	0	0	0	0	0	0	0	0	0	0	0	0	0	0	0	0	0	0	0	0	0	0	0	0	0	0	0	0	0	0	0	0	0	1.15014	8.44859	0	0	0	0	0	0	0	0	0	0	0	0	0	0
GLYCOLYSIS: glycolysis I (from glucose 6-phosphate)|g__Citrobacter.s__Citrobacter_sp_MGH106	0	0	0	0	0	0	0	0	0	0	0	0	0	0	0	0	0	0	0	0	0	0	0	0	0	0	0	0	0	0	0	0	0	0.694347	0.343622	0	0	0	0	0	0	0	0	0	0	0	0	0	0
GLYCOLYSIS: glycolysis I (from glucose 6-phosphate)|g__Citrobacter.s__Citrobacter_youngae	0	0	0	0	0	0	0	0	0	0	0	0	0	0	0	0	0	0	0	0	0	0	0	0	0	0	0	0	0	0	0	0	0	0	0	0	0	0	0	0	0.436213	0	0	0	0	0	0	0	0
GLYCOLYSIS: glycolysis I (from glucose 6-phosphate)|g__Enterobacter.s__Enterobacter_cloacae_complex	0	0	0	0	1.41979	1.68764	0	0	0	300.273	208.118	6.90286	314.169	164.79	84.1902	337.279	274.247	321.548	311.538	328.017	287.511	0	0	0	0	0	0	0	0	0	11.3916	27.5244	0	33.8999	28.6113	0	0	0	9.31757	7.16549	3.0784	0	0	0	0	0	0	0	0
GLYCOLYSIS: glycolysis I (from glucose 6-phosphate)|g__Escherichia.s__Escherichia_coli	0	0	0	0	0	0	22.1911	52.2975	0	0	0	0	0	0	0	0	0	0	0	0	0	240.611	209.46	0	281.862	304.192	317.533	308.075	293.486	0	0	0	0	0	0	0	0	0	0	0	1.38075	0	300.272	207.959	0	293.297	197.785	0	0
GLYCOLYSIS: glycolysis I (from glucose 6-phosphate)|g__Haemophilus.s__Haemophilus_parainfluenzae	0	0	0	0	0	0	0	0	0	0	0	0	0	0	0	0	0	0	0	0	0	0	0	0	0	0.450154	0	0	0	0	0	0	0	0.287173	0	0	5.08773	111.314	0	0	0	25.7355	0	0	0	0	0	0	0
GLYCOLYSIS: glycolysis I (from glucose 6-phosphate)|g__Haemophilus.s__Haemophilus_sp_HMSC71H05	0	0	0	0	0	0	0	0	0	0	0	0	0	0	0	0	0	0	0	0	0	0	0	0	0	0	0	0	0	0	0	0	0	0	0	0	4.13319	0	0	0	0	0	0	0	0	0	0	0	0
GLYCOLYSIS: glycolysis I (from glucose 6-phosphate)|g__Klebsiella.s__Klebsiella_aerogenes	0	0	0	0	0	0	0	0	0	0	0	0	0	0	0	0	0	0	0	0	0	0	0	0	0	0	0	0	0	0	0	0	0	0	0	0	0	0	0	0	0	0	0	0	0	0	0	0	0
GLYCOLYSIS: glycolysis I (from glucose 6-phosphate)|g__Klebsiella.s__Klebsiella_michiganensis	0	100.888	104.916	0	80.627	84.5437	0	0	120.36	0	5.55066	0	0	6.8797	44.6163	0	0	0	0	0	0	0	0	0	0	0	0	0	0	98.3247	24.8068	18.0647	81.1229	90.8819	31.1999	0	0	0	0	0	0.358068	0	0	0	0	0	0	0	0
GLYCOLYSIS: glycolysis I (from glucose 6-phosphate)|g__Klebsiella.s__Klebsiella_oxytoca	0	125.08	133.029	2.86375	94.0888	107.258	0	0	0	0	10.8832	164.054	0	11.1485	64.6058	0	0	0	0	0	0	0	0	0	0	0	0	0	0	144.738	29.176	24.5691	149.353	115.687	40.2298	0	0	0	0	0	1.54481	0	0	0	0	0	0	0	0
GLYCOLYSIS: glycolysis I (from glucose 6-phosphate)|g__Klebsiella.s__Klebsiella_pneumoniae	0	0	0	0	0	0	0	0	0	0	0	0	0	0	0	0	0	0	0	0	0	19.2264	12.2515	0	0	0	0	0	0	36.4616	0	0	0	1.40747	0.466034	0	0	0	402.526	391.255	335.14	0	0	46.2578	0	0	0	0	0
GLYCOLYSIS: glycolysis I (from glucose 6-phosphate)|g__Klebsiella.s__Klebsiella_quasipneumoniae	0	0	0	0	0	0	0	0	0	0	0	0	0	0	0	0	0	0	0	0	0	0	0	0	0	0	0	0	0	0.251655	0	0	0	0	0	0	0	0	0.48007	0	0	0	0	0	0	0	0	0	0
GLYCOLYSIS: glycolysis I (from glucose 6-phosphate)|g__Klebsiella.s__Klebsiella_variicola	0	0	0	0	0	0	0	0	0	0	0	0	0	0	0	0	0	0	0	0	0	0	0	0	0	0	0	0	0	0	0	0	0	0	0	0	0	0	0	0.192551	0	0	0	0	0	0	0	0	0
GLYCOLYSIS: glycolysis I (from glucose 6-phosphate)|g__Kluyvera.s__Kluyvera_ascorbata	0	0	0	0	0	0	0	0	0	0	0	0	0	0	0	0	0	0	0	0	0	0	0	0	0	0	0	0	0	0	4.16176	16.4412	0	0	0	0	0	0	0	0	0	0	0	0	0	0	0	0	0
GLYCOLYSIS: glycolysis I (from glucose 6-phosphate)|g__Lactobacillus.s__Lactobacillus_acidophilus	0	0	0	0	0	0	0	0	0	0	0	0	0	0	0	0	0	0	0	0	0	0	0	0	0	0	0	0	0	0	0	0	0	0	0	0	0	0	0	0	0	0	0	0	0	0	0	0	0
GLYCOLYSIS: glycolysis I (from glucose 6-phosphate)|g__Lactobacillus.s__Lactobacillus_kalixensis	0	0	0	0	0	0	0	0	0	0	0	0	0	0	0	0	0	0	0	0	0	0	0	0	0	0	0	0	0	0	0	0	0	0	0	0	0	0	0	0	0	0	0	0	0	3.8641	3.59557	0	0
GLYCOLYSIS: glycolysis I (from glucose 6-phosphate)|g__Lactobacillus.s__Lactobacillus_plantarum	0	0	0	0	0	0	0	0	0	0	0	0	0	0	0	0	0	0	0	0	0	0	0	0	0	0	0	0	0	0	0	0	0	0	0	0	0	0	0	0	0	0	0	0	0	0	0	0	0
GLYCOLYSIS: glycolysis I (from glucose 6-phosphate)|g__Lactobacillus.s__Lactobacillus_rhamnosus	0	0	0	0	0	0	0	0	0	0	0	0	0	0	0	0	0	0	0	0	0	0	0	0	0	0	0	0	0	0	0	0	0	0	0	0	0	0	0	0	0	0	0	0	0	0	0	0	0
GLYCOLYSIS: glycolysis I (from glucose 6-phosphate)|g__Raoultella.s__Raoultella_ornithinolytica	0	0	0	0	0	0	0	0	0	0	0	0	0	0	0	0	0	0	0	0	0	0	0	0	0	0	0	0	0	0	0	0	0	0	0	0	0	0	0	0.586294	17.3301	0	0	0	0	0	0	0	0
GLYCOLYSIS: glycolysis I (from glucose 6-phosphate)|g__Raoultella.s__Raoultella_planticola	0	0	0	0	0	0	0	0	0	0	0	0	0	0	0	0	0	0	0	0	0	0	0	0	0	0	0	0	0	0	0	0	0	0	0	0	0	0	0	0	1.08535	0	0	0	0	0	0	0	0
GLYCOLYSIS: glycolysis I (from glucose 6-phosphate)|g__Raoultella.s__Raoultella_terrigena	0	0	0	0	0	0	0	0	0	0	0	0	0	0	0	0	0	0	0	0	0	0	0	0	0	0	0	0	0	0	0	0	0	0	0	0	0	0	0	0	0	0	0	0.284782	0	0	0.358671	302.301	24.2094
GLYCOLYSIS: glycolysis I (from glucose 6-phosphate)|g__Serratia.s__Serratia_marcescens	0	0	0	0	0	0	0	0	0	0	0	0	0	0	0	0	0	0	0	0	0	0	0	0	0	0	0	0	0	0	0	0	0	0	0	0	0	0	0	0	0	0	0	0	0	0	0	0	0
GLYCOLYSIS: glycolysis I (from glucose 6-phosphate)|g__Staphylococcus.s__Staphylococcus_aureus	0	0	3.94023	0.838749	0	0	0	0	0	1.51282	12.3365	8.23488	0	0	0	0	7.73874	0	0	0	0	0	0	0	0	0	0	0	0	0	0	0	0	0	0	0	0	0	0	0	0	0	0	0	0	0	0	0	0
GLYCOLYSIS: glycolysis I (from glucose 6-phosphate)|g__Staphylococcus.s__Staphylococcus_epidermidis	601.709	67.7023	33.168	303.374	3.78632	1.42983	17.1609	16.7594	0	51.3196	11.356	3.25315	43.7654	3.03588	3.95155	13.8038	25.3078	36.2927	23.0943	27.6295	13.7171	0	0	7.69463	1.77985	9.24136	0	0	1.71629	0	0	5.58561	5.74827	1.4941	5.22627	192.977	50.0461	16.5104	0	0	0	103.944	3.88934	2.80968	100.204	4.03817	0	25.4775	55.9255
GLYCOLYSIS: glycolysis I (from glucose 6-phosphate)|g__Staphylococcus.s__Staphylococcus_haemolyticus	0	0	0	0	0	0	0	0	0	5.41626	2.0115	0	0	0	1.3301	0	0.786468	1.40523	0	1.37234	0	0	0	32.0244	1.01265	2.89282	0	0	0	1.53619	0	0.718507	2.56437	0	0.360094	31.9916	24.5114	0	0	0	0	10.1882	0	0	43.38	2.61459	0	26.8671	2.05916
GLYCOLYSIS: glycolysis I (from glucose 6-phosphate)|g__Staphylococcus.s__Staphylococcus_lugdunensis	40.8349	8.39102	10.6957	0	0	0	0	0	0	0	0	0	0	0	0	0	0	0	0	0	0	0	0	0	0	0	0	0	0	0	0	0	0	0	0	1.44374	0	0	0	0	0	11.0918	0	0	6.10526	0	0	0	0
GLYCOLYSIS: glycolysis I (from glucose 6-phosphate)|g__Staphylococcus.s__Staphylococcus_warneri	0	0	0	23.9588	0	0	0	0	0	0	0	0	0	0	0	0	0	0	0	0	0	0	0	0	0	0	0	0	0	0	0	0	0	0	0	0	0	0	0	0	0	5.36653	0	0	0	0	0	0	0
GLYCOLYSIS: glycolysis I (from glucose 6-phosphate)|g__Streptococcus.s__Streptococcus_gordonii	0	0	0	0	0	0	0	0	0	0	0	0	0	0	0	0	0	0	0	0	0	0	0	0	0	0	0	0	0	0	0	0	0	0	0	0	0	0	0	0	0	4.58957	0	0	0	0	0	0	0
GLYCOLYSIS: glycolysis I (from glucose 6-phosphate)|g__Streptococcus.s__Streptococcus_salivarius	0	0	0	0	0	0	0	0	0	0	0	0	0	0	0	0	0	0	0	0	0	0	0	0	0	0	0	0	0	0	0	0	0	0	0	0	0	0	0	0	0	2.02568	0	0	0	0	0	0	0
GLYCOLYSIS: glycolysis I (from glucose 6-phosphate)|unclassified	0	0	0	0	0	2.85633	0	0	2.44909	0	0	0	0	0	0	0	0	0	0	0	0	3.01622	5.13721	0	0	0	0	0	0	0	0	0	11.9569	9.46421	0	0	0	0	0	0	2.10999	4.73239	0	0	0	3.0978	0	0	0
GLYOXYLATE-BYPASS: glyoxylate cycle|g__Citrobacter.s__Citrobacter_freundii	0	0	0	0	0	0	0	0	0	0	0	0	0	0	0	0	0	0	0	0	0	0	0	0	0	0	0	0	0	0	0	0	1.7024	2.99812	0.50522	0	0	0	0	2.11997	5.93698	0	0	0	0	0	0	0	0
GLYOXYLATE-BYPASS: glyoxylate cycle|g__Citrobacter.s__Citrobacter_koseri	0	0	0	0	0	0	0	0	0	0	0	0	0	0	0	0	0	0	0	0	0	0	0	0	0	0	0	0	0	0	0	0	0	0.335781	5.4067	0	0	0	0	0	0	0	0	0	0	0	0	0	0
GLYOXYLATE-BYPASS: glyoxylate cycle|g__Citrobacter.s__Citrobacter_sp_MGH106	0	0	0	0	0	0	0	0	0	0	0	0	0	0	0	0	0	0	0	0	0	0	0	0	0	0	0	0	0	0	0	0	0	0	0	0	0	0	0	0	0	0	0	0	0	0	0	0	0
GLYOXYLATE-BYPASS: glyoxylate cycle|g__Citrobacter.s__Citrobacter_youngae	0	0	0	0	0	0	0	0	0	0	0	0	0	0	0	0	0	0	0	0	0	0	0	0	0	0	0	0	0	0	0	0	0	0	0	0	0	0	0	0.183161	0.559158	0	0	0	0	0	0	0	0
GLYOXYLATE-BYPASS: glyoxylate cycle|g__Corynebacterium.s__Corynebacterium_kroppenstedtii	0	0	0	0	0	0	0	0	0	0	0	0	0	0	0	0	0	0	0	0	0	0	0	0	0	0	0	0	0	0	0	0	0	0	0	0	0	0	0	0	0	0	0	0	0	0	0	0	0
GLYOXYLATE-BYPASS: glyoxylate cycle|g__Enterobacter.s__Enterobacter_cloacae_complex	0	0	0	0	0.41041	0.368402	0	0	0	230.904	47.232	1.88628	247.275	37.5087	16.7871	274.407	212.338	262.795	247.828	255.864	234.723	0	0	0	0	0	0	0	0	0	6.80858	17.5878	0	23.8935	11.9232	0	0	0	2.16797	2.2649	0.521041	0	0	0	0	0	0	0	0
GLYOXYLATE-BYPASS: glyoxylate cycle|g__Escherichia.s__Escherichia_coli	0	0	0	0	0	0	11.9421	34.2447	0	0	0	0	0	0	0	0	0	0	0	0	0	194.375	162.656	0	135.862	163.771	233.147	232.339	235.337	0	0	0	0	0	0	0	0	0	0	0	0.780143	0	151.231	112.791	0	152.134	105.337	0	0
GLYOXYLATE-BYPASS: glyoxylate cycle|g__Klebsiella.s__Klebsiella_aerogenes	0	0	0	0	0	0	0	0	0	0	0	0	0	0	0	0	0	0	0	0	0	0	0	0	0	0	0	0	0	0	0	0	0	0	0	0	0	0	0	0	0	0	0	0	0	0	0	0	0
GLYOXYLATE-BYPASS: glyoxylate cycle|g__Klebsiella.s__Klebsiella_michiganensis	0	14.1165	14.3494	0	24.4744	22.4738	0	0	102.138	0	4.30073	0	0	2.21733	18.2848	0	0	0	0	0	0	0	0	0	0	0	0	0	0	0.767644	7.0968	4.61376	48.6431	31.8434	8.2454	0	0	0	0	0	0.0790476	0	0	0	0	0	0	0	0
GLYOXYLATE-BYPASS: glyoxylate cycle|g__Klebsiella.s__Klebsiella_oxytoca	0	169.532	193.566	4.45175	175.996	278.409	0	0	0	0	41.4595	257.721	0	32.9884	196.257	0	0	0	0	0	0	0	0	0	0	0	0	0	0	379.244	68.646	42.3212	404.856	248.69	101.119	0	0	0	0	0	0.455391	0	0	0	0	0	0	0	0
GLYOXYLATE-BYPASS: glyoxylate cycle|g__Klebsiella.s__Klebsiella_pneumoniae	0	0	0	0	0	0.114595	0	0	0.393614	0	0	0	0	0	0	0	0	0	0	0	0	20.2114	16.0134	0	0	0	0	0	0	31.0343	0.348185	0	0	2.67671	0.303916	0	0	0	347.524	288.477	239.607	0	0	33.9875	0	0	0	0	0
GLYOXYLATE-BYPASS: glyoxylate cycle|g__Klebsiella.s__Klebsiella_quasipneumoniae	0	0	0	0	0	0	0	0	0	0	0	0	0	0	0	0	0	0	0	0	0	0	0	0	0	0	0	0	0	0.103193	0	0	0	0	0	0	0	0	0	0	0	0	0	0	0	0	0	0	0
GLYOXYLATE-BYPASS: glyoxylate cycle|g__Klebsiella.s__Klebsiella_variicola	0	0	0	0	0	0	0	0	0	0	0	0	0	0	0	0	0	0	0	0	0	0	0	0	0	0	0	0	0	0	0	0	0	0	0	0	0	0	0.681217	0.601188	1.12993	0	0	0	0	0	0	0	0
GLYOXYLATE-BYPASS: glyoxylate cycle|g__Kluyvera.s__Kluyvera_ascorbata	0	0	0	0	0	0	0	0	0	0	0	0	0	0	0	0	0	0	0	0	0	0	0	0	0	0	0	0	0	0	2.30354	8.95118	0	0	0	0	0	0	0	0	0	0	0	0	0	0	0	0	0
GLYOXYLATE-BYPASS: glyoxylate cycle|g__Proteus.s__Proteus_mirabilis	0	0	0	0	0	0	0	0	0	0	0	0	0	0	0	0	0	0	0	0	0	0	0	0	0	0	0	0	0	0	0	0	0	0	0	0	0	0	0	0	0	0	0	0	0	0	0	0	0
GLYOXYLATE-BYPASS: glyoxylate cycle|g__Raoultella.s__Raoultella_ornithinolytica	0	0	0	0	0	0	0	0	0	0	0	0	0	0	0	0	0	0	0	0	0	0	0	0	0	0	0	0	0	0	0	0	0	0	0	0	0	0	0	0.684603	18.8824	0	0	0	0	0	0	0	0
GLYOXYLATE-BYPASS: glyoxylate cycle|g__Raoultella.s__Raoultella_planticola	0	0	0	0	0	0	0	0	0	0	0	0	0	0	0	0	0	0	0	0	0	0	0	0	0	0	0	0	0	0	0	0	0	0	0	0	0	0	0	0	0.203382	0	0	0	0	0	0	0	0
GLYOXYLATE-BYPASS: glyoxylate cycle|g__Raoultella.s__Raoultella_terrigena	0	0	0	0	0	0	0	0	0	0	0	0	0	0	0	0	0	0	0	0	0	0	0	0	0	0	0	0	0	0	0	0	0	0	0	0	0	0	0	0	0	0	0	0	0	0	0.54489	262.401	26.1519
GLYOXYLATE-BYPASS: glyoxylate cycle|unclassified	0	0	0	2.67833	0	0	2.4203	2.59567	2.84629	0	0	0.85409	0	0	0	0	0	0	0	0	0	9.78906	4.30087	0	12.8025	3.87895	0	0	0.645642	2.12721	1.78231	6.2632	32.3575	2.51771	0	0	0	0	1.30371	3.6112	3.547	0	7.97223	7.08682	0	12.4726	9.08962	0	0
GOLPDLCAT-PWY: superpathway of glycerol degradation to 1,3-propanediol|g__Citrobacter.s__Citrobacter_amalonaticus	0	0	0	0	0	0	0	0	0	0	0	0	0	0	0	0	0	0	0	0	0	0	0	0	0	0	0	0	0	0	0	0	0	0.129227	0	0	0	0	0	0	0	0	0	0	0	0	0	0	0
GOLPDLCAT-PWY: superpathway of glycerol degradation to 1,3-propanediol|g__Citrobacter.s__Citrobacter_freundii	0	0	0	0	0	0	0	0	0	0	0	0	0	0	0	0	0	0	0	0	0	0	0	0	0	0	0	0	0	0	0	0	0	2.73694	0.554381	0	0	0	0	2.81974	5.43703	0	0	0	0	0	0	0	0
GOLPDLCAT-PWY: superpathway of glycerol degradation to 1,3-propanediol|g__Citrobacter.s__Citrobacter_portucalensis	0	0	0	0	0	0	0	0	0	0	0	0	0	0	0	0	0	0	0	0	0	0	0	0	0	0	0	0	0	0	0	0	0	0.178829	0	0	0	0	0	0	0	0	0	0	0	0	0	0	0
GOLPDLCAT-PWY: superpathway of glycerol degradation to 1,3-propanediol|g__Citrobacter.s__Citrobacter_sp_MGH106	0	0	0	0	0	0	0	0	0	0	0	0	0	0	0	0	0	0	0	0	0	0	0	0	0	0	0	0	0	0	0	0	0	0.458564	0.137177	0	0	0	0	0	0	0	0	0	0	0	0	0	0
GOLPDLCAT-PWY: superpathway of glycerol degradation to 1,3-propanediol|g__Citrobacter.s__Citrobacter_youngae	0	0	0	0	0	0	0	0	0	0	0	0	0	0	0	0	0	0	0	0	0	0	0	0	0	0	0	0	0	0	0	0	0	0	0	0	0	0	0	0.378383	0.646048	0	0	0	0	0	0	0	0
GOLPDLCAT-PWY: superpathway of glycerol degradation to 1,3-propanediol|g__Enterobacter.s__Enterobacter_cloacae_complex	0	0	0	0	17.7296	50.677	0	0	0	0	20.245	77.1665	0	4.78556	1.70146	0	0	0	0	0	0	0	0	0	0	0	0	0	0	0	0	9.12287	0	7.13763	0.98405	0	0	0	32.1664	27.6684	24.6723	0	0	0	0	0	0	0	0
GOLPDLCAT-PWY: superpathway of glycerol degradation to 1,3-propanediol|g__Escherichia.s__Escherichia_coli	0	0	0	0	0	0	0	0	0	0	0	0	0	0	0	0	0	0	0	0	0	1.04627	1.11922	0	0	0	0	0	0	0	0	0	0	0	0	0	0	0	0	31.3827	27.1319	0	0	5.12516	0	0	0	0	0
GOLPDLCAT-PWY: superpathway of glycerol degradation to 1,3-propanediol|g__Flavonifractor.s__Flavonifractor_plautii	0	0	0	0	0	0	3.59915	1.18371	1.68502	0	0	0	0	0	0	0	0	0	0	0	0	0	0	0	0	0	0	0	0	0	0	0	0	0	0	0	0	0	0	0	0	0	0	0	0	0	0	0	0
GOLPDLCAT-PWY: superpathway of glycerol degradation to 1,3-propanediol|g__Klebsiella.s__Klebsiella_michiganensis	0	80.9932	89.5078	0	69.0668	54.405	0	0	61.8702	0	3.01969	0	0	4.33769	16.9811	0	0	0	0	0	0	0	0	0	0	0	0	0	0	41.9265	13.0876	18.2398	37.177	47.9755	17.5462	0	0	0	0	0	0	0	0	0	0	0	0	0	0
GOLPDLCAT-PWY: superpathway of glycerol degradation to 1,3-propanediol|g__Klebsiella.s__Klebsiella_oxytoca	0	92.9649	51.2471	5.89151	69.7997	169.496	0	0	0	0	25.7664	191.618	0	17.3118	110.902	0	0	0	0	0	0	0	0	0	0	0	0	0	0	248.487	35.3706	19.6684	228.838	118.909	54.9878	0	0	0	0	0	25.816	0	0	0	0	0	0	0	0
GOLPDLCAT-PWY: superpathway of glycerol degradation to 1,3-propanediol|g__Klebsiella.s__Klebsiella_pneumoniae	0	0	0	0	14.2421	43.9287	0	0	0	0	0	7.00653	0	0	0	0	0	0	0	0	0	7.68964	6.10643	0	0	0	0	0	0	38.6029	0	0	0	4.86546	0.236457	0	0	0	361.843	325.841	275.319	0	0	30.5594	0	0	0	0	0
GOLPDLCAT-PWY: superpathway of glycerol degradation to 1,3-propanediol|g__Klebsiella.s__Klebsiella_variicola	0	0	0	0	0	0	0	0	0	0	0	0	0	0	0	0	0	0	0	0	0	0.248565	0	0	0	0	0	0	0	0.591308	0	0	0	0.106028	0	0	0	0	7.0689	5.85998	5.33798	0	0	0.38585	0	0	0	0	0
GOLPDLCAT-PWY: superpathway of glycerol degradation to 1,3-propanediol|g__Raoultella.s__Raoultella_ornithinolytica	0	0	0	0	0	0	0	0	0	0	0	0	0	0	0	0	0	0	0	0	0	0	0	0	0	0	0	0	0	0	0	0	0	0	0	0	0	0	0	0	9.61709	0	0	0	0	0	0	0	0
GOLPDLCAT-PWY: superpathway of glycerol degradation to 1,3-propanediol|unclassified	0	0.616192	0.767557	1.12275	0	6.43695	0	0	0	0	0	13.5141	0	0	0	0	0	0	0	0	0	1.20757	1.46098	0	0	0	0	0	0	0.490924	1.5996	0	19.2362	1.59891	1.69098	0	0	0	1.06053	0	0	0	0	2.02895	0	0	0	0	0
HCAMHPDEG-PWY: 3-phenylpropanoate and 3-(3-hydroxyphenyl)propanoate degradation to 2-hydroxypentadienoate|g__Citrobacter.s__Citrobacter_freundii	0	0	0	0	0	0	0	0	0	0	0	0	0	0	0	0	0	0	0	0	0	0	0	0	0	0	0	0	0	0	0	0	0	2.7012	0	0	0	0	0	1.84747	3.45435	0	0	0	0	0	0	0	0
HCAMHPDEG-PWY: 3-phenylpropanoate and 3-(3-hydroxyphenyl)propanoate degradation to 2-hydroxypentadienoate|g__Citrobacter.s__Citrobacter_youngae	0	0	0	0	0	0	0	0	0	0	0	0	0	0	0	0	0	0	0	0	0	0	0	0	0	0	0	0	0	0	0	0	0	0	0	0	0	0	0	0.177933	0.229108	0	0	0	0	0	0	0	0
HCAMHPDEG-PWY: 3-phenylpropanoate and 3-(3-hydroxyphenyl)propanoate degradation to 2-hydroxypentadienoate|g__Enterobacter.s__Enterobacter_cloacae_complex	0	0	0	0	0	0	0	0	0	0	0	0	0	0	0	0	0	0	0	0	0	0	0	0	0	0	0	0	0	0	0	0	0	0	0	0	0	0	0	0	0.418686	0	0	0	0	0	0	0	0
HCAMHPDEG-PWY: 3-phenylpropanoate and 3-(3-hydroxyphenyl)propanoate degradation to 2-hydroxypentadienoate|g__Escherichia.s__Escherichia_coli	0	0	0	0	0	0	10.7417	17.4436	0	0	0	0	0	0	0	0	0	0	0	0	0	116.607	110.696	0	0	2.2287	141.328	168.334	139.115	0	0	0	0	0	0	0	0	0	0	9.6258	8.13293	0	0	0	0	0	0	0	0
HCAMHPDEG-PWY: 3-phenylpropanoate and 3-(3-hydroxyphenyl)propanoate degradation to 2-hydroxypentadienoate|g__Klebsiella.s__Klebsiella_michiganensis	0	78.0751	90.001	0	57.8623	43.8551	0	0	75.0917	0	0	0	0	3.62608	1.93417	0	0	0	0	0	0	0	0	0	0	0	0	0	0	23.9589	14.1895	12.6816	0	50.1765	13.3357	0	0	0	0	0	0	0	0	0	0	0	0	0	0
HCAMHPDEG-PWY: 3-phenylpropanoate and 3-(3-hydroxyphenyl)propanoate degradation to 2-hydroxypentadienoate|g__Klebsiella.s__Klebsiella_oxytoca	0	72.7726	84.279	0	58.9189	69.9308	0	0	0	0	6.24013	87.9994	0	4.41484	38.4472	0	0	0	0	0	0	0	0	0	0	0	0	0	0	92.8284	16.4446	13.2963	71.2881	74.3896	28.0019	0	0	0	0	0	0.341759	0	0	0	0	0	0	0	0
HCAMHPDEG-PWY: 3-phenylpropanoate and 3-(3-hydroxyphenyl)propanoate degradation to 2-hydroxypentadienoate|g__Klebsiella.s__Klebsiella_pneumoniae	0	0	0	0	0	0	0	0	0	0	0	0	0	0	0	0	0	0	0	0	0	6.34986	5.35836	0	0	0	0	0	0	9.57978	0	0	0	0	0	0	0	0	174.616	171.371	144.434	0	0	10.5154	0	0	0	0	0
HCAMHPDEG-PWY: 3-phenylpropanoate and 3-(3-hydroxyphenyl)propanoate degradation to 2-hydroxypentadienoate|g__Klebsiella.s__Klebsiella_variicola	0	0	0	0	0	0	0	0	0	0	0	0	0	0	0	0	0	0	0	0	0	0	0	0	0	0	0	0	0	0	0	0	0	0	0	0	0	0	0.925903	0.321781	0	0	0	0	0	0	0	0	0
HCAMHPDEG-PWY: 3-phenylpropanoate and 3-(3-hydroxyphenyl)propanoate degradation to 2-hydroxypentadienoate|g__Kluyvera.s__Kluyvera_ascorbata	0	0	0	0	0	0	0	0	0	0	0	0	0	0	0	0	0	0	0	0	0	0	0	0	0	0	0	0	0	0	1.59379	4.34157	0	0	0	0	0	0	0	0	0	0	0	0	0	0	0	0	0
HCAMHPDEG-PWY: 3-phenylpropanoate and 3-(3-hydroxyphenyl)propanoate degradation to 2-hydroxypentadienoate|g__Raoultella.s__Raoultella_planticola	0	0	0	0	0	0	0	0	0	0	0	0	0	0	0	0	0	0	0	0	0	0	0	0	0	0	0	0	0	0	0	0	0	0	0	0	0	0	0	0	0.166396	0	0	0	0	0	0	0	0
HCAMHPDEG-PWY: 3-phenylpropanoate and 3-(3-hydroxyphenyl)propanoate degradation to 2-hydroxypentadienoate|unclassified	0	0	0	0	0	0	2.06344	3.27343	0	0	0	0	0	0	0	0	0	0	0	0	0	2.44198	3.34955	0	0	0.441543	0	0	0	0	0	0	1.8917	0	0	0	0	0	0	0	0	0	0	0	0	0	0	0	0
HEME-BIOSYNTHESIS-II: heme b biosynthesis I (aerobic)|g__Acinetobacter.s__Acinetobacter_johnsonii	0	0	0	0	0	0	0	0	0	0	0	0	0	0	0	0	0	0	0	0	0	0	0	0	0	0	0	0	0	0	0	0	1.14992	0	0	0	0	0	0	0	0	0	0	0	0	0	0	0	0
HEME-BIOSYNTHESIS-II: heme b biosynthesis I (aerobic)|g__Citrobacter.s__Citrobacter_freundii	0	0	0	0	0	0	0	0	0	0	0	0	0	0	0	0	0	0	0	0	0	0	0	0	0	0	0	0	0	0	0	0	0	3.54054	1.12636	0	0	0	0	3.47523	7.30976	0	0	0	0	0	0	0	0
HEME-BIOSYNTHESIS-II: heme b biosynthesis I (aerobic)|g__Citrobacter.s__Citrobacter_koseri	0	0	0	0	0	0	0	0	0	0	0	0	0	0	0	0	0	0	0	0	0	0	0	0	0	0	0	0	0	0	0	0	0	0.197272	1.1416	0	0	0	0	0	0	0	0	0	0	0	0	0	0
HEME-BIOSYNTHESIS-II: heme b biosynthesis I (aerobic)|g__Citrobacter.s__Citrobacter_sp_MGH106	0	0	0	0	0	0	0	0	0	0	0	0	0	0	0	0	0	0	0	0	0	0	0	0	0	0	0	0	0	0	0	0	0	0	0.422749	0	0	0	0	0	0	0	0	0	0	0	0	0	0
HEME-BIOSYNTHESIS-II: heme b biosynthesis I (aerobic)|g__Citrobacter.s__Citrobacter_youngae	0	0	0	0	0	0	0	0	0	0	0	0	0	0	0	0	0	0	0	0	0	0	0	0	0	0	0	0	0	0	0	0	0	0	0	0	0	0	0	0	0.556796	0	0	0	0	0	0	0	0
HEME-BIOSYNTHESIS-II: heme b biosynthesis I (aerobic)|g__Corynebacterium.s__Corynebacterium_kroppenstedtii	0	0	0	0	0	0	0	0	0	0	0	0	0	0	0	0	0	0	0	0	0	0	0	0	0	0	0	0	0	0	0	0	0	0	0	0	0	0	0	0	0	0	0	0	0	0	0	0	0
HEME-BIOSYNTHESIS-II: heme b biosynthesis I (aerobic)|g__Corynebacterium.s__Corynebacterium_pseudogenitalium	0	0	0	0	0	0	0	0	0	0	0	0	0	0	0	0	0	0	1.03601	0	0	0	0	0	0	0	0	0	0	0	0	0	0	0	0	0	0	0	0	0	0	0	0	0	0	0	0	0	0
HEME-BIOSYNTHESIS-II: heme b biosynthesis I (aerobic)|g__Cutibacterium.s__Cutibacterium_avidum	0	18.4913	0	0	46.0637	13.731	0	0	0	0	0	8.40439	0	0	3.40433	0	0	0	0	0	0	26.2599	32.3493	0	6.09692	0	0	0	0	0	0	0	0	0	0	0	3.74354	0	0	0	0	0	0	0	0	0	0	0	0
HEME-BIOSYNTHESIS-II: heme b biosynthesis I (aerobic)|g__Dermabacter.s__Dermabacter_hominis	0	0	0	0	0	0	0	0	0	0	0	0	0	0	0	0	0	0	0	0	0	0	0	0	0	0	0	0	0	0	0	0	0	0	0	0	0	0	0	0	0	0	0	0	0	0	0	0	0
HEME-BIOSYNTHESIS-II: heme b biosynthesis I (aerobic)|g__Enterobacter.s__Enterobacter_cloacae_complex	0	0	0	0	0.508721	1.16946	0	0	0	243.041	140.623	3.61634	259.501	108.209	53.7137	294.191	231.514	271.258	265.147	287.426	236.291	0	0	0	0	0	0	0	0	0	8.96951	24.0832	0	27.0858	25.2009	0	0	0	7.96477	3.71165	2.69263	0	0	0	0	0	0	0	0
HEME-BIOSYNTHESIS-II: heme b biosynthesis I (aerobic)|g__Escherichia.s__Escherichia_coli	0	0	0	0	0	0	11.9343	30.7395	0	0	0	0	0	0	0	0	0	0	0	0	0	138.253	118.932	0	150.96	162.883	167.97	172.507	158.464	0	0	0	0	0	0	0	0	0	0	0.225605	2.24042	0	182.262	127.248	0	172.609	117.879	0	0
HEME-BIOSYNTHESIS-II: heme b biosynthesis I (aerobic)|g__Klebsiella.s__Klebsiella_aerogenes	0	0	0	0	0	0	0	0	0	0	0	0	0	0	0	0	0	0	0	0	0	0	0	0	0	0	0	0	0	0	0	0	0	0	0	0	0	0	0	0	0	0	0	0	0	0	0	0	0
HEME-BIOSYNTHESIS-II: heme b biosynthesis I (aerobic)|g__Klebsiella.s__Klebsiella_michiganensis	0	47.1215	57.0167	0	42.2249	43.7082	0	0	78.8884	0	3.4558	0	0	3.75799	23.9681	0	0	0	0	0	0	0	0	0	0	0	0	0	0	54.2563	11.2556	7.89667	50.1917	46.1844	13.5507	0	0	0	0	0	0	0	0	0	0	0	0	0	0
HEME-BIOSYNTHESIS-II: heme b biosynthesis I (aerobic)|g__Klebsiella.s__Klebsiella_oxytoca	0	86.9129	84.707	0	136.399	136.911	0	0	0	0	47.4942	129.217	0	44.0388	100.743	0	0	0	0	0	0	0	0	0	0	0	0	0	0	133.794	35.0626	34.2325	144.671	160.768	59.3458	0	0	0	0	0	2.65393	0	0	0	0	0	0	0	0
HEME-BIOSYNTHESIS-II: heme b biosynthesis I (aerobic)|g__Klebsiella.s__Klebsiella_pneumoniae	0	0	0	0	0	0	0	0	0	0	0	0	0	0	0	0	0	0	0	0	0	6.68893	4.2481	0	0	0	0	0	0	16.9124	0	0	0	1.53268	0.246782	0	0	0	215.362	211.64	163.013	0	0	25.5099	0	0	0	0	0
HEME-BIOSYNTHESIS-II: heme b biosynthesis I (aerobic)|g__Klebsiella.s__Klebsiella_variicola	0	0	0	0	0	0	0	0	0	0	0	0	0	0	0	0	0	0	0	0	0	0	0	0	0	0	0	0	0	0	0	0	0	0	0	0	0	0	0.380299	0	0	0	0	0	0	0	0	0	0
HEME-BIOSYNTHESIS-II: heme b biosynthesis I (aerobic)|g__Raoultella.s__Raoultella_ornithinolytica	0	0	0	0	0	0	0	0	0	0	0	0	0	0	0	0	0	0	0	0	0	0	0	0	0	0	0	0	0	0	0	0	0	0	0	0	0	0	0	0	9.60704	0	0	0	0	0	0	0	0
HEME-BIOSYNTHESIS-II: heme b biosynthesis I (aerobic)|g__Raoultella.s__Raoultella_planticola	0	0	0	0	0	0	0	0	0	0	0	0	0	0	0	0	0	0	0	0	0	0	0	0	0	0	0	0	0	0	0	0	0	0	0	0	0	0	0	0	5.05606	0	0	0	0	0	0	0	0
HEME-BIOSYNTHESIS-II: heme b biosynthesis I (aerobic)|g__Raoultella.s__Raoultella_terrigena	0	0	0	0	0	0	0	0	0	0	0	0	0	0	0	0	0	0	0	0	0	0	0	0	0	0	0	0	0	0	0	0	0	0	0	0	0	0	0	0	0	0	0	0	0	0	0	261.358	21.7154
HEME-BIOSYNTHESIS-II: heme b biosynthesis I (aerobic)|g__Serratia.s__Serratia_marcescens	0	0	0	0	0	0	0	0	0	0	0	0	0	0	0	0	0	0	0	0	0	0	0	0	0	0	0	0	0	0	0	0	0	0	0	0	0	0	0	0	0	0	0	0	0	0	0	0	0
HEME-BIOSYNTHESIS-II: heme b biosynthesis I (aerobic)|g__Staphylococcus.s__Staphylococcus_aureus	0	3.15997	6.73637	1.2755	0	0	0	0	0	0	15.073	6.41896	0	0	0	0	4.44854	0	0	0	0	0	0	0	0	0	0	0	0	0	0	0	0	0	0	0	0	0	0	0	0	0	0	0	0	0	0	0	0
HEME-BIOSYNTHESIS-II: heme b biosynthesis I (aerobic)|g__Staphylococcus.s__Staphylococcus_epidermidis	567.055	69.6758	30.6844	326.044	4.04194	1.3634	16.5754	13.7478	0	52.4833	13.4657	2.76438	38.5833	2.78478	3.8613	15.3273	25.8453	30.7528	20.9134	24.3336	12.0771	0	1.24737	5.81773	0	6.81877	0	0	1.81728	1.06156	2.43803	5.72996	4.05865	1.70601	5.17119	182.217	44.1192	11.4321	0	0	0	94.3687	2.28568	2.49877	90.4626	1.40579	0	21.4599	54.9023
HEME-BIOSYNTHESIS-II: heme b biosynthesis I (aerobic)|g__Staphylococcus.s__Staphylococcus_haemolyticus	0	0	0	0.241677	0	0	0	0	0	0.357757	0	0	0	0	0	0	0	1.75688	0	1.89943	0	0	0	29.0793	0.535145	2.87753	0	0	0	0.998066	0	0	1.76703	0	0	26.1308	18.2164	0	0	0	0	7.53592	0	0.766673	37.1113	2.06128	0	21.6109	1.44817
HEME-BIOSYNTHESIS-II: heme b biosynthesis I (aerobic)|g__Staphylococcus.s__Staphylococcus_hominis	11.2544	3.55539	8.6087	292.685	0	0	0	0	0	0	0	0	0	0	0	0	0	0	0	0	0	0	0	0	0	0	0	0	0	0	0	0	0	0	0	0	0	0	0	0	0	0	0	0	0	0	0	0	0
HEME-BIOSYNTHESIS-II: heme b biosynthesis I (aerobic)|g__Staphylococcus.s__Staphylococcus_lugdunensis	31.1534	7.8952	8.34363	0	0	0	0	0	0	0	0	0	0	0	0	0	0	0	0	0	0	0	0	0	0	0	0	0	0	0	0	0	0	0	0	0	0	0	0	0	0	8.33531	0	0	5.47261	0	0	0	0
HEME-BIOSYNTHESIS-II: heme b biosynthesis I (aerobic)|g__Staphylococcus.s__Staphylococcus_warneri	0	0	0	17.8202	0	0	0	0	0	0	0	0	0	0	0	0	0	0	0	0	0	0	0	0	0	0	0	0	0	0	0	0	0	0	0	0	0	0	0	0	0	4.3611	0	0	0	0	0	0	0
HEME-BIOSYNTHESIS-II: heme b biosynthesis I (aerobic)|g__Veillonella.s__Veillonella_atypica	0	0	0	0	0	0.935539	0	0	0	0	0	0	0	0	0	0	0	0	0	0	0	0	0	0	3.69234	13.6513	0	0	0	0	0	0	0	0	23.562	0	0	0	0	0	0	3.29813	11.894	1.53377	122.952	5.34963	0	0	21.6993
HEME-BIOSYNTHESIS-II: heme b biosynthesis I (aerobic)|g__Veillonella.s__Veillonella_parvula	0	0	0	0	0	27.6904	0	0	0	0	0	0	0	66.1602	3.39823	0	85.0623	0	39.7804	7.74911	83.6509	0	0	0	0	0	0	0	0	0	0	19.7344	0	0	0	0	71.7879	121.357	0	1.68512	0	179.469	0.871151	0	25.7177	0	0	0	0
HEME-BIOSYNTHESIS-II: heme b biosynthesis I (aerobic)|g__Veillonella.s__Veillonella_rogosae	0	0	0	0	0	0	0	0	0	0	18.0009	0	0	0	0	0	0	0	0	0	0	0	0	0	0	0	0	0	0	0	0	0	0	0	1.07262	0	0	0	0	0	0	0	0	0	0	0	0	0	0
HEME-BIOSYNTHESIS-II: heme b biosynthesis I (aerobic)|unclassified	0	0	0	0	0	0	0	0	1.2675	0	0	0	0	0	0	0	0	0	0	0	0	0	0.521253	0	0	0.490472	0	0	0	0	1.80227	6.70984	24.6738	4.43042	0	0	0	0	0	0	0	0	12.3238	0	0	5.9386	1.82786	0	0
HEMESYN2-PWY: heme b biosynthesis II (oxygen-independent)|g__Citrobacter.s__Citrobacter_freundii	0	0	0	0	0	0	0	0	0	0	0	0	0	0	0	0	0	0	0	0	0	0	0	0	0	0	0	0	0	0	0	0	0	2.28845	0.734619	0	0	0	0	3.83706	7.51371	0	0	0	0	0	0	0	0
HEMESYN2-PWY: heme b biosynthesis II (oxygen-independent)|g__Citrobacter.s__Citrobacter_koseri	0	0	0	0	0	0	0	0	0	0	0	0	0	0	0	0	0	0	0	0	0	0	0	0	0	0	0	0	0	0	0	0	0	0.309349	4.13967	0	0	0	0	0	0	0	0	0	0	0	0	0	0
HEMESYN2-PWY: heme b biosynthesis II (oxygen-independent)|g__Citrobacter.s__Citrobacter_portucalensis	0	0	0	0	0	0	0	0	0	0	0	0	0	0	0	0	0	0	0	0	0	0	0	0	0	0	0	0	0	0	0	0	0	0.149115	0	0	0	0	0	0	0	0	0	0	0	0	0	0	0
HEMESYN2-PWY: heme b biosynthesis II (oxygen-independent)|g__Citrobacter.s__Citrobacter_sp_MGH106	0	0	0	0	0	0	0	0	0	0	0	0	0	0	0	0	0	0	0	0	0	0	0	0	0	0	0	0	0	0	0	0	0	0	0.332996	0	0	0	0	0	0	0	0	0	0	0	0	0	0
HEMESYN2-PWY: heme b biosynthesis II (oxygen-independent)|g__Citrobacter.s__Citrobacter_youngae	0	0	0	0	0	0	0	0	0	0	0	0	0	0	0	0	0	0	0	0	0	0	0	0	0	0	0	0	0	0	0	0	0	0.365221	0	0	0	0	0	0.450604	0.845739	0	0	0	0	0	0	0	0
HEMESYN2-PWY: heme b biosynthesis II (oxygen-independent)|g__Enterobacter.s__Enterobacter_cloacae_complex	0	0	0	0	0	0.701014	0	0	0	240.722	86.5567	3.96066	256.665	62.7622	33.5144	291.612	219.751	267.368	262.077	287.822	233.834	0	0	0	0	0	0	0	0	0	6.88471	18.6037	0	24.2992	17.6813	0	0	0	7.52085	3.6889	3.77805	0	0	0	0	0	0	0	0
HEMESYN2-PWY: heme b biosynthesis II (oxygen-independent)|g__Escherichia.s__Escherichia_coli	0	0	0	0	0	0	15.9323	34.6592	0	0	0	0	0	0	0	0	0	0	0	0	0	135.538	115.637	0	160.619	171.676	179.963	207.481	172.702	0	0	0	0	0	0	0	0	0	0	48.3984	39.4948	0	190.016	145.96	0	184.961	137.933	0	0
HEMESYN2-PWY: heme b biosynthesis II (oxygen-independent)|g__Haemophilus.s__Haemophilus_parainfluenzae	0	0	0	0	0	0.623896	0	0	0	0	0	0	0	0	0	0	0	0	0	0	0	0	0	0	0	0.12134	0	0	0	0	0	0	0	1.76333	0	0	4.09384	82.3544	0	0	1.2218	27.2143	0	0	0	0	0	0	0
HEMESYN2-PWY: heme b biosynthesis II (oxygen-independent)|g__Haemophilus.s__Haemophilus_sp_HMSC71H05	0	0	0	0	0	0.222129	0	0	0	0	0	0	0	0	0	0	0	0	0	0	0	0	0	0	0	0.346787	0	0	0	0	0	0	0	1.61825	0	0	6.88847	0	0	0	0	0	0	0	0	0	0	0	0
HEMESYN2-PWY: heme b biosynthesis II (oxygen-independent)|g__Klebsiella.s__Klebsiella_aerogenes	0	0	0	0	0	0	0	0	0	0	0	0	0	0	0	0	0	0	0	0	0	0	0	0	0	0	0	0	0	0	0	0	0	0	0	0	0	0	0	0	0	0	0	0	0	0	0	0	0
HEMESYN2-PWY: heme b biosynthesis II (oxygen-independent)|g__Klebsiella.s__Klebsiella_michiganensis	0	77.5055	91.3956	0	84.0618	64.6287	0	0	91.6616	0	3.26778	0	0	3.94664	24.4723	0	0	0	0	0	0	0	0	0	0	0	0	0	0	61.4105	25.5181	18.9053	56.1987	68.9659	21.1456	0	0	0	0	0	0	0	0	0	0	0	0	0	0
HEMESYN2-PWY: heme b biosynthesis II (oxygen-independent)|g__Klebsiella.s__Klebsiella_oxytoca	0	141.952	183.554	0	149.723	214.119	0	0	0	0	26.3044	208.324	0	18.9112	144.651	0	0	0	0	0	0	0	0	0	0	0	0	0	0	276.454	55.6026	50.0207	267.942	209.261	88.8973	0	0	0	0	0	2.20988	0	0	0	0	0	0	0	0
HEMESYN2-PWY: heme b biosynthesis II (oxygen-independent)|g__Klebsiella.s__Klebsiella_pneumoniae	0	0	0	0	0	0	0	0	0	0	0	0	0	0	0	0	0	0	0	0	0	26.3699	23.6403	0	0	0	0	0	0	31.5044	0	0	0	2.2971	3.67296	0	0	0	264.414	231.107	190.057	0	0	34.1378	0	0	0	0	0
HEMESYN2-PWY: heme b biosynthesis II (oxygen-independent)|g__Klebsiella.s__Klebsiella_variicola	0	0	0	0	0	0	0	0	0	0	0	0	0	0	0	0	0	0	0	0	0	0	0	0	0	0	0	0	0	0.374422	0	0	0	0	0	0	0	0	0	2.64098	2.66684	0	0	0.24334	0	0	0	0	0
HEMESYN2-PWY: heme b biosynthesis II (oxygen-independent)|g__Kluyvera.s__Kluyvera_ascorbata	0	0	0	0	0	0	0	0	0	0	0	0	0	0	0	0	0	0	0	0	0	0	0	0	0	0	0	0	0	0	1.97346	10.1786	0	0.180059	0	0	0	0	0	0	0	0	0	0	0	0	0	0	0
HEMESYN2-PWY: heme b biosynthesis II (oxygen-independent)|g__Proteus.s__Proteus_mirabilis	0	0	0	0	0	0	0	0	0	0	0	0	0	0	0	0	0	0	0	0	0	0	0	0	0	0	0	0	0	0	0	0	0	0	0	0	0	0	0	0	0	0	0	0	0	0	0	0	0
HEMESYN2-PWY: heme b biosynthesis II (oxygen-independent)|g__Raoultella.s__Raoultella_ornithinolytica	0	0	0	0	0	0	0	0	0	0	0	0	0	0	0	0	0	0	0	0	0	0	0	0	0	0	0	0	0	0	0	0	0	0	0	0	0	0	0	0.823755	15.7963	0	0	0	0	0	0	0	0
HEMESYN2-PWY: heme b biosynthesis II (oxygen-independent)|g__Raoultella.s__Raoultella_planticola	0	0	0	0	0	0	0	0	0	0	0	0	0	0	0	0	0	0	0	0	0	0	0	0	0	0	0	0	0	0	0	0	0	0	0	0	0	0	0	0	1.01233	0	0	0	0	0	0	0	0
HEMESYN2-PWY: heme b biosynthesis II (oxygen-independent)|g__Raoultella.s__Raoultella_terrigena	0	0	0	0	0	0	0	0	0	0	0	0	0	0	0	0	0	0	0	0	0	0	0	0	0	0	0	0	0	0	0	0	0	0	0	0	0	0	0	0	0	0	0	0	0	0	0.731073	328.047	27.771
HEMESYN2-PWY: heme b biosynthesis II (oxygen-independent)|g__Serratia.s__Serratia_marcescens	0	0	0	0	0	0	0	0	0	0	0	0	0	0	0	0	0	0	0	0	0	0	0	0	0	0	0	0	0	0	0	0	0	0	0	0	0	0	0	0	0	0	0	0	0	0	0	0	0
HEMESYN2-PWY: heme b biosynthesis II (oxygen-independent)|g__Staphylococcus.s__Staphylococcus_epidermidis	0	0	0	0	0	0	2.62254	8.73934	0	0	0	0	0	0	0	0	0	0	0	0	0	0	1.76267	0	0	8.4358	0	0	2.4464	0	0	0	1.38066	0	0	0	0	0	0	0	0	0	2.96054	2.96935	0	2.38349	0	0	0
HEMESYN2-PWY: heme b biosynthesis II (oxygen-independent)|g__Veillonella.s__Veillonella_atypica	0	0	0	0	0	1.14118	0	0	0	0	0	0	0	0	0	0	0	0	0	0	0	0	0	0	4.94448	15.14	0	0	0	0	0	0	0	0	26.2463	0	0	0	0	0	0	4.54726	14.3435	1.71506	136.601	6.03013	0	0	25.234
HEMESYN2-PWY: heme b biosynthesis II (oxygen-independent)|g__Veillonella.s__Veillonella_infantium	0	0	0	0	0	0	0	0	0	0	0	0	0	0	0	0	0	0	0	0	0	0	0	0	0	0	0	0	0	0	0	24.3897	0	0	4.96615	0	0	0	0	0	0	0	0	0	0	0	0	0	0
HEMESYN2-PWY: heme b biosynthesis II (oxygen-independent)|g__Veillonella.s__Veillonella_parvula	0	0	0	0	0	35.816	0	0	0	0	0	0	0	65.6666	3.19979	0	86.054	0	40.1287	6.86332	83.7955	0	0	0	0	0	0	0	0	0	0	27.4	0	0	0	0	72.8019	116.582	0	1.644	0	176.06	0.600833	0	26.8156	0	0	0	0
HEMESYN2-PWY: heme b biosynthesis II (oxygen-independent)|g__Veillonella.s__Veillonella_rogosae	0	0	0	0	0	0	0	0	0	0	11.223	0	0	0	0	0	0	0	0	0	0	0	0	0	0	0	0	0	0	0	0	0	0	0	1.04037	0	0	0	0	0	0	0	0	0	0	0	0	0	0
HEMESYN2-PWY: heme b biosynthesis II (oxygen-independent)|unclassified	0	0	0	0	0	0	0	0	1.27544	0	0	0	0	0	0	0	0	0	0	0	0	0	0.505816	0	0	1.26178	0	0	0	0	2.5598	6.75016	16.0625	3.35207	0	0	0	0	0	0	0	2.49404	5.33676	0	0	0	1.62875	0	0
HEXITOLDEGSUPER-PWY: superpathway of hexitol degradation (bacteria)|g__Citrobacter.s__Citrobacter_freundii	0	0	0	0	0	0	0	0	0	0	0	0	0	0	0	0	0	0	0	0	0	0	0	0	0	0	0	0	0	0	0	0	3.11543	2.7535	0.499775	0	0	0	0	3.05253	6.89782	0	0	0	0	0	0	0	0
HEXITOLDEGSUPER-PWY: superpathway of hexitol degradation (bacteria)|g__Citrobacter.s__Citrobacter_koseri	0	0	0	0	0	0	0	0	0	0	0	0	0	0	0	0	0	0	0	0	0	0	0	0	0	0	0	0	0	0	0	0	0	0	6.28546	0	0	0	0	0	0	0	0	0	0	0	0	0	0
HEXITOLDEGSUPER-PWY: superpathway of hexitol degradation (bacteria)|g__Citrobacter.s__Citrobacter_sp_MGH106	0	0	0	0	0	0	0	0	0	0	0	0	0	0	0	0	0	0	0	0	0	0	0	0	0	0	0	0	0	0	0	0	0	0.363393	0	0	0	0	0	0	0	0	0	0	0	0	0	0	0
HEXITOLDEGSUPER-PWY: superpathway of hexitol degradation (bacteria)|g__Enterobacter.s__Enterobacter_cloacae_complex	0	0	0	0	1.404	1.26855	0	0	0	281.08	192.654	4.89306	291.965	154.173	77.0956	319.253	257.68	305.385	286.735	309.032	270.548	0	0	0	0	0	0	0	0	0	9.18941	23.4974	0	29.2259	22.7672	0	0	0	7.89119	5.50756	2.56731	0	0	0	0	0	0	0	0
HEXITOLDEGSUPER-PWY: superpathway of hexitol degradation (bacteria)|g__Escherichia.s__Escherichia_coli	0	0	0	0	0	0	17.4902	38.475	0	0	0	0	0	0	0	0	0	0	0	0	0	235.243	202.54	0	259.982	281.91	307.111	306.304	286.121	0	0	0	0	0	0	0	0	0	0	0	1.59367	0	275.58	200.714	0	273.271	185.142	0	0
HEXITOLDEGSUPER-PWY: superpathway of hexitol degradation (bacteria)|g__Klebsiella.s__Klebsiella_aerogenes	0	0	0	0	0	0	0	0	0	0	0	0	0	0	0	0	0	0	0	0	0	0	0	0	0	0	0	0	0	0	0	0	0	0	0	0	0	0	0	0	0	0	0	0	0	0	0	0	0
HEXITOLDEGSUPER-PWY: superpathway of hexitol degradation (bacteria)|g__Klebsiella.s__Klebsiella_michiganensis	0	0	0	0	0	0	0	0	102.515	0	0	0	0	0	0	0	0	0	0	0	0	0	0	0	0	0	0	0	0	0	0	0	0	0	0	0	0	0	0	0	0	0	0	0	0	0	0	0	0
HEXITOLDEGSUPER-PWY: superpathway of hexitol degradation (bacteria)|g__Klebsiella.s__Klebsiella_oxytoca	0	117.647	118.504	2.32646	70.8881	88.1049	0	0	0	0	0	145.804	0	9.60317	32.5097	0	0	0	0	0	0	0	0	0	0	0	0	0	0	74.0061	25.3514	19.8994	74.3416	96.6423	33.9507	0	0	0	0	0	0.6698	0	0	0	0	0	0	0	0
HEXITOLDEGSUPER-PWY: superpathway of hexitol degradation (bacteria)|g__Klebsiella.s__Klebsiella_pneumoniae	0	0	0	0	0	0	0	0	0	0	0	0	0	0	0	0	0	0	0	0	0	11.078	8.66006	0	0	0	0	0	0	27.2114	0	0	0	0.994951	0	0	0	0	266.683	232.187	168.577	0	0	33.4428	0	0	0	0	0
HEXITOLDEGSUPER-PWY: superpathway of hexitol degradation (bacteria)|g__Raoultella.s__Raoultella_ornithinolytica	0	0	0	0	0	0	0	0	0	0	0	0	0	0	0	0	0	0	0	0	0	0	0	0	0	0	0	0	0	0	0	0	0	0	0	0	0	0	0	0.501808	17.0591	0	0	0	0	0	0	0	0
HEXITOLDEGSUPER-PWY: superpathway of hexitol degradation (bacteria)|g__Raoultella.s__Raoultella_planticola	0	0	0	0	0	0	0	0	0	0	0	0	0	0	0	0	0	0	0	0	0	0	0	0	0	0	0	0	0	0	0	0	0	0	0	0	0	0	0	0	0.45748	0	0	0	0	0	0	0	0
HEXITOLDEGSUPER-PWY: superpathway of hexitol degradation (bacteria)|g__Raoultella.s__Raoultella_terrigena	0	0	0	0	0	0	0	0	0	0	0	0	0	0	0	0	0	0	0	0	0	0	0	0	0	0	0	0	0	0	0	0	0	0	0	0	0	0	0	0	0	0	0	0	0	0	0	278.943	21.919
HEXITOLDEGSUPER-PWY: superpathway of hexitol degradation (bacteria)|g__Staphylococcus.s__Staphylococcus_epidermidis	0	0	0	0	0	0	0	14.8835	0	0	0	0	0	0	0	0	0	0	0	0	0	0	0	0	0	4.61076	0	0	0	0	0	0	0	0	0	0	0	0	0	0	0	0	0	0	0	0	0	0	0
HEXITOLDEGSUPER-PWY: superpathway of hexitol degradation (bacteria)|unclassified	0	0	0	0	0	0	0	0	1.30199	0	0	0	0	0	0	0	0	0	0	0	0	1.7748	3.61858	0	0	0	0	0	0	0	0	0	8.96676	2.63936	0	0	0	0	0	0	0	2.37677	0	0	0	0	0	0	0
HISDEG-PWY: L-histidine degradation I|g__Bacteroides.s__Bacteroides_fragilis	0	0	0	0	0	0	0	1.91408	1.79797	0	0	0	0	0	0	0	0	0	0	0	0	0	0	0	0	0	0	0	0	0	0	0	0	0	0	0	0	0	0	0	0	0	0	0	0	0	0	0	0
HISDEG-PWY: L-histidine degradation I|g__Bacteroides.s__Bacteroides_uniformis	0	0	0	0	0	0	1.27696	27.2534	5.50977	0	0	0	0	0	0	0	0	0	0	0	0	0	0	0	0	0	0	0	0	0	0	0	0	0	0	0	0	0	0	0	0	0	0	0	0	0	0	0	0
HISDEG-PWY: L-histidine degradation I|g__Bacteroides.s__Bacteroides_vulgatus	0	0	0	0	0	0	18.7489	5.99388	0.89909	0	0	0	0	0	0	0	0	0	0	0	0	0	0	0	0	0	0	0	0	0	0	0	0	0	0	0	0	0	0	0	0	0	0	0	0	0	0	0	0
HISDEG-PWY: L-histidine degradation I|g__Citrobacter.s__Citrobacter_freundii	0	0	0	0	0	0	0	0	0	0	0	0	0	0	0	0	0	0	0	0	0	0	0	0	0	0	0	0	0	0	0	0	0	3.56291	0.868605	0	0	0	0	1.74225	3.19785	0	0	0	0	0	0	0	0
HISDEG-PWY: L-histidine degradation I|g__Citrobacter.s__Citrobacter_koseri	0	0	0	0	0	0	0	0	0	0	0	0	0	0	0	0	0	0	0	0	0	0	0	0	0	0	0	0	0	0	0	0	0	0.32808	3.10968	0	0	0	0	0	0	0	0	0	0	0	0	0	0
HISDEG-PWY: L-histidine degradation I|g__Citrobacter.s__Citrobacter_sp_MGH106	0	0	0	0	0	0	0	0	0	0	0	0	0	0	0	0	0	0	0	0	0	0	0	0	0	0	0	0	0	0	0	0	0	0.328368	0.482288	0	0	0	0	0	0	0	0	0	0	0	0	0	0
HISDEG-PWY: L-histidine degradation I|g__Cutibacterium.s__Cutibacterium_acnes	0	2.08543	0	0	0	0	0	0	0	0	0	0	0	0	0	0	0	0	0	0	0	0	0	0	0	0	0	0	0	0	0	0	0	0	0	0	0	0	0	0	0	0	0	0	0	0	0	0	0
HISDEG-PWY: L-histidine degradation I|g__Cutibacterium.s__Cutibacterium_avidum	0	11.784	0	0	57.1657	20.4533	0	0	0	0	0	7.77746	0	0	3.46616	0	0	0	0	0	0	28.4487	34.2625	0	6.04924	0	0	0	0	0	0	0	0	0	0	0	5.82608	0	0	0	0	0	0	0	0	0	0	0	0
HISDEG-PWY: L-histidine degradation I|g__Cutibacterium.s__Cutibacterium_granulosum	0	12.2145	0	0	0	0	0	0	0	0	0	0	0	0	0	0	0	0	0	0	0	0	0	0	0	0	0	0	0	0	0	0	0	0	0	0	0	0	0	0	0	0	0	0	0	0	0	0	0
HISDEG-PWY: L-histidine degradation I|g__Enterobacter.s__Enterobacter_cloacae_complex	0	0	0	0	21.412	4.09584	0	0	0	216.698	122.103	3.23391	211.506	91.7339	43.241	261.782	196.487	219.2	219.296	249.773	220.626	0	0	0	0	0	0	0	0	0	10.7885	47.5558	0	38.2759	52.4455	0	0	0	6.20432	5.09956	2.51681	0	0	0	0	0	0	0	0
HISDEG-PWY: L-histidine degradation I|g__Escherichia.s__Escherichia_coli	0	0	0	0	0	0	0	0	21.1568	0	0	0	0	0	0	0	0	0	0	0	0	0	0	0	0	0	0	0	0	0	0	0	0	0	0	0	0	0	0	41.098	35.7627	0	0	2.71039	0	0	0	0	0
HISDEG-PWY: L-histidine degradation I|g__Klebsiella.s__Klebsiella_aerogenes	0	0	0	0	0	0	0	0	0	0	0	0	0	0	0	0	0	0	0	0	0	0	0	0	0	0	0	0	0	0	0	0	0	0	0	0	0	0	0	0	0	0	0	0	0	0	0	0	0
HISDEG-PWY: L-histidine degradation I|g__Klebsiella.s__Klebsiella_michiganensis	0	111.703	121.207	0	68.961	53.3148	0	0	91.9926	0	3.58488	0	0	3.57379	19.1312	0	0	0	0	0	0	0	0	0	0	0	0	0	0	40.7727	17.5666	21.8282	35.2133	56.3382	25.0611	0	0	0	0	0	0	0	0	0	0	0	0	0	0
HISDEG-PWY: L-histidine degradation I|g__Klebsiella.s__Klebsiella_oxytoca	0	172.01	195.372	2.58374	115.277	117.654	0	0	0	0	48.6718	160.374	0	41.372	98.6817	0	0	0	0	0	0	0	0	0	0	0	0	0	0	177.318	32.691	32.1752	165.381	106.505	44.236	0	0	0	0	0	22.7194	0	0	0	0	0	0	0	0
HISDEG-PWY: L-histidine degradation I|g__Klebsiella.s__Klebsiella_pneumoniae	0	0	0	0	24.8393	7.08111	0	0	29.6617	0	0	0.341059	0	0	0	0	0	0	0	0	0	2.22935	2.11185	0	0	0	0	0	0	17.8042	2.01289	0	0	9.65931	9.52904	0	0	0	242.053	198.969	167.614	0	0	11.9279	0	0	0	0	0
HISDEG-PWY: L-histidine degradation I|g__Klebsiella.s__Klebsiella_quasipneumoniae	0	0	0	0	0	0	0	0	0	0	0	0	0	0	0	0	0	0	0	0	0	0	0	0	0	0	0	0	0	0	0	0	0	1.39959	0	0	0	0	0	0.143954	1.27595	0	0	0	0	0	0	0	0
HISDEG-PWY: L-histidine degradation I|g__Klebsiella.s__Klebsiella_variicola	0	0	0	0	0	0	0	0	0	0	0	0	0	0	0	0	0	0	0	0	0	0	0	0	0	0	0	0	0	0	3.76477	0	0	10.2941	9.28546	0	0	0	0	0	3.23008	0	0	0	0	0	0	0	0
HISDEG-PWY: L-histidine degradation I|g__Lachnoclostridium.s__Clostridium_symbiosum	0	0	0	0	0	0	0	1.49	10.8701	0	0	0	0	0	0	0	0	0	0	0	0	0	0	0	0	0	0	0	0	0	0	0	0	0	0	0	0	0	0	0	0	0	0	0	0	0	0	0	0
HISDEG-PWY: L-histidine degradation I|g__Parabacteroides.s__Parabacteroides_distasonis	0	0	0	0	0	0	4.7367	2.93307	0	0	0	0	0	0	0	0	0	0	0	0	0	0	0	0	0	0	0	0	0	0	0	0	0	0	0	0	0	0	0	0	0	0	0	0	0	0	0	0	0
HISDEG-PWY: L-histidine degradation I|g__Raoultella.s__Raoultella_ornithinolytica	0	0	0	0	0	0	0	0	0	0	0	0	0	0	0	0	0	0	0	0	0	0	0	0	0	0	0	0	0	0	0	0	0	0	0	0	0	0	0	1.21492	20.6512	0	0	0	0	0	0	0	0
HISDEG-PWY: L-histidine degradation I|g__Raoultella.s__Raoultella_planticola	0	0	0	0	0	0	0	0	0	0	0	0	0	0	0	0	0	0	0	0	0	0	0	0	0	0	0	0	0	0	0	0	0	0	0	0	0	0	0	0	0.942846	0	0	0	0	0	0	0	0
HISDEG-PWY: L-histidine degradation I|g__Raoultella.s__Raoultella_terrigena	0	0	0	0	0	0	0	0	0	0	0	0	0	0	0	0	0	0	0	0	0	0	0	0	0	0	0	0	0	0	0	0	0	0	0	0	0	0	0	0	0	0	0	0	0	0	0.573691	237.068	22.0136
HISDEG-PWY: L-histidine degradation I|g__Serratia.s__Serratia_marcescens	0	0	0	0	0	0	0	0	0	0	0	0	0	0	0	0	0	0	0	0	0	0	0	0	0	0	0	0	0	0	0	0	0	0	0	0	0	0	0	0	0	0	0	0	0	0	0	0	0
HISDEG-PWY: L-histidine degradation I|g__Staphylococcus.s__Staphylococcus_aureus	0	4.72945	7.1524	0.468674	0	0	0	0	0	0	11.9844	8.4549	0	0	0	0	11.6299	0	0	0	0	0	0	0	0	0	0	0	0	0	0	0	0	0	0	0	0	0	0	0	0	0	0	0	0	0	0	0	0
HISDEG-PWY: L-histidine degradation I|g__Staphylococcus.s__Staphylococcus_capitis	0	0	0	0	0	0	0	0	0	0	0	0	0	0	0	0	0	0	0	0	0	0	0	0	0	0	0	0	0	0	0	0	0	0	0	0	0	0	0	0	0	0	0	0	0	0	0	0	0
HISDEG-PWY: L-histidine degradation I|g__Staphylococcus.s__Staphylococcus_epidermidis	0	0	0	6.68316	0	0	0	0	0	0	0	0	0	0	0	0	0	0	0	0	0	0	0	0	0	0	0	0	0	0	0	0	0	0	0	0	0	0	0	0	0	0.463764	0	0	0	0	0	0	0
HISDEG-PWY: L-histidine degradation I|g__Staphylococcus.s__Staphylococcus_warneri	0	0	0	22.8356	0	0	0	0	0	0	0	0	0	0	0	0	0	0	0	0	0	0	0	0	0	0	0	0	0	0	0	0	0	0	0	0	0	0	0	0	0	4.6084	0	0	0	0	0	0	0
HISDEG-PWY: L-histidine degradation I|g__Streptococcus.s__Streptococcus_gordonii	0	0	0	0	0	0	0	0	0	0	0	0	0	0	0	0	0	0	0	0	0	0	0	0	0	0	0	0	0	0	0	0	0	0	0	0	0	0	0	0	0	4.91289	0	0	0	0	0	0	0
HISDEG-PWY: L-histidine degradation I|g__Streptococcus.s__Streptococcus_parasanguinis	0	0	0	0	0	0	0	0	0	0	0	0	0	0	0	0	0	0	0	0	0	0	0	0	0	0	0	0	0	0	0	0	0	0	0	0	0	0	0	0	0	23.2857	0	0	0	0	0	0	0
HISDEG-PWY: L-histidine degradation I|unclassified	0	0	0	1.28268	0	0	0	2.91186	4.4411	0	0	0	0	1.71134	2.31654	0	0	0	0	0	0	3.62602	16.6425	0	0	0	0	0	0	3.49041	0	4.08795	22.1193	2.22315	2.63759	0	0	0	0.723237	0	0	0	0	0	0	0	0	2.06706	0
HISTSYN-PWY: L-histidine biosynthesis|g__Acinetobacter.s__Acinetobacter_johnsonii	0	0	0	0	0	0	0	0	0	0	0	0	0	0	0	0	0	0	0	0	0	0	0	0	0	0	0	0	0	0	0	0	3.06019	0	0	0	0	0	0	0	0	0	0	0	0	0	0	0	0
HISTSYN-PWY: L-histidine biosynthesis|g__Actinomyces.s__Actinomyces_urogenitalis	0	0	0	0	0	0	0	0	0	0	0	0	0	0	0	0	0	0	0	0	0	0	0	0	0	0	0	0	0	0	0	0	0	0	0	0	122.358	0	0	0	0	0	0	0	0	0	0	0	0
HISTSYN-PWY: L-histidine biosynthesis|g__Bacteroides.s__Bacteroides_fragilis	0	0	0	0	0	0	3.04353	9.91819	20.1088	0	0	0	0	0	0	0	0	0	0	0	0	0	0	0	0	0	0	0	0	0	0	0	0	0	0	0	0	0	0	0	0	0	0	0	0	0	0	0	0
HISTSYN-PWY: L-histidine biosynthesis|g__Bacteroides.s__Bacteroides_ovatus	0	0	0	0	0	0	0	1.37726	0	0	0	0	0	0	0	0	0	0	0	0	0	0	0	0	0	0	0	0	0	0	0	0	0	0	0	0	0	0	0	0	0	0	0	0	0	0	0	0	0
HISTSYN-PWY: L-histidine biosynthesis|g__Bacteroides.s__Bacteroides_uniformis	0	0	0	0	0	0	2.0148	37.3809	7.92128	0	0	0	0	0	0	0	0	0	0	0	0	0	0	0	0	0	0	0	0	0	0	0	0	0	0	0	0	0	0	0	0	0	0	0	0	0	0	0	0
HISTSYN-PWY: L-histidine biosynthesis|g__Bacteroides.s__Bacteroides_vulgatus	0	0	0	0	0	0	21.6309	6.14313	0	0	0	0	0	0	0	0	0	0	0	0	0	0	0	0	0	0	0	0	0	0	0	0	0	0	0	0	0	0	0	0	0	0	0	0	0	0	0	0	0
HISTSYN-PWY: L-histidine biosynthesis|g__Bifidobacterium.s__Bifidobacterium_animalis	0	0	0	0	0	0	0	0	0	0	0	0	0	46.9418	10.589	0	0	0	0	0	0	0	0	0	0	0	0	0	0	0	0	0	0	0	0	0	0	0	0	0	0	0	0	0	0	0	0	0	0
HISTSYN-PWY: L-histidine biosynthesis|g__Bifidobacterium.s__Bifidobacterium_bifidum	0	0	0	0	0	0	0	0	0	0	0	0	0	0	0	0	0	0	0	0	0	0	0	0	0	0	0	0	0	0	0	0	0	0	0	0	0	0	0	0	0	0	0	0	0	0	0	0	0
HISTSYN-PWY: L-histidine biosynthesis|g__Bifidobacterium.s__Bifidobacterium_breve	0	0	0	0	0	0	421.327	207.619	118.255	0	0	0	0	0	0	0	0	0	0	0	0	0	0	0	0	0	0	0	7.1291	0	434.72	193.284	0	0	221.692	0	0	0	0	0	0	0	0	0	0	0	0	0	388.769
HISTSYN-PWY: L-histidine biosynthesis|g__Bifidobacterium.s__Bifidobacterium_dentium	0	0	0	0	0	0	0	0	0	0	0	0	0	0	0	0	0	0	0	0	0	0	0	0	0	0	0	0	0	0	0	0	0	0	0	0	0	0	0	0	0	1.93535	24.9963	96.748	0	0	2.94268	0	0
HISTSYN-PWY: L-histidine biosynthesis|g__Bifidobacterium.s__Bifidobacterium_longum	0	0	0	0	0	0	29.5008	15.141	20.8784	0	0	0	0	0	0	0	0	0	0	0	0	0	0	0	1.59856	10.6632	0	0	0	0	0	0	0	0	0	0	0	0	0	0	0	54.9781	21.6047	0	3.54066	58.8426	24.7342	0	0
HISTSYN-PWY: L-histidine biosynthesis|g__Citrobacter.s__Citrobacter_freundii	0	0	0	0	0	0	0	0	0	0	0	0	0	0	0	0	0	0	0	0	0	0	0	0	0	0	0	0	0	0	0	0	0	0.36064	0.233942	0	0	0	0	0.351985	0.837181	0	0	0	0	0	0	0	0
HISTSYN-PWY: L-histidine biosynthesis|g__Citrobacter.s__Citrobacter_koseri	0	0	0	0	0	0	0	0	0	0	0	0	0	0	0	0	0	0	0	0	0	0	0	0	0	0	0	0	0	0	0	0	0	0.645567	4.4397	0	0	0	0	0	0	0	0	0	0	0	0	0	0
HISTSYN-PWY: L-histidine biosynthesis|g__Citrobacter.s__Citrobacter_portucalensis	0	0	0	0	0	0	0	0	0	0	0	0	0	0	0	0	0	0	0	0	0	0	0	0	0	0	0	0	0	0	0	0	0	0.221716	0	0	0	0	0	0	0	0	0	0	0	0	0	0	0
HISTSYN-PWY: L-histidine biosynthesis|g__Citrobacter.s__Citrobacter_sp_MGH106	0	0	0	0	0	0	0	0	0	0	0	0	0	0	0	0	0	0	0	0	0	0	0	0	0	0	0	0	0	0	0	0	0	0.213331	0	0	0	0	0	0	0	0	0	0	0	0	0	0	0
HISTSYN-PWY: L-histidine biosynthesis|g__Citrobacter.s__Citrobacter_youngae	0	0	0	0	0	0	0	0	0	0	0	0	0	0	0	0	0	0	0	0	0	0	0	0	0	0	0	0	0	0	0	0	0	0	0	0	0	0	0	0.262325	0	0	0	0	0	0	0	0	0
HISTSYN-PWY: L-histidine biosynthesis|g__Clostridium.s__Clostridium_paraputrificum	0	0	0	0	0	0	0	0	0	0	0	0	0	0	0	0	0	0	0	0	0	0	0	0	0	0	0	0	0	0	0	0	0	0	0	0	0	0	0	0	0	0	0	0	0	0	0	0	0
HISTSYN-PWY: L-histidine biosynthesis|g__Corynebacterium.s__Corynebacterium_kroppenstedtii	0	0	0	0	0	0	0	0	0	0	0	0	0	0	0	0	0	0	0	0	0	0	0	0	0	0	0	0	0	0	0	0	0	0	0	0	0	0	0	0	0	0	0	0	0	0	0	0	0
HISTSYN-PWY: L-histidine biosynthesis|g__Cutibacterium.s__Cutibacterium_avidum	0	19.1198	0	0	53.5275	17.5272	0	0	0	0	0	8.50461	0	0	3.31424	0	0	0	0	0	0	28.7668	28.3804	0	6.19686	0	0	0	0	0	0	0	0	0	0	0	3.63485	0	0	0	0	0	0	0	0	0	0	0	0
HISTSYN-PWY: L-histidine biosynthesis|g__Eggerthella.s__Eggerthella_lenta	0	0	0	0	0	2.28324	0	0	0	0	0	0	0	0	0	0	0	0	0	0	0	0	0	0	0	0	0	0	0	0	0	0	0	0	0	0	0	0	0	2.08163	1.73016	0	0	0	0	0	0	0	0
HISTSYN-PWY: L-histidine biosynthesis|g__Enterobacter.s__Enterobacter_cloacae_complex	0	0	0	0	0	0	0	0	0	249.897	163.036	0	250.27	117.27	57.1026	292.704	246.115	246.899	243.336	282.891	253.329	0	0	0	0	0	0	0	0	0	7.64194	22.2375	0	26.0087	25.1994	0	0	0	6.47495	5.66424	2.14894	0	0	0	0	0	0	0	0
HISTSYN-PWY: L-histidine biosynthesis|g__Erysipelatoclostridium.s__Erysipelatoclostridium_ramosum	0	0	0	0	0	0	30.0513	20.9392	16.3315	0	0	0	0	0	0	0	0	0	0	0	0	0	0	0	0	0	0	0	0	0	0	0	0	0	0	0	0	0	0	0	0	0	0	0	0	0	0	0	0
HISTSYN-PWY: L-histidine biosynthesis|g__Escherichia.s__Escherichia_coli	0	0	0	0	0	0	6.28903	20.9383	0	0	0	0	0	0	0	0	0	0	0	0	0	62.4804	58.4791	0	19.3694	99.6954	114.193	111.656	102.649	0	0	0	0	0	0	0	0	0	0	1.93514	3.93564	0	117.586	75.4372	0	115.764	72.3232	0	0
HISTSYN-PWY: L-histidine biosynthesis|g__Flavonifractor.s__Flavonifractor_plautii	0	0	0	0	0	0	0	0	1.63092	0	0	0	0	0	0	0	0	0	0	0	0	0	0	0	0	0	0	0	0	0	0	0	0	0	0	0	0	0	0	0	0	0	0	0	0	0	0	0	0
HISTSYN-PWY: L-histidine biosynthesis|g__Haemophilus.s__Haemophilus_parainfluenzae	0	0	0	0	0	0	0	0	0	0	0	0	0	0	0	0	0	0	0	0	0	0	0	0	0	0	0	0	0	0	0	0	0	0	0	0	0	0	0	0	1.25473	29.6936	0	0	0	0	0	0	0
HISTSYN-PWY: L-histidine biosynthesis|g__Klebsiella.s__Klebsiella_aerogenes	0	0	0	0	0	0	0	0	0	0	0	0	0	0	0	0	0	0	0	0	0	0	0	0	0	0	0	0	0	0	0	0	0	0	0	0	0	0	0	0	0	0	0	0	0	0	0	0	0
HISTSYN-PWY: L-histidine biosynthesis|g__Klebsiella.s__Klebsiella_michiganensis	0	83.4626	93.171	0	87.8044	76.2133	0	0	95.7917	0	5.79847	0	0	2.15788	37.381	0	0	0	0	0	0	0	0	0	0	0	0	0	0	86.4953	22.7102	19.0298	84.3464	71.5266	34.9558	0	0	0	0	0	0	0	0	0	0	0	0	0	0
HISTSYN-PWY: L-histidine biosynthesis|g__Klebsiella.s__Klebsiella_oxytoca	0	2.94571	1.87981	0	19.1552	41.8001	0	0	0	0	4.68683	111.201	0	2.64891	34.141	0	0	0	0	0	0	0	0	0	0	0	0	0	0	64.3317	11.4825	5.18105	59.0601	40.4906	12.5545	0	0	0	0	0	0.916529	0	0	0	0	0	0	0	0
HISTSYN-PWY: L-histidine biosynthesis|g__Klebsiella.s__Klebsiella_pneumoniae	0	0	0	0	0	0	0	0	0	0	0	0.431285	0	0	0	0	0	0	0	0	0	20.7972	15.2561	0	0	0	0	0	0	6.74817	0	0	0	1.39953	0	0	0	0	111.675	80.91	33.6014	0	0	21.3406	0	0	0	0	0
HISTSYN-PWY: L-histidine biosynthesis|g__Klebsiella.s__Klebsiella_quasipneumoniae	0	0	0	0	0	0	0	0	0	0	0	0	0	0	0	0	0	0	0	0	0	0	0	0	0	0	0	0	0	0.39623	0	0	0	0	0	0	0	0	9.17935	7.29887	6.10732	0	0	0	0	0	0	0	0
HISTSYN-PWY: L-histidine biosynthesis|g__Klebsiella.s__Klebsiella_variicola	0	0	0	0	0	0	0	0	0	0	0	0	0	0	0	0	0	0	0	0	0	0	0	0	0	0	0	0	0	0	0	0	0	0	0	0	0	0	7.82388	3.62416	2.48125	0	0	0	0	0	0	0	0
HISTSYN-PWY: L-histidine biosynthesis|g__Lactobacillus.s__Lactobacillus_fermentum	0	0	0	0	0	0	0	0	0	0	0	0	0	0	0	0	0	0	0	0	0	0	0	0	0	0	0	0	0	0	0	0	0	0	0	0	0	0	0	0	0	0	0	0	0	0	0	0	0
HISTSYN-PWY: L-histidine biosynthesis|g__Lactobacillus.s__Lactobacillus_plantarum	0	0	0	0	0	0	0	0	0	0	0	0	0	0	0	0	0	0	0	0	0	0	0	0	0	0	0	0	0	0	0	0	0	0	0	0	0	0	0	0	0	0	0	0	0	0	0	0	0
HISTSYN-PWY: L-histidine biosynthesis|g__Lactobacillus.s__Lactobacillus_rhamnosus	0	0	0	0	0	0	0	0	0	0	0	0	0	0	0	0	0	0	0	0	0	0	0	0	0	0	0	0	0	0	0	0	0	0	0	0	0	0	0	0	0	0	0	0	0	0	0	0	0
HISTSYN-PWY: L-histidine biosynthesis|g__Parabacteroides.s__Parabacteroides_distasonis	0	0	0	0	0	0	2.80114	2.98139	0	0	0	0	0	0	0	0	0	0	0	0	0	0	0	0	0	0	0	0	0	0	0	0	0	0	0	0	0	0	0	0	0	0	0	0	0	0	0	0	0
HISTSYN-PWY: L-histidine biosynthesis|g__Raoultella.s__Raoultella_ornithinolytica	0	0	0	0	0	0	0	0	0	0	0	0	0	0	0	0	0	0	0	0	0	0	0	0	0	0	0	0	0	0	0	0	0	0	0	0	0	0	0	0.337575	12.0343	0	0	0	0	0	0	0	0
HISTSYN-PWY: L-histidine biosynthesis|g__Raoultella.s__Raoultella_planticola	0	0	0	0	0	0	0	0	0	0	0	0	0	0	0	0	0	0	0	0	0	0	0	0	0	0	0	0	0	0	0	0	0	0	0	0	0	0	0	0	0.8266	0	0	0	0	0	0	0	0
HISTSYN-PWY: L-histidine biosynthesis|g__Raoultella.s__Raoultella_terrigena	0	0	0	0	0	0	0	0	0	0	0	0	0	0	0	0	0	0	0	0	0	0	0	0	0	0	0	0	0	0	0	0	0	0	0	0	0	0	0	0	0	0	0	0	0	0	0	229.005	19.1499
HISTSYN-PWY: L-histidine biosynthesis|g__Serratia.s__Serratia_marcescens	0	0	0	0	0	0	0	0	0	0	0	0	0	0	0	0	0	0	0	0	0	0	0	0	0	0	0	0	0	0	0	0	0	0	0	0	0	0	0	0	0	0	0	0	0	0	0	0	0
HISTSYN-PWY: L-histidine biosynthesis|g__Staphylococcus.s__Staphylococcus_aureus	0	0	4.75505	0	0	0	0	0	0	0	9.15697	0	0	0	0	0	3.22417	0	0	0	0	0	0	0	0	0	0	0	0	0	0	0	0	0	0	0	0	0	0	0	0	0	0	0	0	0	0	0	0
HISTSYN-PWY: L-histidine biosynthesis|g__Staphylococcus.s__Staphylococcus_epidermidis	716.077	89.9098	44.0257	377.149	4.6551	1.9676	23.4708	16.7433	0	64.0017	13.9996	3.38886	50.8866	2.3203	5.6081	17.7063	28.8813	39.081	26.2551	32.0038	13.9945	0	0.848845	9.01691	0	9.05636	0	0	1.04243	0	2.24486	5.2671	5.48218	1.95714	6.01145	219.846	55.5885	12.6867	0	0	0	120.418	2.66697	1.26849	122.313	2.37735	0	28.4711	70.6418
HISTSYN-PWY: L-histidine biosynthesis|g__Streptococcus.s__Streptococcus_gordonii	0	0	0	0	0	0	0	0	0	0	0	0	0	0	0	0	0	0	0	0	0	0	0	0	0	0	0	0	0	0	0	0	0	0	0	0	0	0	0	0	0	1.15252	0	0	0	0	0	0	0
HISTSYN-PWY: L-histidine biosynthesis|g__Streptococcus.s__Streptococcus_salivarius	0	0	0	0	0	0	0	0	0	0	0	0	0	0	0	0	0	0	0	0	0	0	0	0	0	0	0	0	0	0	0	0	0	0	0	0	0	0	0	0	0	56.6253	0	0	239.335	0	3.06654	0	0
HISTSYN-PWY: L-histidine biosynthesis|g__Veillonella.s__Veillonella_atypica	0	0	0	0	0	0	0	0	0	0	0	0	0	0	0	0	0	0	0	0	0	0	0	0	4.17012	14.3786	0	0	0	0	0	0	0	0	26.4186	0	0	0	0	0	0	4.34818	12.7672	1.42979	126.769	5.09088	0	0	23.8524
HISTSYN-PWY: L-histidine biosynthesis|g__Veillonella.s__Veillonella_parvula	0	0	0	0	0	36.7533	0	0	0	0	0	0	0	87.0089	4.71958	0	83.3667	0	39.0636	10.7167	83.6019	0	0	0	0	0	0	0	0	0	0	22.7879	0	0	0	0	76.1892	129.527	0	1.69385	0	207.946	0	0	32.2719	0	0	0	0
HISTSYN-PWY: L-histidine biosynthesis|unclassified	0	0	0	0	0	0	4.54413	2.90971	0	0	0	1.54724	0	0	0	0	0	0	2.7472	0	0	4.19454	16.4531	0	5.70304	6.06432	10.1113	11.1919	9.57049	0	0	2.28424	17.1874	0	0	0	0	0	0	0	0.47546	0	0	2.21152	0	0	6.69915	0	0
HOMOSER-METSYN-PWY: L-methionine biosynthesis I|g__Acinetobacter.s__Acinetobacter_johnsonii	0	0	0	0	0	0	0	0	0	0	0	0	0	0	0	0	0	0	0	0	0	0	0	0	0	0	0	0	0	0	0	0	2.77316	0	0	0	0	0	0	0	0	0	0	0	0	0	0	0	0
HOMOSER-METSYN-PWY: L-methionine biosynthesis I|g__Citrobacter.s__Citrobacter_freundii	0	0	0	0	0	0	0	0	0	0	0	0	0	0	0	0	0	0	0	0	0	0	0	0	0	0	0	0	0	0	0	0.372346	5.83512	3.22636	0.544764	0	0	0	0	2.14849	6.84448	0	0	0	0	0	0	0	0
HOMOSER-METSYN-PWY: L-methionine biosynthesis I|g__Citrobacter.s__Citrobacter_koseri	0	0	0	0	0	0	0	0	0	0	0	0	0	0	0	0	0	0	0	0	0	0	0	0	0	0	0	0	0	0	0	0	0	1.37834	10.2174	0	0	0	0	0	0	0	0	0	0	0	0	0	0
HOMOSER-METSYN-PWY: L-methionine biosynthesis I|g__Citrobacter.s__Citrobacter_portucalensis	0	0	0	0	0	0	0	0	0	0	0	0	0	0	0	0	0	0	0	0	0	0	0	0	0	0	0	0	0	0	0	0	0	0.0974012	0	0	0	0	0	0	0	0	0	0	0	0	0	0	0
HOMOSER-METSYN-PWY: L-methionine biosynthesis I|g__Citrobacter.s__Citrobacter_sp_MGH106	0	0	0	0	0	0	0	0	0	0	0	0	0	0	0	0	0	0	0	0	0	0	0	0	0	0	0	0	0	0	0	0	0	0.324169	0.177113	0	0	0	0	0	0	0	0	0	0	0	0	0	0
HOMOSER-METSYN-PWY: L-methionine biosynthesis I|g__Citrobacter.s__Citrobacter_youngae	0	0	0	0	0	0	0	0	0	0	0	0	0	0	0	0	0	0	0	0	0	0	0	0	0	0	0	0	0	0	0	0	0	0.0710329	0.0670396	0	0	0	0	0.065876	0.0610756	0	0	0	0	0	0	0	0
HOMOSER-METSYN-PWY: L-methionine biosynthesis I|g__Corynebacterium.s__Corynebacterium_kroppenstedtii	0	0	0	0	0	0	0	0	0	0	0	0	0	0	0	0	0	0	0	0	0	0	0	0	0	0	0	0	0	0	0	0	0	0	0	0	0	0	0	0	0	0	0	0	0	0	0	0	0
HOMOSER-METSYN-PWY: L-methionine biosynthesis I|g__Enterobacter.s__Enterobacter_cloacae_complex	0	0	0	0	2.47699	3.06496	0	0	0	373.556	277.072	7.95332	394.981	223.531	115.344	422.372	346.584	421.087	396.004	403.896	361.289	0	0	0	0	0	0	0	0.125374	0	14.9166	48.6795	0	50.6493	51.0405	0	0	0	13.1832	10.8979	4.2389	0	0	0	0	0	0	0	0
HOMOSER-METSYN-PWY: L-methionine biosynthesis I|g__Escherichia.s__Escherichia_coli	0	0	0	0	0	0	23.5135	43.8246	0	0	0	0	0	0	0	0	0	0	0	0	0	128.849	140.89	0	160.291	189.927	148.252	211.634	143.314	0	0	0	0	0	0	0	0	0	0	0	0.180942	0	194.562	160.719	0	191.339	144.681	0	0
HOMOSER-METSYN-PWY: L-methionine biosynthesis I|g__Haemophilus.s__Haemophilus_parainfluenzae	0	0	0	0	0	0	0	0	0	0	0	0	0	0	0	0	0	0	0	0	0	0	0	0	0	0.350506	0	0	0	0	0	0	0	1.207	0	0	3.57777	99.3165	0	0	0	24.3841	0	0	0	0	0	0	0
HOMOSER-METSYN-PWY: L-methionine biosynthesis I|g__Haemophilus.s__Haemophilus_sp_HMSC71H05	0	0	0	0	0	0	0	0	0	0	0	0	0	0	0	0	0	0	0	0	0	0	0	0	0	0.565697	0	0	0	0	0	0	0	1.29444	0	0	6.29494	0	0	0	0	0	0	0	0	0	0	0	0
HOMOSER-METSYN-PWY: L-methionine biosynthesis I|g__Klebsiella.s__Klebsiella_aerogenes	0	0	0	0	0	0	0	0	0	0	0	0	0	0	0	0	0	0	0	0	0	0	0	0	0	0	0	0	0	0	0	0	0	0	0	0	0	0	0	0	0	0	0	0	0	0	0	0	0
HOMOSER-METSYN-PWY: L-methionine biosynthesis I|g__Klebsiella.s__Klebsiella_michiganensis	0	150.996	182.833	0	88.224	54.1013	0	0	129.419	0	0	0	0	3.12086	6.16424	0	0	0	0	0	0	0	0	0	0	0	0	0	0	11.17	19.3677	22.8078	26.8833	67.3552	16.0014	0	0	0	0	0	0	0	0	0	0	0	0	0	0
HOMOSER-METSYN-PWY: L-methionine biosynthesis I|g__Klebsiella.s__Klebsiella_oxytoca	0	139.097	163.298	3.90557	165.678	228.869	0	0	0	0	21.3801	202.365	0	26.14	152.618	0	0	0	0	0	0	0	0	0	0	0	0	0	0	322.269	108.372	69.8722	303.567	355.529	107.53	0	0	0	0	0	25.2091	0	0	0	0	0	0	0	0
HOMOSER-METSYN-PWY: L-methionine biosynthesis I|g__Klebsiella.s__Klebsiella_pneumoniae	0	0	0	0	0	0	0	0	0	0	0	0	0	0	0	0	0	0	0	0	0	6.90081	4.78238	0	0	0	0	0	0	34.0805	0	0	0	1.70452	0.208747	0	0	0	342.951	344.144	254.811	0	0	30.6295	0	0	0	0	0
HOMOSER-METSYN-PWY: L-methionine biosynthesis I|g__Klebsiella.s__Klebsiella_variicola	0	0	0	0	0	0	0	0	0	0	0	0	0	0	0	0	0	0	0	0	0	0	0	0	0	0	0	0	0	0.113662	0	0	0	0	0	0	0	0	0.455729	0.311266	0.512579	0	0	0	0	0	0	0	0
HOMOSER-METSYN-PWY: L-methionine biosynthesis I|g__Kluyvera.s__Kluyvera_ascorbata	0	0	0	0	0	0	0	0	0	0	0	0	0	0	0	0	0	0	0	0	0	0	0	0	0	0	0	0	0	0	6.51738	19.7757	0	0.286068	0	0	0	0	0	0	0	0	0	0	0	0	0	0	0
HOMOSER-METSYN-PWY: L-methionine biosynthesis I|g__Proteus.s__Proteus_mirabilis	0	0	0	0	0	0	0	0	0	0	0	0	0	0	0	0	0	0	0	0	0	0	0	0	0	0	0	0	0	0	0	0	0	0	0	0	0	0	0	0	0	0	0	0	0	0	0	0	0
HOMOSER-METSYN-PWY: L-methionine biosynthesis I|g__Raoultella.s__Raoultella_ornithinolytica	0	0	0	0	0	0	0	0	0	0	0	0	0	0	0	0	0	0	0	0	0	0	0	0	0	0	0	0	0	0	0	0	0	0	0	0	0	0	0	1.14348	23.1252	0	0	0	0	0	0	0	0
HOMOSER-METSYN-PWY: L-methionine biosynthesis I|g__Raoultella.s__Raoultella_planticola	0	0	0	0	0	0	0	0	0	0	0	0	0	0	0	0	0	0	0	0	0	0	0	0	0	0	0	0	0	0	0	0	0	0	0	0	0	0	0	0	0.405332	0	0	0	0	0	0	0	0
HOMOSER-METSYN-PWY: L-methionine biosynthesis I|g__Raoultella.s__Raoultella_terrigena	0	0	0	0	0	0	0	0	0	0	0	0	0	0	0	0	0	0	0	0	0	0	0	0	0	0	0	0	0	0	0	0	0	0	0	0	0	0	0	0	0	0	0	0.305184	0	0	0.252653	345.105	32.7375
HOMOSER-METSYN-PWY: L-methionine biosynthesis I|g__Serratia.s__Serratia_marcescens	0	0	0	0	0	0	0	0	0	0	0	0	0	0	0	0	0	0	0	0	0	0	0	0	0	0	0	0	0	0	0	0	0	0	0	0	0	0	0	0	0	0	0	0	0	0	0	0	0
HOMOSER-METSYN-PWY: L-methionine biosynthesis I|g__Staphylococcus.s__Staphylococcus_aureus	0	42.1704	8.02885	277.009	0	0	0	0	0	12.1592	20.3778	5.68992	0	0	0	10.7849	19.6082	0	0	0	0	0	0	0	0	0	0	0	0	0	0	0	0	0	0	0	0	0	0	0	0	0	0	0	0	0	0	0	0
HOMOSER-METSYN-PWY: L-methionine biosynthesis I|g__Staphylococcus.s__Staphylococcus_epidermidis	0	0	0	0	0	0	0	7.75898	0	0	0	0	0	0	0	0	0	0	0	0	0	0	1.15099	0	0	0	0	0	1.99072	0	0	0	9.52609	0	0	0	0	0	0	0	0	0	4.34813	4.19261	0	3.26438	0	0	0
HOMOSER-METSYN-PWY: L-methionine biosynthesis I|g__Staphylococcus.s__Staphylococcus_haemolyticus	0	0	0	0.605706	0	0	0	0	0	3.85521	0	0.339063	0	1.1979	0	0.170069	0.645045	2.41787	0	3.19432	0	0	0	43.769	1.55667	5.83361	0.73702	0	0	2.77841	0	1.12758	3.37604	0	1.449	41.616	26.4643	0	0	0	0	16.2851	0	0	58.1175	3.35456	0	38.2145	3.60706
HOMOSER-METSYN-PWY: L-methionine biosynthesis I|unclassified	0	11.0712	14.0335	0.89372	0	0	5.18433	5.51159	1.52788	0	0	0	2.28279	0	0	0	0	0	0	0	0	21.9445	29.6534	0	42.7098	18.9619	29.5893	23.2223	24.5158	7.22202	3.3862	13.1942	114.189	7.40567	2.35334	0	0	0	1.04952	0	3.05799	4.11298	42.1676	32.8371	0	48.8337	31.6801	0	0
HSERMETANA-PWY: L-methionine biosynthesis III|g__Bacteroides.s__Bacteroides_fragilis	0	0	0	0	0	0	4.40293	10.0401	22.2281	0	0	0	0	0	0	0	0	0	0	0	0	0	0	0	0	0	0	0	0	0	0	0	0	0	0	0	0	0	0	0	0	0	0	0	0	0	0	0	0
HSERMETANA-PWY: L-methionine biosynthesis III|g__Bifidobacterium.s__Bifidobacterium_animalis	0	0	0	0	0	0	0	0	0	0	0	0	0	55.6396	12.4719	0	0	0	0	0	0	0	0	0	0	0	0	0	0	0	0	0	0	0	0	0	0	0	0	0	0	0	0	0	0	0	0	0	0
HSERMETANA-PWY: L-methionine biosynthesis III|g__Bifidobacterium.s__Bifidobacterium_bifidum	0	0	0	0	0	0	0	0	0	0	0	0	0	0	0	0	0	0	0	0	0	0	0	0	0	0	0	0	0	0	0	0	0	0	0	0	0	0	0	0	0	0	0	0	0	0	0	0	0
HSERMETANA-PWY: L-methionine biosynthesis III|g__Bifidobacterium.s__Bifidobacterium_breve	0	0	0	0	0	0	0	0	0	0	0	0	0	0	0	0	0	0	0	0	0	0	0	0	0	0	0	0	0	0	392.734	24.9793	0	0	0	0	0	0	0	0	0	0	0	0	0	0	0	0	0
HSERMETANA-PWY: L-methionine biosynthesis III|g__Bifidobacterium.s__Bifidobacterium_longum	0	0	0	0	0	0	45.1048	17.9081	25.3033	0	0	0	0	0	0	0	0	0	0	0	0	0	0	0	0	0	0	0	0	0	0	0	0	0	0	0	0	0	0	0	0	0	0	0	0	0	0	0	0
HSERMETANA-PWY: L-methionine biosynthesis III|g__Corynebacterium.s__Corynebacterium_kroppenstedtii	0	0	0	0	0	0	0	0	0	0	0	0	0	0	0	0	0	0	0	0	0	0	0	0	0	0	0	0	0	0	0	0	0	0	0	0	0	0	0	0	0	0	0	0	0	0	0	0	0
HSERMETANA-PWY: L-methionine biosynthesis III|g__Flavonifractor.s__Flavonifractor_plautii	0	0	0	0	0	0	2.82375	1.58052	1.46567	0	0	0	0	0	0	0	0	0	0	0	0	0	0	0	0	0	0	0	0	0	0	0	0	0	0	0	0	0	0	0	0	0	0	0	0	0	0	0	0
HSERMETANA-PWY: L-methionine biosynthesis III|g__Haemophilus.s__Haemophilus_parainfluenzae	0	0	0	0	0	0.435193	0	0	0	0	0	0	0	0	0	0	0	0	0	0	0	0	0	0	0	0.381249	0	0	0	0	0	0	0	0.167841	0	0	2.50415	50.3542	0	0	0	20.5006	0	0	0	0	0	0	0
HSERMETANA-PWY: L-methionine biosynthesis III|g__Haemophilus.s__Haemophilus_sp_HMSC71H05	0	0	0	0	0	0.365732	0	0	0	0	0	0	0	0	0	0	0	0	0	0	0	0	0	0	0	0.353169	0	0	0	0	0	0	0	2.05808	0	0	1.59908	0	0	0	0	0	0	0	0	0	0	0	0
HSERMETANA-PWY: L-methionine biosynthesis III|g__Lactobacillus.s__Lactobacillus_plantarum	0	0	0	0	0	0	0	0	0	0	0	0	0	0	0	0	0	0	0	0	0	0	0	0	0	0	0	0	0	0	0	0	0	0	0	0	0	0	0	0	0	0	0	0	0	0	0	0	0
HSERMETANA-PWY: L-methionine biosynthesis III|g__Parabacteroides.s__Parabacteroides_distasonis	0	0	0	0	0	0	3.42083	1.31309	0	0	0	0	0	0	0	0	0	0	0	0	0	0	0	0	0	0	0	0	0	0	0	0	0	0	0	0	0	0	0	0	0	0	0	0	0	0	0	0	0
HSERMETANA-PWY: L-methionine biosynthesis III|g__Staphylococcus.s__Staphylococcus_aureus	0	40.1594	0	276.371	0	0	0	0	0	14.5877	17.2668	4.45274	0	0	0	10.1738	18.3735	0	0	0	0	0	0	0	0	0	0	0	0	0	0	0	0	0	0	0	0	0	0	0	0	0	0	0	0	0	0	0	0
HSERMETANA-PWY: L-methionine biosynthesis III|g__Staphylococcus.s__Staphylococcus_epidermidis	0	0	0	2.41956	0	0	0	7.75898	0	0	0	0	0	0	0	0	0	0	0	0	0	0	1.15099	0	0	0	0	0	1.99072	0	0	0	9.52609	0	0	0	0	0	0	0	0	0	4.34813	4.19261	0	3.26438	0	0	0
HSERMETANA-PWY: L-methionine biosynthesis III|g__Staphylococcus.s__Staphylococcus_haemolyticus	0	0	0	0	0	0	0	0	0	1.88596	4.00696	0	0	0	2.02399	0	0.209142	2.57135	0	3.21134	0	0	0	43.6809	1.4255	4.76789	0.70125	0	0	2.93943	0	1.41447	5.51647	0	0	39.5763	28.1375	0	0.869756	0	0	15.9023	0	0	58.3204	3.3119	0.520179	36.9795	4.34172
HSERMETANA-PWY: L-methionine biosynthesis III|g__Staphylococcus.s__Staphylococcus_hominis	6.28339	0	4.25124	132.942	0	0	0	0	0	0	0	0	0	0	0	0	0	0	0	0	0	0	0	0	0	0	0	0	0	0	0	0	0	0	0	0	0	0	0	0	0	0	0	0	0	0	0	0	0
HSERMETANA-PWY: L-methionine biosynthesis III|g__Streptococcus.s__Streptococcus_gordonii	0	0	0	0	0	0	0	0	0	0	0	0	0	0	0	0	0	0	0	0	0	0	0	0	0	0	0	0	0	0	0	0	0	0	0	0	0	0	0	0	0	3.46623	0	0	0	0	0	0	0
HSERMETANA-PWY: L-methionine biosynthesis III|g__Streptococcus.s__Streptococcus_salivarius	0	0	0	0	0	0	0	0	0	0	0	0	0	0	0	0	0	0	0	0	0	0	0	0	0	0	0	0	0	0	0	0	0	0	0	0	0	0	0	0	0	58.9405	0	0	208.779	0	4.19466	0	0
HSERMETANA-PWY: L-methionine biosynthesis III|g__Streptococcus.s__Streptococcus_vestibularis	0	0	0	0	0	0	0	0	0	0	0	0	0	0	0	0	0	0	0	0	0	0	0	0	0	0	0	0	0	0	0	0	0	0	0	0	0	0	0	0	0	97.3929	0.803187	25.504	19.0688	0	80.2525	0	0
HSERMETANA-PWY: L-methionine biosynthesis III|unclassified	0	0	0	0	0	0	0	0	0	0	0	0	0	0	0	0	0	0	0	0	0	0	0	0	0	0	0	0	0	0	1.28362	11.3455	0	3.34962	0	0	0	8.54829	0	0	1.49749	8.25203	0	0	0	0	0	0	0
ILEUSYN-PWY: L-isoleucine biosynthesis I (from threonine)|g__Acinetobacter.s__Acinetobacter_johnsonii	0	0	0	0	0	0	0	0	0	0	0	0	0	0	0	0	0	0	0	0	0	0	0	0	0	0	0	0	0	0	0	0	3.82503	0	0	0	0	0	0	0	0	0	0	0	0	0	0	0	0
ILEUSYN-PWY: L-isoleucine biosynthesis I (from threonine)|g__Actinomyces.s__Actinomyces_urogenitalis	0	0	0	0	0	0	0	0	0	0	0	0	0	0	0	0	0	0	0	0	0	0	0	0	0	0	0	0	0	0	0	0	0	0	0	0	106	0	0	0	0	0	0	0	0	0	0	0	0
ILEUSYN-PWY: L-isoleucine biosynthesis I (from threonine)|g__Bacteroides.s__Bacteroides_fragilis	0	0	0	0	0	0	3.89072	11.8848	22.3976	0	0	0	0	0	0	0	0	0	0	0	0	0	0	0	0	0	0	0	0	0	0	0	0	0	0	0	0	0	0	0	0	0	0	0	0	0	0	0	0
ILEUSYN-PWY: L-isoleucine biosynthesis I (from threonine)|g__Bacteroides.s__Bacteroides_ovatus	0	0	0	0	0	0	0	1.3869	0	0	0	0	0	0	0	0	0	0	0	0	0	0	0	0	0	0	0	0	0	0	0	0	0	0	0	0	0	0	0	0	0	0	0	0	0	0	0	0	0
ILEUSYN-PWY: L-isoleucine biosynthesis I (from threonine)|g__Bacteroides.s__Bacteroides_uniformis	0	0	0	0	0	0	1.87121	27.5676	5.63045	0	0	0	0	0	0	0	0	0	0	0	0	0	0	0	0	0	0	0	0	0	0	0	0	0	0	0	0	0	0	0	0	0	0	0	0	0	0	0	0
ILEUSYN-PWY: L-isoleucine biosynthesis I (from threonine)|g__Bifidobacterium.s__Bifidobacterium_animalis	0	0	0	0	0	0	0	0	0	0	0	0	0	47.5006	9.47271	0	0	0	0	0	0	0	0	0	0	0	0	0	0	0	0	0	0	0	0	0	0	0	0	0	0	0	0	0	0	0	0	0	0
ILEUSYN-PWY: L-isoleucine biosynthesis I (from threonine)|g__Bifidobacterium.s__Bifidobacterium_bifidum	0	0	0	0	0	0	0	0.479419	0	0	0	0	0	0	0	0	0	0	0	0	0	0	0	0	0	0	0	0	0	0	0	0	0	0	0	0	0	0	0	0	0	0	0	0	0	0	0	0	0
ILEUSYN-PWY: L-isoleucine biosynthesis I (from threonine)|g__Bifidobacterium.s__Bifidobacterium_breve	0	0	0	0	0	0	449.521	246.161	138.639	0	0	0	0	0	0	0	0	0	0	0	0	0	0	0	0	0	0	0	10.6452	0	601.563	313.81	0	0	308.409	0	0	0	0	0	0	0	0	0	0	0	0	0	494.723
ILEUSYN-PWY: L-isoleucine biosynthesis I (from threonine)|g__Bifidobacterium.s__Bifidobacterium_dentium	0	0	0	0	0	0	0	0	0	0	0	0	0	0	0	0	0	0	0	0	0	0	0	0	0	0	0	0	0	0	0	0	0	0	0	0	0	0	0	0	0	5.83535	34.4165	127.097	0	0	5.0839	0	0
ILEUSYN-PWY: L-isoleucine biosynthesis I (from threonine)|g__Bifidobacterium.s__Bifidobacterium_longum	0	0	0	0	0	0	69.4654	54.2681	39.0682	0	0	0	0	0	0	0	0	0	0	0	0	0	0	0	2.66961	15.3697	0	0	0	0	0	0	0	0	0	0	0	0	0	0	0	73.8368	29.7299	0	5.04822	79.6368	34.1909	0	0
ILEUSYN-PWY: L-isoleucine biosynthesis I (from threonine)|g__Citrobacter.s__Citrobacter_freundii	0	0	0	0	0	0	0	0	0	0	0	0	0	0	0	0	0	0	0	0	0	0	0	0	0	0	0	0	0	0	0	0.255889	29.6113	3.39797	1.28538	0	0	0	0	5.31795	13.4636	0	0	0	0	0	0	0	0
ILEUSYN-PWY: L-isoleucine biosynthesis I (from threonine)|g__Citrobacter.s__Citrobacter_koseri	0	0	0	0	0	0	0	0	0	0	0	0	0	0	0	0	0	0	0	0	0	0	0	0	0	0	0	0	0	0	0	0	0	1.15593	9.4497	0	0	0	0	0	0	0	0	0	0	0	0	0	0
ILEUSYN-PWY: L-isoleucine biosynthesis I (from threonine)|g__Citrobacter.s__Citrobacter_portucalensis	0	0	0	0	0	0	0	0	0	0	0	0	0	0	0	0	0	0	0	0	0	0	0	0	0	0	0	0	0	0	0	0	0	0.369162	0	0	0	0	0	0	0	0	0	0	0	0	0	0	0
ILEUSYN-PWY: L-isoleucine biosynthesis I (from threonine)|g__Citrobacter.s__Citrobacter_sp_MGH106	0	0	0	0	0	0	0	0	0	0	0	0	0	0	0	0	0	0	0	0	0	0	0	0	0	0	0	0	0	0	0	0	0	0.799674	0.430799	0	0	0	0	0	0	0	0	0	0	0	0	0	0
ILEUSYN-PWY: L-isoleucine biosynthesis I (from threonine)|g__Citrobacter.s__Citrobacter_youngae	0	0	0	0	0	0	0	0	0	0	0	0	0	0	0	0	0	0	0	0	0	0	0	0	0	0	0	0	0	0	0	0	0	0	0.548618	0	0	0	0	0	0	0	0	0	0	0	0	0	0
ILEUSYN-PWY: L-isoleucine biosynthesis I (from threonine)|g__Clostridium.s__Clostridium_paraputrificum	0	0	0	0	0	0	0	0	0	0	0	0	0	0	0	0	0	0	0	0	0	0	0	0	0	0	0	0	0	0	0	0	0	0	0	0	0	0	0	0	0	0	0	0	0	0	0	0	0
ILEUSYN-PWY: L-isoleucine biosynthesis I (from threonine)|g__Corynebacterium.s__Corynebacterium_kroppenstedtii	0	0	0	0	0	0	0	0	0	0	0	0	0	0	0	0	0	0	0	0	0	0	0	0	0	0	0	0	0	0	0	0	0	0	0	0	0	0	0	0	0	0	0	0	0	0	0	0	0
ILEUSYN-PWY: L-isoleucine biosynthesis I (from threonine)|g__Cutibacterium.s__Cutibacterium_avidum	0	21.691	0	0	52.8255	16.6046	0	0	0	0	0	8.98387	0	0	3.66327	0	0	0	0	0	0	28.3464	28.4423	0	5.84159	0	0	0	0	0	0	0	0	1.51541	0	0	4.36886	0	0	0	0	0	0	0	0	0	0	0	0
ILEUSYN-PWY: L-isoleucine biosynthesis I (from threonine)|g__Dermabacter.s__Dermabacter_hominis	0	0	0	0	0	0	0	0	0	0	0	0	0	0	0	0	0	0	0	0	0	0	0	0	0	0	0	0	0	0	0	0	0	0	0	0	0	0	0	0	0	0	0	0	0	0	0	0	0
ILEUSYN-PWY: L-isoleucine biosynthesis I (from threonine)|g__Eggerthella.s__Eggerthella_lenta	0	0	0	0	0	1.84176	2.73711	3.32525	4.06894	0	0	0	0	0	0	0	0	0	0	0	0	0	0	0	0	0	0	0	0	0	0	0	0	0	0	0	0	0	0	1.96499	1.1007	0	0	0	0	0	0	0	0
ILEUSYN-PWY: L-isoleucine biosynthesis I (from threonine)|g__Enterobacter.s__Enterobacter_cloacae_complex	0	0	0	0	1.77247	1.61304	0	0	0	391.519	265.777	18.1469	421.386	223.244	103.675	474.649	362.682	464.813	416.57	435.107	384.891	0	0	0	0	0	0	0	0.367195	0	14.6597	28.7983	0	40.1325	33.7718	0	0	0	14.5683	12.0522	3.21662	0	0	0	0	0	0	0	0
ILEUSYN-PWY: L-isoleucine biosynthesis I (from threonine)|g__Enterococcus.s__Enterococcus_faecium	0	0	0	0	0	0	0	0	0	0	0	0	0	0	0	0	0	0	0	0	0	0	0	0	0	0	0	0	0	0	0	0	0	0	0	0	0	0	0	0	0	0	0	0	0	0	0	0	0
ILEUSYN-PWY: L-isoleucine biosynthesis I (from threonine)|g__Escherichia.s__Escherichia_coli	0	0	0	0	0	0	35.2023	64.7698	0.392535	0	0	0	0	0	0	0	0	0	0	0	0	315.592	284.454	0	429.53	506	396.645	404.013	356.571	0	0	0	0	0	0	0	0	0	0	0	1.46345	0	476.708	329.541	0	465.839	371.847	0	0
ILEUSYN-PWY: L-isoleucine biosynthesis I (from threonine)|g__Flavonifractor.s__Flavonifractor_plautii	0	0	0	0	0	0	4.35279	2.17989	3.70078	0	0	0	0	0	0	0	0	0	0	0	0	0	0	0	0	0	0	0	0	0	0	0	0	0	0	0	0	0	0	0	0	0	0	0	0	0	0	0	0
ILEUSYN-PWY: L-isoleucine biosynthesis I (from threonine)|g__Haemophilus.s__Haemophilus_parainfluenzae	0	0	0	0	0	0	0	0	0	0	0	0	0	0	0	0	0	0	0	0	0	0	0	0	0	0	0	0	0	0	0	0	0	1.21757	0	0	3.9934	133.143	0	0	1.17291	24.2951	0	0	0	0	0	0	0
ILEUSYN-PWY: L-isoleucine biosynthesis I (from threonine)|g__Haemophilus.s__Haemophilus_sp_HMSC71H05	0	0	0	0	0	0	0	0	0	0	0	0	0	0	0	0	0	0	0	0	0	0	0	0	0	0.704344	0	0	0	0	0	0	0	2.49249	0	0	6.31361	0	0	0	0	0	0	0	0	0	0	0	0
ILEUSYN-PWY: L-isoleucine biosynthesis I (from threonine)|g__Klebsiella.s__Klebsiella_aerogenes	0	0	0	0	0	0	0	0	0	0	0	0	0	0	0	0	0	0	0	0	0	0	0	0	0	0	0	0	0	0	0	0	0	0	0	0	0	0	0	0	0	0	0	0	0	0	0	0	0
ILEUSYN-PWY: L-isoleucine biosynthesis I (from threonine)|g__Klebsiella.s__Klebsiella_michiganensis	0	195.176	229.897	0	151.916	141.474	0	0	139.607	0	10.2838	0	0	10.3671	55.9018	0	0	0	0	0	0	0	0	0	0	0	0	0	0	128.352	47.0287	39.6664	131.249	149.784	43.6713	0	0	0	0	0	0.274846	0	0	0	0	0	0	0	0
ILEUSYN-PWY: L-isoleucine biosynthesis I (from threonine)|g__Klebsiella.s__Klebsiella_oxytoca	0	112.32	140.571	2.49992	124.848	190.003	0	0	0	0	19.9125	201.262	0	17.1335	134.161	0	0	0	0	0	0	0	0	0	0	0	0	0	0	285.018	64.5197	33.9781	269.602	190.573	82.9382	0	0	0	0	0	2.30006	0	0	0	0	0	0	0	0
ILEUSYN-PWY: L-isoleucine biosynthesis I (from threonine)|g__Klebsiella.s__Klebsiella_pneumoniae	0	0	0	0	0	0.163443	0	0	0	0	0	0	0	0	0	0	0	0	0	0	0	46.105	44.8508	0	0	0	0	0	0	52.0867	0	0	0	2.16306	0	0	0	0	491.36	486.994	411.843	0	0	53.5826	0	0	0	0	0
ILEUSYN-PWY: L-isoleucine biosynthesis I (from threonine)|g__Klebsiella.s__Klebsiella_quasipneumoniae	0	0	0	0	0	0	0	0	0	0	0	0	0	0	0	0	0	0	0	0	0	0	0	0	0	0	0	0	0	1.20703	0	0	0	0	0	0	0	0	4.05875	4.30269	2.60052	0	0	0	0	0	0	0	0
ILEUSYN-PWY: L-isoleucine biosynthesis I (from threonine)|g__Kluyvera.s__Kluyvera_ascorbata	0	0	0	0	0	0	0	0	0	0	0	0	0	0	0	0	0	0	0	0	0	0	0	0	0	0	0	0	0	0	4.95768	23.047	0	0.812572	0	0	0	0	0	0	0	0	0	0	0	0	0	0	0
ILEUSYN-PWY: L-isoleucine biosynthesis I (from threonine)|g__Parabacteroides.s__Parabacteroides_distasonis	0	0	0	0	0	0	4.70925	2.76326	0	0	0	0	0	0	0	0	0	0	0	0	0	0	0	0	0	0	0	0	0	0	0	0	0	0	0	0	0	0	0	0	0	0	0	0	0	0	0	0	0
ILEUSYN-PWY: L-isoleucine biosynthesis I (from threonine)|g__Proteus.s__Proteus_mirabilis	0	0	0	0	0	0	0	0	0	0	0	0	0	0	0	0	0	0	0	0	0	0	0	0	0	0	0	0	0	0	0	0	0	0	0	0	0	0	0	0	0	0	0	0	0	0	0	0	0
ILEUSYN-PWY: L-isoleucine biosynthesis I (from threonine)|g__Raoultella.s__Raoultella_ornithinolytica	0	0	0	0	0	0	0	0	0	0	0	0	0	0	0	0	0	0	0	0	0	0	0	0	0	0	0	0	0	0	0	0	0	0	0	0	0	0	0	1.39359	23.8159	0	0	0	0	0	0	0	0
ILEUSYN-PWY: L-isoleucine biosynthesis I (from threonine)|g__Raoultella.s__Raoultella_planticola	0	0	0	0	0	0	0	0	0	0	0	0	0	0	0	0	0	0	0	0	0	0	0	0	0	0	0	0	0	0	0	0	0	0	0	0	0	0	0	0	1.57456	0	0	0	0	0	0	0	0
ILEUSYN-PWY: L-isoleucine biosynthesis I (from threonine)|g__Raoultella.s__Raoultella_terrigena	0	0	0	0	0	0	0	0	0	0	0	0	0	0	0	0	0	0	0	0	0	0	0	0	0	0	0	0	0	0	0	0	0	0	0	0	0	0	0	0	0	0	0	0.802865	0	0	0.726505	344.537	30.7811
ILEUSYN-PWY: L-isoleucine biosynthesis I (from threonine)|g__Serratia.s__Serratia_marcescens	0	0	0	0	0	0	0	0	0	0	0	0	0	0	0	0	0	0	0	0	0	0	0	0	0	0	0	0	0	0	0	0	0	0	0	0	0	0	0	0	0	0	0	0	0	0	0	0	0
ILEUSYN-PWY: L-isoleucine biosynthesis I (from threonine)|g__Staphylococcus.s__Staphylococcus_aureus	0	8.57228	10.8559	9.36576	0	0	0	0	0	24.042	20.6728	10.7821	0	0	0	3.74753	22.7497	0	0	0	0	0	0	0	0	0	0	0	0	0	0	0	0	0	0	0	0	0	0	0	0	0	0	0	0	0	0	0	0
ILEUSYN-PWY: L-isoleucine biosynthesis I (from threonine)|g__Staphylococcus.s__Staphylococcus_capitis	0	0	0	0	0	0	0	0	0	0	0	0	0	0	0	0	0	0	0	0	0	0	0	0	0	0	0	0	0	0	0	0	0	0	0	0	0	0	0	0	0	0	0	0	0	0	0	0	0
ILEUSYN-PWY: L-isoleucine biosynthesis I (from threonine)|g__Staphylococcus.s__Staphylococcus_epidermidis	720.675	84.1205	40.0889	369.368	5.33213	2.2532	22.7642	18.1808	0	55.4652	14.0687	3.78411	53.066	3.56654	4.36333	15.8504	28.7898	43.9211	27.7587	35.2371	15.5827	0	1.35877	9.32137	1.66625	10.2104	0	0	4.02585	1.04322	2.35045	6.89286	7.79312	2.24287	7.49146	232.826	55.0909	19.6556	0	0	0	113.475	3.91542	3.07283	125.39	3.95771	0	30.497	67.6321
ILEUSYN-PWY: L-isoleucine biosynthesis I (from threonine)|g__Staphylococcus.s__Staphylococcus_haemolyticus	0	0	0	2.7657	0	0	0	0	0	9.80412	3.69008	1.55988	0	0	1.61004	1.4675	0.836579	2.04067	0.89467	2.87597	0	0	0.407697	37.2216	0.940008	4.14323	0	0	0	2.51657	0	1.27586	3.52516	0	1.30447	35.2609	30.9245	0	0	0	0	12.6323	0	0	50.7094	3.05747	0	31.5609	2.54214
ILEUSYN-PWY: L-isoleucine biosynthesis I (from threonine)|g__Staphylococcus.s__Staphylococcus_hominis	18.1135	6.00706	10.1434	394.328	0.532755	0.699057	0	0	0	0	0	0	0	0	0	0.969411	0	0	0	0	0	0	0	0	0	0	0	0	0	0	0	0	0	0	0	0	0	0	0	0	0	0	0	0	0	0	0	0	0
ILEUSYN-PWY: L-isoleucine biosynthesis I (from threonine)|g__Staphylococcus.s__Staphylococcus_lugdunensis	35.9642	6.8323	10.7065	0	0	0	0	0	0	0	0	0	0	0	0	0	0	0	0	0	0	0	0	0	0	0	0	0	0	0	0	0	0	0	0	1.88203	0	0	0	0	0	10.8101	0	0	6.2682	0	0	0	0
ILEUSYN-PWY: L-isoleucine biosynthesis I (from threonine)|g__Staphylococcus.s__Staphylococcus_warneri	0	0	0	37.333	0	0	0	0	0	0	0	0	0	0	0	0	0	0	0	0	0	0	0	0	0	0	0	0	0	0	0	0	0	0	0	0	0	0	0	0	0	7.78063	0	0	0	0	0	0	0
ILEUSYN-PWY: L-isoleucine biosynthesis I (from threonine)|g__Streptococcus.s__Streptococcus_gordonii	0	0	0	0	0	0	0	0	0	0	0	0	0	0	0	0	0	0	0	0	0	0	0	0	0	0	0	0	0	0	0	0	0	0	0	0	0	0	0	0	0	4.69549	0	0	0	0	0	0	0
ILEUSYN-PWY: L-isoleucine biosynthesis I (from threonine)|g__Streptococcus.s__Streptococcus_parasanguinis	0	0	0	0	0	0	0	0	0	0	0	0	0	0	0	0	0	0	0	0	0	0	0	0	0	0	0	0	0	0	0	0	0	0	0	0	0	0	0	0	0	25.9918	0	0	0	0	0	0	0
ILEUSYN-PWY: L-isoleucine biosynthesis I (from threonine)|g__Streptococcus.s__Streptococcus_salivarius	0	0	0	0	0	0	0	0	0	0	0	0	0	0	0	0	0	0	0	0	0	0	0	0	0	0	0	0	0	0	0	0	0	0	0	0	0	0	0	0	0	93.1225	0	0	451.627	0	6.51534	0	0
ILEUSYN-PWY: L-isoleucine biosynthesis I (from threonine)|g__Streptococcus.s__Streptococcus_vestibularis	0	0	0	0	0	0	0	0	0	0	0	0	0	0	0	0	0	0	0	0	0	0	0	0	0	0	0	0	0	0	0	0	0	0	0	0	0	0	0	0	0	136.496	1.3391	33.7864	19.9016	0	125.537	0	0
ILEUSYN-PWY: L-isoleucine biosynthesis I (from threonine)|g__Veillonella.s__Veillonella_atypica	0	0	0	0	0	3.19639	0	0	0	0	0	0	0	0	0	0	0	0	0	0	0	0	0	0	4.82075	15.5159	0	0	0	0	0	0	0	0	11.7139	0	0	0	0	0	0	9.28302	14.3824	1.59276	137.487	6.8828	0	0	29.7773
ILEUSYN-PWY: L-isoleucine biosynthesis I (from threonine)|g__Veillonella.s__Veillonella_dispar	0	0	0	0	0	0	0	0	0	0	0.683844	0	0	0	0	0	0	0	0	0	0	0	0	0	1.29054	0	0	0	0	0	0	38.4564	0	0	7.74028	0	0	0	0	0	0	0	0	0	0	0	0	0	0
ILEUSYN-PWY: L-isoleucine biosynthesis I (from threonine)|g__Veillonella.s__Veillonella_infantium	0	0	0	0	0	0	0	0	0	0	0	0	0	0	0	0	0	0	0	0	0	0	0	0	0	0	0	0	0	0	0	28.9106	0	0	5.64835	0	0	0	0	0	0	0	0	0	0	0	0	0	0
ILEUSYN-PWY: L-isoleucine biosynthesis I (from threonine)|g__Veillonella.s__Veillonella_parvula	0	0	0	0	0	51.8023	0	0	0	0	0	0	0	109.688	7.24936	0	115.225	0	52.1644	14.6724	116.73	0	0	0	0	0	0	0	0	0	0	36.0154	0	0	0	0	98.4222	159.112	0	0	0	305.228	2.85978	0	42.3508	0	0	0	0
ILEUSYN-PWY: L-isoleucine biosynthesis I (from threonine)|g__Veillonella.s__Veillonella_rogosae	0	0	0	0	0	0	0	0	0	0	23.2527	0	0	0	0	0	0	0	0	0	0	0	0	0	0	0	0	0	0	0	0	1.55071	0	0	3.1633	0	0	0	0	0	0	0	0	0	0	0	0	0	0
ILEUSYN-PWY: L-isoleucine biosynthesis I (from threonine)|g__Veillonella.s__Veillonella_sp_T11011_6	0	0	0	0	0	0	0	0	0	0	0	0	0	0	0	0	0	0	0	0	0	0	0	0	0	0	0	0	0	0	0	5.82741	0	0	3.23299	0	0	0	0	0	0	0	0	0	0	0	0	0	0
ILEUSYN-PWY: L-isoleucine biosynthesis I (from threonine)|unclassified	0	0	0	0	0	0	0	0	0	0	0	0	0	0	0	0	0	0	0	0	0	3.02747	6.96178	0	0	1.0048	0.840844	0.550481	31.1745	7.63588	0	8.10142	59.2032	8.99979	14.6253	0	0	31.2889	0	0	2.88449	37.1963	0	0	0	15.3422	0	0	0
KDO-NAGLIPASYN-PWY: superpathway of (Kdo)2-lipid A biosynthesis|g__Citrobacter.s__Citrobacter_freundii	0	0	0	0	0	0	0	0	0	0	0	0	0	0	0	0	0	0	0	0	0	0	0	0	0	0	0	0	0	0	0	0	0	2.18676	0.872013	0	0	0	0	0.284288	0.823443	0	0	0	0	0	0	0	0
KDO-NAGLIPASYN-PWY: superpathway of (Kdo)2-lipid A biosynthesis|g__Citrobacter.s__Citrobacter_koseri	0	0	0	0	0	0	0	0	0	0	0	0	0	0	0	0	0	0	0	0	0	0	0	0	0	0	0	0	0	0	0	0	0	0	5.12822	0	0	0	0	0	0	0	0	0	0	0	0	0	0
KDO-NAGLIPASYN-PWY: superpathway of (Kdo)2-lipid A biosynthesis|g__Citrobacter.s__Citrobacter_sp_MGH106	0	0	0	0	0	0	0	0	0	0	0	0	0	0	0	0	0	0	0	0	0	0	0	0	0	0	0	0	0	0	0	0	0	0.550956	0	0	0	0	0	0	0	0	0	0	0	0	0	0	0
KDO-NAGLIPASYN-PWY: superpathway of (Kdo)2-lipid A biosynthesis|g__Escherichia.s__Escherichia_coli	0	0	0	0	0	0	2.15807	6.99804	0	0	0	0	0	0	0	0	0	0	0	0	0	12.7773	10.6843	0	30.4991	29.85	14.4772	17.7146	12.6594	0	0	0	0	0	0	0	0	0	0	0	0.41886	0	31.7764	24.0291	0	29.6388	23.1292	0	0
KDO-NAGLIPASYN-PWY: superpathway of (Kdo)2-lipid A biosynthesis|g__Klebsiella.s__Klebsiella_oxytoca	0	0	0	0	0	0	0	0	0	0	0	0	0	0	0	0	0	0	0	0	0	0	0	0	0	0	0	0	0	0	0	0	0	0	0	0	0	0	0	0	0.271775	0	0	0	0	0	0	0	0
KDO-NAGLIPASYN-PWY: superpathway of (Kdo)2-lipid A biosynthesis|g__Klebsiella.s__Klebsiella_pneumoniae	0	0	0	0	0	0	0	0	0	0	0	0	0	0	0	0	0	0	0	0	0	12.2212	10.4758	0	0	0	0	0	0	0	0	0	0	0	0	0	0	0	0	0	0.75233	0	0	18.5076	0	0	0	0	0
KDO-NAGLIPASYN-PWY: superpathway of (Kdo)2-lipid A biosynthesis|unclassified	0	0	0	0	0	0	0	0	0	0	0	0	0	0	0	0	0	0	0	0	0	0	0	0	0	0	0	0	0	0	0	0	0	0	0	0	0	0	0	0	0	0.5476	0	0	0	0	0	0	0
KETOGLUCONMET-PWY: ketogluconate metabolism|g__Citrobacter.s__Citrobacter_freundii	0	0	0	0	0	0	0	0	0	0	0	0	0	0	0	0	0	0	0	0	0	0	0	0	0	0	0	0	0	0	0	0.278397	0	0.848087	0	0	0	0	0	1.26939	1.1138	0	0	0	0	0	0	0	0
KETOGLUCONMET-PWY: ketogluconate metabolism|g__Citrobacter.s__Citrobacter_koseri	0	0	0	0	0	0	0	0	0	0	0	0	0	0	0	0	0	0	0	0	0	0	0	0	0	0	0	0	0	0	0	0	0	0.232272	4.7065	0	0	0	0	0	0	0	0	0	0	0	0	0	0
KETOGLUCONMET-PWY: ketogluconate metabolism|g__Citrobacter.s__Citrobacter_sp_MGH106	0	0	0	0	0	0	0	0	0	0	0	0	0	0	0	0	0	0	0	0	0	0	0	0	0	0	0	0	0	0	0	0	0	0	0	0	0	0	0	0	0	0	0	0	0	0	0	0	0
KETOGLUCONMET-PWY: ketogluconate metabolism|g__Enterobacter.s__Enterobacter_cloacae_complex	0	0	0	0	0	0	0	0	0	422.724	291.766	8.80182	421.145	230.582	109.421	473.9	355.707	438.064	417.701	417.951	385.411	0	0	0	0	0	0	0	0.198508	0	3.88805	18.2339	0	16.9274	25.2192	0	0	0	13.2658	10.1729	3.63186	0	0	0	0	0	0	0	0
KETOGLUCONMET-PWY: ketogluconate metabolism|g__Escherichia.s__Escherichia_coli	0	0	0	0	0	0	4.11049	20.9156	0	0	0	0	0	0	0	0	0	0	0	0	0	262.017	226.784	0	59.3895	68.6385	334.606	338.42	303.221	0	0	0	0	0	0	0	0	0	0	0	0.247179	0	210.573	156.215	0	223.337	165.493	0	0
KETOGLUCONMET-PWY: ketogluconate metabolism|g__Klebsiella.s__Klebsiella_oxytoca	0	0	0	0	0	0	0	0	0	0	0.351673	1.00586	0	3.70495	0.883254	0	0	0	0	0	0	0	0	0	0	0	0	0	0	0	0.428151	1.95923	2.0264	0.642388	1.44461	0	0	0	0	0	0.495832	0	0	0	0	0	0	0	0
KETOGLUCONMET-PWY: ketogluconate metabolism|g__Klebsiella.s__Klebsiella_pneumoniae	0	0	0	0	0	0	0	0	0	0	0	0	0	0	0	0	0	0	0	0	0	12.766	12.6486	0	0	0	0	0	0	8.76582	0	0	0	0	0	0	0	0	43.7837	27.5977	24.6247	0	0	15.464	0	0	0	0	0
KETOGLUCONMET-PWY: ketogluconate metabolism|unclassified	0	0	0	0	0	1.68398	0.843344	0.842793	3.41801	0	0	13.0978	0	0	0	0	0	0	0	0	0	0	0	0	0	0	0	0	0	0	0	0	6.0513	0	0	0	0	0	0	0	1.64641	0	0	0	0	0	0	0	0
LACTOSECAT-PWY: lactose and galactose degradation I|g__Clostridium.s__Clostridium_perfringens	0	0	0	0	0	0	0	0	0	0	0	0	0	0	0	0	0	0	7.38086	0	0	0	0	0	0	0	0	0	5.35665	0	0	0	0	0	0	0	0	0	0	0	0	0	0	0	0	0	0	0	0
LACTOSECAT-PWY: lactose and galactose degradation I|g__Enterococcus.s__Enterococcus_faecalis	0	0	0	0	549.477	455.587	0	0	0	0	0	0	0	0	0	0	0	0	0	0	0	51.2245	112.887	1057.54	136.014	67.3647	0	0	0	4.12734	23.3032	42.0934	0	45.4944	49.4071	0	0	0	0	0	0	0	0	20.2111	0	0	61.3245	0	0
LACTOSECAT-PWY: lactose and galactose degradation I|g__Enterococcus.s__Enterococcus_faecium	0	0	0	0	0	0	0	0	0	0	0	0	0	0	0	0	0	0	0	0	0	0	0	0	0	0	0	0	0	0	0	0	0	0	0	0	0	0	0	0	0	0	0	0	0	0	0	0	0
LACTOSECAT-PWY: lactose and galactose degradation I|g__Lactobacillus.s__Lactobacillus_gasseri	0	0	0	0	0	0	0	0	0	0	0	0	0	0	0	0	0	0	0	0	0	0	0	0	0	0	0	0	0	0	0	0	0	0	0	0	0	0	0	0	0	86.4506	0	4.04752	0	0	0	0	0
LACTOSECAT-PWY: lactose and galactose degradation I|g__Lactobacillus.s__Lactobacillus_paragasseri	0	0	0	0	0	0	0	0	0	0	0	0	0	0	0	0	0	0	0	0	0	0	0	0	0	0	0	0	0	0	0	0	0	0	0	0	0	0	0	0	0	0	0	0	0	0	0	0	0
LACTOSECAT-PWY: lactose and galactose degradation I|g__Lactobacillus.s__Lactobacillus_rhamnosus	0	0	0	0	0	0	0	0	0	0	0	0	0	0	0	0	0	0	0	0	0	0	0	0	0	0	0	0	0	0	0	0	0	0	0	0	0	0	0	0	0	0	0	0	0	0	0	0	0
LACTOSECAT-PWY: lactose and galactose degradation I|g__Staphylococcus.s__Staphylococcus_aureus	0	8.0909	9.82246	3.86674	0	0	0	0	0	3.52353	20.5969	10.5656	0	0	0	0	10.8202	0	0	0	0	0	0	0	0	0	0	0	0	0	0	0	0	0	0	0	0	0	0	0	0	0	0	0	0	0	0	0	0
LACTOSECAT-PWY: lactose and galactose degradation I|g__Staphylococcus.s__Staphylococcus_capitis	0	0	0	0	0	0	0	0	0	0	0	0	0	0	0	0	0	0	0	0	0	0	0	0	0	0	0	0	0	0	0	0	0	0	0	0	0	0	0	0	0	0	0	0	0	0	0	0	0
LACTOSECAT-PWY: lactose and galactose degradation I|g__Staphylococcus.s__Staphylococcus_epidermidis	797.849	97.7306	46.5854	422.054	6.16465	2.75584	23.9772	19.2566	0	66.9836	20.3739	5.21873	54.7847	4.86837	5.77202	19.3611	35.3357	45.9277	30.9364	35.5137	19.0671	0	0.879503	12.0239	1.65156	8.81783	0	0	2.01288	1.587	3.61152	9.51679	9.45292	3.18372	6.70281	265.567	64.1535	21.9648	0	0	0	133.274	3.35825	2.01009	129.313	3.4546	0	37.7346	78.6425
LACTOSECAT-PWY: lactose and galactose degradation I|g__Staphylococcus.s__Staphylococcus_haemolyticus	0	0	0	33.3986	0	0	0	0	0	7.26877	2.92306	1.06217	0	0.377779	1.26797	1.94171	0.947712	0	0	1.81219	0	0	0.296966	42.8455	0.878797	4.84763	0.600939	0	0	2.55195	0	0.610894	1.68191	0.964928	0.502333	31.8095	27.5145	0	0	0	0	12.469	0	0.868922	44.5366	3.05852	0	28.9166	3.26648
LACTOSECAT-PWY: lactose and galactose degradation I|g__Staphylococcus.s__Staphylococcus_hominis	17.6616	6.60146	10.0021	372.741	0.112299	0.832906	0	0	0	0	0	0	0	0	0	0.90219	0	0	0	0	0	0	0	0	0	0	0	0	0	0	0	0	0	0	0	0	0	0	0	0	0	0	0	0	1.60935	0	0	0	0
LACTOSECAT-PWY: lactose and galactose degradation I|g__Staphylococcus.s__Staphylococcus_lugdunensis	60.1522	15.2167	21.1671	0	0	0	0	0	0	0	0	0	0	0	0	0	0	0	0	0	0	0	0	0	0	0	0	0	0	0	0	0	0	0	0	3.26646	0	0	0	0	0	22.9063	0	0	8.52134	0	0	0.615724	0
LACTOSECAT-PWY: lactose and galactose degradation I|g__Staphylococcus.s__Staphylococcus_warneri	0	0	0	58.0733	0	0	0	0	0	0	0	0	0	0	0	0	0	0	0	0	0	0	0	0	0	0	0	0	0	0	0	0	0	0	0	0	0	0	0	0	0	10.2221	0	0	0	0	0	0	0
LACTOSECAT-PWY: lactose and galactose degradation I|g__Streptococcus.s__Streptococcus_agalactiae	0	0	0	0	0	0	0	0	0	0	0	0	0	0	0	0	0	0	0	0	0	0	0	0	0	0	0	0	0	0	0	0	0	0	0	0	0	0	0	0	0	0	0	0	0	0	0	0	0
LACTOSECAT-PWY: lactose and galactose degradation I|g__Streptococcus.s__Streptococcus_anginosus_group	0	0	0	21.5764	0	0	0	0	0	3.50317	238.439	401.645	4.95645	287.162	265.455	0	0	0	0	0	0	0	0	0	0	0	0	0	0	0	0	0	0	0	0	278.303	137.834	0	0	0	0	0	0	0	0	0	0	0	25.3917
LACTOSECAT-PWY: lactose and galactose degradation I|g__Streptococcus.s__Streptococcus_gallolyticus	0	0	0	0	0	95.2956	0	0	0	0	0	0	0	0	0	0	0	0	0	0	0	0	0	0	0	0	0	0	0	0	0	0	0	0	0	0	0	0	0	0	0	0	0	0	0	0	0	0	0
LACTOSECAT-PWY: lactose and galactose degradation I|g__Streptococcus.s__Streptococcus_gordonii	0	0	0	0	0	0	0	0	0	0	0	0	0	0	0	0	0	0	0	0	0	0	0	0	0	0	0	0	0	0	0	0	0	0	0	0	0	0	0	0	0	7.186	0	0	0	0	0	0	0
LACTOSECAT-PWY: lactose and galactose degradation I|g__Streptococcus.s__Streptococcus_parasanguinis	0	0	0	0	0	0	0	0	0	0	0	0	0	0	0	0	0	0	0	0	0	0	0	0	0	0	0	0	0	0	0	0	0	0	0	0	0	0	0	0	0	25.1376	0	0	0	0	0	0	0
LACTOSECAT-PWY: lactose and galactose degradation I|g__Streptococcus.s__Streptococcus_salivarius	0	0	0	0	0	0	0	0	0	0	0	0	0	0	0	0	0	0	0	0	0	0	0	0	0	0	0	0	0	0	0	0	0	0	0	0	0	0	0	0	0	1.28858	0	0	0	0	0	0	0
LACTOSECAT-PWY: lactose and galactose degradation I|g__Streptococcus.s__Streptococcus_urinalis	0	0	0	0	0	0	0	0	0	0	0	0	0	0	0	0	0	0	0	0	0	0	0	0	0	0	0	0	0	0	0	0	0	0	0	0	200.686	49.1288	0	0	0	0	0	0	0	0	0	0	0
LACTOSECAT-PWY: lactose and galactose degradation I|unclassified	0	0	0	0	0	0	0	0	0	2.11367	0	2.93867	0	0	0	0	1.05769	0	0	0	0	0	0.764948	0	1.1752	1.45213	0	0	0	0	0	1.66697	0	0	0	0	0	0	0	0	0.586349	1.44727	0	0	0	3.21622	0	0	0
LPSSYN-PWY: superpathway of lipopolysaccharide biosynthesis|g__Escherichia.s__Escherichia_coli	0	0	0	0	0	0	5.14094	16.2463	0	0	0	0	0	0	0	0	0	0	0	0	0	37.1037	31.8054	0	41.1629	0	45.5828	52.6958	39.7418	0	0	0	0	0	0	0	0	0	0	0	0	0	41.7873	32.0469	0	43.4266	27.7551	0	0
MET-SAM-PWY: superpathway of S-adenosyl-L-methionine biosynthesis|g__Citrobacter.s__Citrobacter_freundii	0	0	0	0	0	0	0	0	0	0	0	0	0	0	0	0	0	0	0	0	0	0	0	0	0	0	0	0	0	0	0	0.316779	3.932	3.22225	0.408819	0	0	0	0	2.39529	6.3838	0	0	0	0	0	0	0	0
MET-SAM-PWY: superpathway of S-adenosyl-L-methionine biosynthesis|g__Citrobacter.s__Citrobacter_koseri	0	0	0	0	0	0	0	0	0	0	0	0	0	0	0	0	0	0	0	0	0	0	0	0	0	0	0	0	0	0	0	0	0	1.2853	8.42593	0	0	0	0	0	0	0	0	0	0	0	0	0	0
MET-SAM-PWY: superpathway of S-adenosyl-L-methionine biosynthesis|g__Citrobacter.s__Citrobacter_portucalensis	0	0	0	0	0	0	0	0	0	0	0	0	0	0	0	0	0	0	0	0	0	0	0	0	0	0	0	0	0	0	0	0	0	0.105881	0	0	0	0	0	0	0	0	0	0	0	0	0	0	0
MET-SAM-PWY: superpathway of S-adenosyl-L-methionine biosynthesis|g__Citrobacter.s__Citrobacter_sp_MGH106	0	0	0	0	0	0	0	0	0	0	0	0	0	0	0	0	0	0	0	0	0	0	0	0	0	0	0	0	0	0	0	0	0	0.423982	0.263666	0	0	0	0	0	0	0	0	0	0	0	0	0	0
MET-SAM-PWY: superpathway of S-adenosyl-L-methionine biosynthesis|g__Citrobacter.s__Citrobacter_youngae	0	0	0	0	0	0	0	0	0	0	0	0	0	0	0	0	0	0	0	0	0	0	0	0	0	0	0	0	0	0	0	0	0	0.10061	0.10731	0	0	0	0	0.0949172	0.100103	0	0	0	0	0	0	0	0
MET-SAM-PWY: superpathway of S-adenosyl-L-methionine biosynthesis|g__Corynebacterium.s__Corynebacterium_kroppenstedtii	0	0	0	0	0	0	0	0	0	0	0	0	0	0	0	0	0	0	0	0	0	0	0	0	0	0	0	0	0	0	0	0	0	0	0	0	0	0	0	0	0	0	0	0	0	0	0	0	0
MET-SAM-PWY: superpathway of S-adenosyl-L-methionine biosynthesis|g__Enterobacter.s__Enterobacter_cloacae_complex	0	0	0	0	2.45759	2.70674	0	0	0	326.184	245.297	7.77006	346.537	191.369	98.7022	392.524	302.495	378.973	357.06	364.453	336.086	0	0	0	0	0	0	0	0	0	14.2672	35.4511	0	45.2744	40.4972	0	0	0	12.6756	9.10766	4.13841	0	0	0	0	0	0	0	0
MET-SAM-PWY: superpathway of S-adenosyl-L-methionine biosynthesis|g__Escherichia.s__Escherichia_coli	0	0	0	0	0	0	18.7318	47.1917	0	0	0	0	0	0	0	0	0	0	0	0	0	189.932	189.337	0	190.835	224.463	227.627	283.279	216.007	0	0	0	0	0	0	0	0	0	0	0	0.241869	0	235.22	190.488	0	233.76	176.301	0	0
MET-SAM-PWY: superpathway of S-adenosyl-L-methionine biosynthesis|g__Haemophilus.s__Haemophilus_parainfluenzae	0	0	0	0	0	0	0	0	0	0	0	0	0	0	0	0	0	0	0	0	0	0	0	0	0	0	0	0	0	0	0	0	0	0.899935	0	0	4.45857	96.9788	0	0	0	25.3646	0	0	0	0	0	0	0
MET-SAM-PWY: superpathway of S-adenosyl-L-methionine biosynthesis|g__Haemophilus.s__Haemophilus_sp_HMSC71H05	0	0	0	0	0	0	0	0	0	0	0	0	0	0	0	0	0	0	0	0	0	0	0	0	0	0	0	0	0	0	0	0	0	1.09514	0	0	4.08362	0	0	0	0	0	0	0	0	0	0	0	0
MET-SAM-PWY: superpathway of S-adenosyl-L-methionine biosynthesis|g__Klebsiella.s__Klebsiella_aerogenes	0	0	0	0	0	0	0	0	0	0	0	0	0	0	0	0	0	0	0	0	0	0	0	0	0	0	0	0	0	0	0	0	0	0	0	0	0	0	0	0	0	0	0	0	0	0	0	0	0
MET-SAM-PWY: superpathway of S-adenosyl-L-methionine biosynthesis|g__Klebsiella.s__Klebsiella_michiganensis	0	145.462	160.258	0	113.861	83.55	0	0	117.882	0	0	0	0	5.13752	12.6126	0	0	0	0	0	0	0	0	0	0	0	0	0	0	23.8525	25.8643	26.6927	50.6232	93.7411	25.7547	0	0	0	0	0	0	0	0	0	0	0	0	0	0
MET-SAM-PWY: superpathway of S-adenosyl-L-methionine biosynthesis|g__Klebsiella.s__Klebsiella_oxytoca	0	113.097	131.681	3.0111	132.256	169.46	0	0	0	0	15.2647	159.435	0	19.8072	92.7266	0	0	0	0	0	0	0	0	0	0	0	0	0	0	202.412	53.317	37.7841	199.41	193.448	65.0122	0	0	0	0	0	2.05879	0	0	0	0	0	0	0	0
MET-SAM-PWY: superpathway of S-adenosyl-L-methionine biosynthesis|g__Klebsiella.s__Klebsiella_pneumoniae	0	0	0	0	0	0	0	0	0	0	0	0	0	0	0	0	0	0	0	0	0	11.1996	7.03024	0	0	0	0	0	0	40.403	0	0	0	1.4854	0.34781	0	0	0	389.445	375.591	300.722	0	0	35.285	0	0	0	0	0
MET-SAM-PWY: superpathway of S-adenosyl-L-methionine biosynthesis|g__Klebsiella.s__Klebsiella_variicola	0	0	0	0	0	0	0	0	0	0	0	0	0	0	0	0	0	0	0	0	0	0	0	0	0	0	0	0	0	0.209465	0	0	0	0	0	0	0	0	0.679588	0.43715	0.387529	0	0	0	0	0	0	0	0
MET-SAM-PWY: superpathway of S-adenosyl-L-methionine biosynthesis|g__Kluyvera.s__Kluyvera_ascorbata	0	0	0	0	0	0	0	0	0	0	0	0	0	0	0	0	0	0	0	0	0	0	0	0	0	0	0	0	0	0	4.89919	15.1292	0	0	0	0	0	0	0	0	0	0	0	0	0	0	0	0	0
MET-SAM-PWY: superpathway of S-adenosyl-L-methionine biosynthesis|g__Raoultella.s__Raoultella_ornithinolytica	0	0	0	0	0	0	0	0	0	0	0	0	0	0	0	0	0	0	0	0	0	0	0	0	0	0	0	0	0	0	0	0	0	0	0	0	0	0	0	1.01654	18.4208	0	0	0	0	0	0	0	0
MET-SAM-PWY: superpathway of S-adenosyl-L-methionine biosynthesis|g__Raoultella.s__Raoultella_planticola	0	0	0	0	0	0	0	0	0	0	0	0	0	0	0	0	0	0	0	0	0	0	0	0	0	0	0	0	0	0	0	0	0	0	0	0	0	0	0	0	0.613181	0	0	0	0	0	0	0	0
MET-SAM-PWY: superpathway of S-adenosyl-L-methionine biosynthesis|g__Raoultella.s__Raoultella_terrigena	0	0	0	0	0	0	0	0	0	0	0	0	0	0	0	0	0	0	0	0	0	0	0	0	0	0	0	0	0	0	0	0	0	0	0	0	0	0	0	0	0	0	0	0.30804	0	0	0.397478	395.661	36.4448
MET-SAM-PWY: superpathway of S-adenosyl-L-methionine biosynthesis|g__Serratia.s__Serratia_marcescens	0	0	0	0	0	0	0	0	0	0	0	0	0	0	0	0	0	0	0	0	0	0	0	0	0	0	0	0	0	0	0	0	0	0	0	0	0	0	0	0	0	0	0	0	0	0	0	0	0
MET-SAM-PWY: superpathway of S-adenosyl-L-methionine biosynthesis|g__Staphylococcus.s__Staphylococcus_aureus	0	2.88874	4.99616	0	0	0	0	0	0	2.40019	12.8198	6.52775	0	0	0	0	8.11006	0	0	0	0	0	0	0	0	0	0	0	0	0	0	0	0	0	0	0	0	0	0	0	0	0	0	0	0	0	0	0	0
MET-SAM-PWY: superpathway of S-adenosyl-L-methionine biosynthesis|g__Staphylococcus.s__Staphylococcus_epidermidis	0	0	0	0	0	0	0	9.78674	0	0	0	0	0	0	0	0	0	0	0	0	0	0	1.13822	0	0	0	0	0	1.63896	0	0	0	5.95769	0	0	0	0	0	0	0	0	0	3.21608	2.56202	0	2.57217	0	0	0
MET-SAM-PWY: superpathway of S-adenosyl-L-methionine biosynthesis|g__Staphylococcus.s__Staphylococcus_haemolyticus	0	0	0	1.13914	0	0	0	0	0	5.19842	0	0.505254	0	0	0	0.330551	0	1.36976	0	1.26279	0	0	0	33.5408	0	3.32591	0	0	0	1.38813	0	0	2.28139	0	0	30.6829	23.8106	0	0	0	0	11.5793	0	0	42.2721	2.44909	0	28.2929	3.28575
MET-SAM-PWY: superpathway of S-adenosyl-L-methionine biosynthesis|unclassified	0	0	0	0	0	0	4.59504	3.1496	2.12297	0	0	0	0	0	0	0	0	0	0	0	0	9.11055	9.41016	0	5.59748	0.817886	0.837034	0.731204	0	6.24805	2.296	6.31986	94.0456	8.50897	0	0	0	0	0	0	1.67931	4.44544	1.71147	17.4505	0	7.76199	1.62778	0	0
METHGLYUT-PWY: superpathway of methylglyoxal degradation|g__Escherichia.s__Escherichia_coli	0	0	0	0	0	0	8.23187	26.0317	0	0	0	0	0	0	0	0	0	0	0	0	0	120.299	97.2121	0	167.641	165.99	201.546	210.439	173.727	0	0	0	0	0	0	0	0	0	0	0	1.31716	0	194.326	121.298	0	172.981	132.696	0	0
METHGLYUT-PWY: superpathway of methylglyoxal degradation|g__Klebsiella.s__Klebsiella_pneumoniae	0	0	0	0	0	0	0	0	0	0	0	0	0	0	0	0	0	0	0	0	0	4.60834	2.25202	0	0	0	0	0	0	0	0	0	0	0	0	0	0	0	0	0	0	0	0	0	0	0	0	0	0
METHGLYUT-PWY: superpathway of methylglyoxal degradation|unclassified	0	0	0	0	0	0	0.815482	0	0	0	0	0	0	0	0	0	0	0	0	0	0	0	3.22865	0	0	0	0	0	0	0	0	0	1.75476	0	0	0	0	0	0	0	0.742666	0	0	0.787032	0	0	0	0	0
METSYN-PWY: superpathway of L-homoserine and L-methionine biosynthesis|g__Citrobacter.s__Citrobacter_freundii	0	0	0	0	0	0	0	0	0	0	0	0	0	0	0	0	0	0	0	0	0	0	0	0	0	0	0	0	0	0	0	0.405749	3.51088	3.86954	0.921033	0	0	0	0	3.22338	8.65803	0	0	0	0	0	0	0	0
METSYN-PWY: superpathway of L-homoserine and L-methionine biosynthesis|g__Citrobacter.s__Citrobacter_koseri	0	0	0	0	0	0	0	0	0	0	0	0	0	0	0	0	0	0	0	0	0	0	0	0	0	0	0	0	0	0	0	0	0	1.25802	8.78574	0	0	0	0	0	0	0	0	0	0	0	0	0	0
METSYN-PWY: superpathway of L-homoserine and L-methionine biosynthesis|g__Citrobacter.s__Citrobacter_portucalensis	0	0	0	0	0	0	0	0	0	0	0	0	0	0	0	0	0	0	0	0	0	0	0	0	0	0	0	0	0	0	0	0	0	0.102323	0	0	0	0	0	0	0	0	0	0	0	0	0	0	0
METSYN-PWY: superpathway of L-homoserine and L-methionine biosynthesis|g__Citrobacter.s__Citrobacter_sp_MGH106	0	0	0	0	0	0	0	0	0	0	0	0	0	0	0	0	0	0	0	0	0	0	0	0	0	0	0	0	0	0	0	0	0	0.446578	0.260068	0	0	0	0	0	0	0	0	0	0	0	0	0	0
METSYN-PWY: superpathway of L-homoserine and L-methionine biosynthesis|g__Citrobacter.s__Citrobacter_youngae	0	0	0	0	0	0	0	0	0	0	0	0	0	0	0	0	0	0	0	0	0	0	0	0	0	0	0	0	0	0	0	0	0	0.107406	0.104113	0	0	0	0	0.109622	0.112699	0	0	0	0	0	0	0	0
METSYN-PWY: superpathway of L-homoserine and L-methionine biosynthesis|g__Corynebacterium.s__Corynebacterium_kroppenstedtii	0	0	0	0	0	0	0	0	0	0	0	0	0	0	0	0	0	0	0	0	0	0	0	0	0	0	0	0	0	0	0	0	0	0	0	0	0	0	0	0	0	0	0	0	0	0	0	0	0
METSYN-PWY: superpathway of L-homoserine and L-methionine biosynthesis|g__Enterobacter.s__Enterobacter_cloacae_complex	0	0	0	0	2.33762	2.46382	0	0	0	383.736	272.04	7.34424	405.362	221.52	109.093	445.393	355.378	437.717	408.146	420.159	378.136	0	0	0	0	0	0	0	0	0	15.1437	38.6297	0	50.9066	43.0613	0	0	0	13.8704	10.7136	4.33522	0	0	0	0	0	0	0	0
METSYN-PWY: superpathway of L-homoserine and L-methionine biosynthesis|g__Escherichia.s__Escherichia_coli	0	0	0	0	0	0	19.9301	48.5938	0	0	0	0	0	0	0	0	0	0	0	0	0	174.901	178.573	0	206.774	244.984	208.327	268.087	197.587	0	0	0	0	0	0	0	0	0	0	0	0.299142	0	241.317	195.922	0	242.053	178.694	0	0
METSYN-PWY: superpathway of L-homoserine and L-methionine biosynthesis|g__Haemophilus.s__Haemophilus_parainfluenzae	0	0	0	0	0	0	0	0	0	0	0	0	0	0	0	0	0	0	0	0	0	0	0	0	0	0.447374	0	0	0	0	0	0	0	1.57108	0	0	4.77809	105.35	0	0	0	26.7039	0	0	0	0	0	0	0
METSYN-PWY: superpathway of L-homoserine and L-methionine biosynthesis|g__Haemophilus.s__Haemophilus_sp_HMSC71H05	0	0	0	0	0	0	0	0	0	0	0	0	0	0	0	0	0	0	0	0	0	0	0	0	0	0.427661	0	0	0	0	0	0	0	1.48302	0	0	4.34309	0	0	0	0	0	0	0	0	0	0	0	0
METSYN-PWY: superpathway of L-homoserine and L-methionine biosynthesis|g__Klebsiella.s__Klebsiella_aerogenes	0	0	0	0	0	0	0	0	0	0	0	0	0	0	0	0	0	0	0	0	0	0	0	0	0	0	0	0	0	0	0	0	0	0	0	0	0	0	0	0	0	0	0	0	0	0	0	0	0
METSYN-PWY: superpathway of L-homoserine and L-methionine biosynthesis|g__Klebsiella.s__Klebsiella_michiganensis	0	144.577	159.482	0	114.59	80.7501	0	0	125.789	0	0	0	0	5.10344	11.5607	0	0	0	0	0	0	0	0	0	0	0	0	0	0	21.1221	26.4738	27.8318	46.6467	96.7463	25.6956	0	0	0	0	0	0	0	0	0	0	0	0	0	0
METSYN-PWY: superpathway of L-homoserine and L-methionine biosynthesis|g__Klebsiella.s__Klebsiella_oxytoca	0	153.723	179.888	3.64946	167.313	201.014	0	0	0	0	21.3413	193.391	0	24.0944	124.969	0	0	0	0	0	0	0	0	0	0	0	0	0	0	266.514	69.2712	44.009	261.46	245.702	78.3967	0	0	0	0	0	2.24191	0	0	0	0	0	0	0	0
METSYN-PWY: superpathway of L-homoserine and L-methionine biosynthesis|g__Klebsiella.s__Klebsiella_pneumoniae	0	0	0	0	0	0	0	0	0	0	0	0	0	0	0	0	0	0	0	0	0	11.7532	8.14841	0	0	0	0	0	0	40.439	0	0	0	1.60765	0.358016	0	0	0	397.029	380.232	309.578	0	0	36.7508	0	0	0	0	0
METSYN-PWY: superpathway of L-homoserine and L-methionine biosynthesis|g__Klebsiella.s__Klebsiella_variicola	0	0	0	0	0	0	0	0	0	0	0	0	0	0	0	0	0	0	0	0	0	0	0	0	0	0	0	0	0	0.209528	0	0	0	0	0	0	0	0	0.642845	0.395566	0.348938	0	0	0	0	0	0	0	0
METSYN-PWY: superpathway of L-homoserine and L-methionine biosynthesis|g__Kluyvera.s__Kluyvera_ascorbata	0	0	0	0	0	0	0	0	0	0	0	0	0	0	0	0	0	0	0	0	0	0	0	0	0	0	0	0	0	0	6.59815	20.4831	0	0	0	0	0	0	0	0	0	0	0	0	0	0	0	0	0
METSYN-PWY: superpathway of L-homoserine and L-methionine biosynthesis|g__Raoultella.s__Raoultella_ornithinolytica	0	0	0	0	0	0	0	0	0	0	0	0	0	0	0	0	0	0	0	0	0	0	0	0	0	0	0	0	0	0	0	0	0	0	0	0	0	0	0	1.27202	17.6105	0	0	0	0	0	0	0	0
METSYN-PWY: superpathway of L-homoserine and L-methionine biosynthesis|g__Raoultella.s__Raoultella_planticola	0	0	0	0	0	0	0	0	0	0	0	0	0	0	0	0	0	0	0	0	0	0	0	0	0	0	0	0	0	0	0	0	0	0	0	0	0	0	0	0	0.732138	0	0	0	0	0	0	0	0
METSYN-PWY: superpathway of L-homoserine and L-methionine biosynthesis|g__Raoultella.s__Raoultella_terrigena	0	0	0	0	0	0	0	0	0	0	0	0	0	0	0	0	0	0	0	0	0	0	0	0	0	0	0	0	0	0	0	0	0	0	0	0	0	0	0	0	0	0	0	0.317931	0	0	0.369448	382.401	35.094
METSYN-PWY: superpathway of L-homoserine and L-methionine biosynthesis|g__Serratia.s__Serratia_marcescens	0	0	0	0	0	0	0	0	0	0	0	0	0	0	0	0	0	0	0	0	0	0	0	0	0	0	0	0	0	0	0	0	0	0	0	0	0	0	0	0	0	0	0	0	0	0	0	0	0
METSYN-PWY: superpathway of L-homoserine and L-methionine biosynthesis|g__Staphylococcus.s__Staphylococcus_aureus	0	3.11662	5.89078	0	0	0	0	0	0	3.72591	13.4515	6.98076	0	0	0	0	10.4284	0	0	0	0	0	0	0	0	0	0	0	0	0	0	0	0	0	0	0	0	0	0	0	0	0	0	0	0	0	0	0	0
METSYN-PWY: superpathway of L-homoserine and L-methionine biosynthesis|g__Staphylococcus.s__Staphylococcus_epidermidis	0	0	0	0	0	0	0	10.7893	0	0	0	0	0	0	0	0	0	0	0	0	0	0	1.22829	0	0	0	0	0	1.8462	0	0	0	6.23757	0	0	0	0	0	0	0	0	0	3.70777	2.60747	0	2.61739	0	0	0
METSYN-PWY: superpathway of L-homoserine and L-methionine biosynthesis|g__Staphylococcus.s__Staphylococcus_haemolyticus	0	0	0	1.03234	0	0	0	0	0	5.18582	0	0.496111	0	0	0	0.291329	0	1.47637	0	1.31095	0	0	0	35.6505	0	3.45754	0	0	0	1.50536	0	0	2.84448	0	0	33.5817	24.9196	0	0	0	0	12.3863	0	0	44.7233	2.63827	0	31.2428	3.37464
METSYN-PWY: superpathway of L-homoserine and L-methionine biosynthesis|unclassified	0	0	0	0	0	0	5.0538	4.24924	2.94066	0	0	0	0	0	0	0	0	0	0	0	0	9.00674	8.2416	0	11.4506	1.13403	8.01723	4.24598	0	10.5109	3.43926	8.05118	100.033	9.6183	0	0	0	0	0	0	2.27017	4.45473	17.4376	19.796	0	20.5162	15.6426	0	0
NAD-BIOSYNTHESIS-II: NAD salvage pathway III (to nicotinamide riboside)|g__Citrobacter.s__Citrobacter_amalonaticus	0	0	0	0	0	0	0	0	0	0	0	0	0	0	0	0	0	0	0	0	0	0	0	0	0	0	0	0	0	0	0	0	0	0	0.281234	0	0	0	0	0	0	0	0	0	0	0	0	0	0
NAD-BIOSYNTHESIS-II: NAD salvage pathway III (to nicotinamide riboside)|g__Citrobacter.s__Citrobacter_freundii	0	0	0	0	0	0	0	0	0	0	0	0	0	0	0	0	0	0	0	0	0	0	0	0	0	0	0	0	0	0	0	0.342255	1.65748	5.21895	1.69616	0	0	0	0	3.14858	7.08569	0	0	0	0	0	0	0	0
NAD-BIOSYNTHESIS-II: NAD salvage pathway III (to nicotinamide riboside)|g__Citrobacter.s__Citrobacter_koseri	0	0	0	0	0	0	0	0	0	0	0	0	0	0	0	0	0	0	0	0	0	0	0	0	0	0	0	0	0	0	0	0	0	0.965948	7.38405	0	0	0	0	0	0	0	0	0	0	0	0	0	0
NAD-BIOSYNTHESIS-II: NAD salvage pathway III (to nicotinamide riboside)|g__Citrobacter.s__Citrobacter_portucalensis	0	0	0	0	0	0	0	0	0	0	0	0	0	0	0	0	0	0	0	0	0	0	0	0	0	0	0	0	0	0	0	0	0	0.125201	0	0	0	0	0	0	0	0	0	0	0	0	0	0	0
NAD-BIOSYNTHESIS-II: NAD salvage pathway III (to nicotinamide riboside)|g__Citrobacter.s__Citrobacter_sp_MGH106	0	0	0	0	0	0	0	0	0	0	0	0	0	0	0	0	0	0	0	0	0	0	0	0	0	0	0	0	0	0	0	0	0	0.482055	0.974649	0	0	0	0	0	0	0	0	0	0	0	0	0	0
NAD-BIOSYNTHESIS-II: NAD salvage pathway III (to nicotinamide riboside)|g__Citrobacter.s__Citrobacter_youngae	0	0	0	0	0	0	0	0	0	0	0	0	0	0	0	0	0	0	0	0	0	0	0	0	0	0	0	0	0	0	0	0	0	0.146869	0	0	0	0	0	0	0.307977	0	0	0	0	0	0	0	0
NAD-BIOSYNTHESIS-II: NAD salvage pathway III (to nicotinamide riboside)|g__Enterobacter.s__Enterobacter_cloacae_complex	0	0	0	0	1.39963	0.938708	0.150202	0	0	230.041	162.86	3.94711	243.705	124.538	66.2617	279.781	211.845	259.447	250.454	261.206	234.733	0	0	0	0	0	0	0	0	0	10.5445	25.687	0	26.9665	31.225	0	0	0	10.0381	6.27993	2.31113	0	0	0	0	0	0	0	0
NAD-BIOSYNTHESIS-II: NAD salvage pathway III (to nicotinamide riboside)|g__Escherichia.s__Escherichia_coli	0	0	0	0	0	0	15.1913	27.8298	0.327258	0	0	0	0	0	0	0	0	0	0	0	0	84.161	76.3785	0	85.0752	93.5895	107.483	117.472	104.426	0	0	0	0	0	0	0	0	0	0	0	0	0	63.2363	28.2745	0	60.7787	42.6715	0	0
NAD-BIOSYNTHESIS-II: NAD salvage pathway III (to nicotinamide riboside)|g__Haemophilus.s__Haemophilus_parainfluenzae	0	0	0	0	0	0.560047	0	0	0	0	0	0	0	0	0	0	0	0	0	0	0	0	0	0	0	0.22764	0	0	0	0	0	0	0	0	0	0	0	55.9048	0	0	0	27.7685	0	0	0	0	0	0	0
NAD-BIOSYNTHESIS-II: NAD salvage pathway III (to nicotinamide riboside)|g__Klebsiella.s__Klebsiella_aerogenes	0	0	0	0	0	0	0	0	0	0	0	0	0	0	0	0	0	0	0	0	0	0	0	0	0	0	0	0	0	0	0	0	0	0	0	0	0	0	0	0	0	0	0	0	0	0	0	0	0
NAD-BIOSYNTHESIS-II: NAD salvage pathway III (to nicotinamide riboside)|g__Klebsiella.s__Klebsiella_oxytoca	0	36.5511	42.1534	4.06421	61.6284	119.838	0	0	0	0	15.353	128.547	0	14.5119	94.4781	0	0	0	0	0	0	0	0	0	0	0	0	0	0	214.817	27.8608	9.28211	190.555	108.963	47.1513	0	0	0	0	0	0.312297	0	0	0	0	0	0	0	0
NAD-BIOSYNTHESIS-II: NAD salvage pathway III (to nicotinamide riboside)|g__Klebsiella.s__Klebsiella_pneumoniae	0	0	0	0	0	0	0	0	0	0	0	0	0	0	0	0	0	0	0	0	0	1.46901	1.2525	0	0	0	0	0	0	6.33591	0	0	0	0.622276	0	0	0	0	126.919	116.477	108.481	0	0	6.90429	0	0	0	0	0
NAD-BIOSYNTHESIS-II: NAD salvage pathway III (to nicotinamide riboside)|g__Klebsiella.s__Klebsiella_quasipneumoniae	0	0	0	0	0	0	0	0	0	0	0	0	0	0	0	0	0	0	0	0	0	0	0.070278	0	0	0	0	0	0	0	0	0	0	0	0	0	0	0	0.100799	0	0	0	0	0	0	0	0	0	0
NAD-BIOSYNTHESIS-II: NAD salvage pathway III (to nicotinamide riboside)|g__Klebsiella.s__Klebsiella_variicola	0	0	0	0	0	0	0	0	0	0	0	0	0	0	0	0	0	0	0	0	0	0.325854	0.0834672	0	0	0	0	0	0	1.2087	0	0	0	0	0	0	0	0	5.40988	5.11527	5.88525	0	0	0.444266	0	0	0	0	0
NAD-BIOSYNTHESIS-II: NAD salvage pathway III (to nicotinamide riboside)|g__Kluyvera.s__Kluyvera_ascorbata	0	0	0	0	0	0	0	0	0	0	0	0	0	0	0	0	0	0	0	0	0	0	0	0	0	0	0	0	0	0	6.04551	22.8105	0	0.422081	0	0	0	0	0	0	0	0	0	0	0	0	0	0	0
NAD-BIOSYNTHESIS-II: NAD salvage pathway III (to nicotinamide riboside)|g__Proteus.s__Proteus_mirabilis	0	0	0	0	0	0	0	0	0	0	0	0	0	0	0	0	0	0	0	0	0	0	0	0	0	0	0	0	0	0	0	0	0	0	0	0	0	0	0	0	0	0	0	0	0	0	0	0	0
NAD-BIOSYNTHESIS-II: NAD salvage pathway III (to nicotinamide riboside)|g__Raoultella.s__Raoultella_ornithinolytica	0	0	0	0	0	0	0	0	0	0	0	0	0	0	0	0	0	0	0	0	0	0	0	0	0	0	0	0	0	0	0	0	0	0	0	0	0	0	0	0.661243	16.7804	0	0	0	0	0	0	0	0
NAD-BIOSYNTHESIS-II: NAD salvage pathway III (to nicotinamide riboside)|g__Raoultella.s__Raoultella_planticola	0	0	0	0	0	0	0	0	0	0	0	0	0	0	0	0	0	0	0	0	0	0	0	0	0	0	0	0	0	0	0	0	0	0	0	0	0	0	0	0	7.689	0	0	0	0	0	0	0	0
NAD-BIOSYNTHESIS-II: NAD salvage pathway III (to nicotinamide riboside)|g__Raoultella.s__Raoultella_terrigena	0	0	0	0	0	0	0	0	0	0	0	0	0	0	0	0	0	0	0	0	0	0	0	0	0	0	0	0	0	0	0	0	0	0	0	0	0	0	0	0	0	0	0	0	0	0	0.560221	299.204	26.8685
NAD-BIOSYNTHESIS-II: NAD salvage pathway III (to nicotinamide riboside)|g__Streptococcus.s__Streptococcus_parasanguinis	0	0	0	0	0	0	0	0	0	0	0	0	0	0	0	0	0	0	0	0	0	0	0	0	0	0	0	0	0	0	0	0	0	0	0	0	0	0	0	0	0	19.1233	0	0	0	0	0	0	0
NAD-BIOSYNTHESIS-II: NAD salvage pathway III (to nicotinamide riboside)|unclassified	0	0	0	0	0	0	0	0	2.30876	0	0	0	0	0	0	0	0	0	0	0	0	0	0.581521	0	0	0	0	0	0	0	0	0.905751	16.2455	0.361496	0	0	0	0	0	1.08399	4.96865	0	0	1.77898	0	0	0	0	0
NAGLIPASYN-PWY: lipid IVA biosynthesis (E. coli)|g__Acinetobacter.s__Acinetobacter_johnsonii	0	0	0	0	0	0	0	0	0	0	0	0	0	0	0	0	0	0	0	0	0	0	0	0	0	0	0	0	0	0	0	0	1.69368	0	0	0	0	0	0	0	0	0	0	0	0	0	0	0	0
NAGLIPASYN-PWY: lipid IVA biosynthesis (E. coli)|g__Bacteroides.s__Bacteroides_uniformis	0	0	0	0	0	0	1.87953	31.1852	7.18651	0	0	0	0	0	0	0	0	0	0	0	0	0	0	0	0	0	0	0	0	0	0	0	0	0	0	0	0	0	0	0	0	0	0	0	0	0	0	0	0
NAGLIPASYN-PWY: lipid IVA biosynthesis (E. coli)|g__Citrobacter.s__Citrobacter_freundii	0	0	0	0	0	0	0	0	0	0	0	0	0	0	0	0	0	0	0	0	0	0	0	0	0	0	0	0	0	0	0	0	0	1.2434	0.612231	0	0	0	0	1.77037	5.35584	0	0	0	0	0	0	0	0
NAGLIPASYN-PWY: lipid IVA biosynthesis (E. coli)|g__Citrobacter.s__Citrobacter_koseri	0	0	0	0	0	0	0	0	0	0	0	0	0	0	0	0	0	0	0	0	0	0	0	0	0	0	0	0	0	0	0	0	0	0.373537	7.23174	0	0	0	0	0	0	0	0	0	0	0	0	0	0
NAGLIPASYN-PWY: lipid IVA biosynthesis (E. coli)|g__Citrobacter.s__Citrobacter_portucalensis	0	0	0	0	0	0	0	0	0	0	0	0	0	0	0	0	0	0	0	0	0	0	0	0	0	0	0	0	0	0	0	0	0	0.485714	0	0	0	0	0	0	0	0	0	0	0	0	0	0	0
NAGLIPASYN-PWY: lipid IVA biosynthesis (E. coli)|g__Citrobacter.s__Citrobacter_sp_MGH106	0	0	0	0	0	0	0	0	0	0	0	0	0	0	0	0	0	0	0	0	0	0	0	0	0	0	0	0	0	0	0	0	0	0.334176	0	0	0	0	0	0	0	0	0	0	0	0	0	0	0
NAGLIPASYN-PWY: lipid IVA biosynthesis (E. coli)|g__Enterobacter.s__Enterobacter_cloacae_complex	0	0	0	0	0.932827	0.802414	0	0	0	232.342	148.143	3.79341	241.349	112.661	55.822	265.362	212.344	248.153	236.303	252.895	226.642	0	0	0	0	0	0	0	0	0	8.38518	19.7741	0	26.7034	23.1119	0	0	0	7.51382	6.31076	2.36063	0	0	0	0	0	0	0	0
NAGLIPASYN-PWY: lipid IVA biosynthesis (E. coli)|g__Escherichia.s__Escherichia_coli	0	0	0	0	0	0	18.4279	34.4589	0	0	0	0	0	0	0	0	0	0	0	0	0	174.274	164.839	0	175.063	197.337	222.11	232.915	193.176	0	0	0	0	0	0	0	0	0	0	0	3.15476	0	210.447	159.909	0	205.099	139.404	0	0
NAGLIPASYN-PWY: lipid IVA biosynthesis (E. coli)|g__Haemophilus.s__Haemophilus_parainfluenzae	0	0	0	0	0	0	0	0	0	0	0	0	0	0	0	0	0	0	0	0	0	0	0	0	0	0	0	0	0	0	0	0	0	0.943563	0	0	4.25464	106.342	0	0	1.35458	25.8149	0	0	0	0	0	0	0
NAGLIPASYN-PWY: lipid IVA biosynthesis (E. coli)|g__Haemophilus.s__Haemophilus_sp_HMSC71H05	0	0	0	0	0	0	0	0	0	0	0	0	0	0	0	0	0	0	0	0	0	0	0	0	0	0	0	0	0	0	0	0	0	1.02837	0	0	1.43724	0	0	0	0	0	0	0	0	0	0	0	0
NAGLIPASYN-PWY: lipid IVA biosynthesis (E. coli)|g__Klebsiella.s__Klebsiella_aerogenes	0	0	0	0	0	0	0	0	0	0	0	0	0	0	0	0	0	0	0	0	0	0	0	0	0	0	0	0	0	0	0	0	0	0	0	0	0	0	0	0	0	0	0	0	0	0	0	0	0
NAGLIPASYN-PWY: lipid IVA biosynthesis (E. coli)|g__Klebsiella.s__Klebsiella_michiganensis	0	29.4823	35.0561	0	64.1147	87.9235	0	0	80.5543	0	5.53973	0	0	6.37232	41.8403	0	0	0	0	0	0	0	0	0	0	0	0	0	0	94.6362	23.1211	12.8494	90.7654	84.8632	30.2941	0	0	0	0	0	0	0	0	0	0	0	0	0	0
NAGLIPASYN-PWY: lipid IVA biosynthesis (E. coli)|g__Klebsiella.s__Klebsiella_oxytoca	0	156.221	186.047	1.19772	128.358	99.3578	0	0	0	0	32.2859	145.953	0	38.4711	69.6211	0	0	0	0	0	0	0	0	0	0	0	0	0	0	139.96	39.1722	36.2818	126.399	133.017	45.0406	0	0	0	0	0	0.934706	0	0	0	0	0	0	0	0
NAGLIPASYN-PWY: lipid IVA biosynthesis (E. coli)|g__Klebsiella.s__Klebsiella_pneumoniae	0	0	0	0	0.320157	0	0	0	0	0	0	0.249896	0	0	0	0	0	0	0	0	0	8.26237	8.77693	0	0	0	0	0	0	31.0619	0.278399	0	0	3.58173	0.545287	0	0	0	271.47	257.728	217.795	0	0	27.1999	0	0	0	0	0
NAGLIPASYN-PWY: lipid IVA biosynthesis (E. coli)|g__Klebsiella.s__Klebsiella_variicola	0	0	0	0	0	0	0	0	0	0	0	0	0	0	0	0	0	0	0	0	0	0	0	0	0	0	0	0	0	0	0	0	0	0	0	0	0	0	0.358462	0.36242	0	0	0	0	0	0	0	0	0
NAGLIPASYN-PWY: lipid IVA biosynthesis (E. coli)|g__Kluyvera.s__Kluyvera_ascorbata	0	0	0	0	0	0	0	0	0	0	0	0	0	0	0	0	0	0	0	0	0	0	0	0	0	0	0	0	0	0	2.43738	9.66643	0	0	0	0	0	0	0	0	0	0	0	0	0	0	0	0	0
NAGLIPASYN-PWY: lipid IVA biosynthesis (E. coli)|g__Proteus.s__Proteus_mirabilis	0	0	0	0	0	0	0	0	0	0	0	0	0	0	0	0	0	0	0	0	0	0	0	0	0	0	0	0	0	0	0	0	0	0	0	0	0	0	0	0	0	0	0	0	0	0	0	0	0
NAGLIPASYN-PWY: lipid IVA biosynthesis (E. coli)|g__Raoultella.s__Raoultella_ornithinolytica	0	0	0	0	0	0	0	0	0	0	0	0	0	0	0	0	0	0	0	0	0	0	0	0	0	0	0	0	0	0	0	0	0	0	0	0	0	0	0	0.517361	17.339	0	0	0	0	0	0	0	0
NAGLIPASYN-PWY: lipid IVA biosynthesis (E. coli)|g__Raoultella.s__Raoultella_planticola	0	0	0	0	0	0	0	0	0	0	0	0	0	0	0	0	0	0	0	0	0	0	0	0	0	0	0	0	0	0	0	0	0	0	0	0	0	0	0	0	0.718656	0	0	0	0	0	0	0	0
NAGLIPASYN-PWY: lipid IVA biosynthesis (E. coli)|g__Raoultella.s__Raoultella_terrigena	0	0	0	0	0	0	0	0	0	0	0	0	0	0	0	0	0	0	0	0	0	0	0	0	0	0	0	0	0	0	0	0	0	0	0	0	0	0	0	0	0	0	0	0	0	0	0.525963	251.488	22.8392
NAGLIPASYN-PWY: lipid IVA biosynthesis (E. coli)|g__Serratia.s__Serratia_marcescens	0	0	0	0	0	0	0	0	0	0	0	0	0	0	0	0	0	0	0	0	0	0	0	0	0	0	0	0	0	0	0	0	0	0	0	0	0	0	0	0	0	0	0	0	0	0	0	0	0
NAGLIPASYN-PWY: lipid IVA biosynthesis (E. coli)|g__Staphylococcus.s__Staphylococcus_epidermidis	0	0	0	0	0	0	2.64393	5.66849	0	0	0	0	0	0	0	0	0	0	0	0	0	0	0	0	0	0	0	0	0	0	0	0	0	0	0	0	0	0	0	0	0	0	0	0	0	0	0	0	0
NAGLIPASYN-PWY: lipid IVA biosynthesis (E. coli)|unclassified	0	0	0	0	0	0	0	1.67905	0	0	0	0	0	0	0	0	0	0	0	0	0	0	1.31411	0	0	0	0	0	0	0	1.94362	0	15.7351	5.63165	0	0	0	0	0	0	0	2.79634	0	0	0	0	0	0	0
NONMEVIPP-PWY: methylerythritol phosphate pathway I|g__Acinetobacter.s__Acinetobacter_johnsonii	0	0	0	0	0	0	0	0	0	0	0	0	0	0	0	0	0	0	0	0	0	0	0	0	0	0	0	0	0	0	0	0	1.72003	0	0	0	0	0	0	0	0	0	0	0	0	0	0	0	0
NONMEVIPP-PWY: methylerythritol phosphate pathway I|g__Actinomyces.s__Actinomyces_urogenitalis	0	0	0	0	0	0	0	0	0	0	0	0	0	0	0	0	0	0	0	0	0	0	0	0	0	0	0	0	0	0	0	0	0	0	0	0	117.035	0	0	0	0	0	0	0	0	0	0	0	0
NONMEVIPP-PWY: methylerythritol phosphate pathway I|g__Bacteroides.s__Bacteroides_fragilis	0	0	0	0	0	0	3.03919	11.2402	21.3282	0	0	0	0	0	0	0	0	0	0	0	0	0	0	0	0	0	0	0	0	0	0	0	0	0	0	0	0	0	0	0	0	0	0	0	0	0	0	0	0
NONMEVIPP-PWY: methylerythritol phosphate pathway I|g__Bacteroides.s__Bacteroides_ovatus	0	0	0	0	0	0	0	0.721683	0	0	0	0	0	0	0	0	0	0	0	0	0	0	0	0	0	0	0	0	0	0	0	0	0	0	0	0	0	0	0	0	0	0	0	0	0	0	0	0	0
NONMEVIPP-PWY: methylerythritol phosphate pathway I|g__Bacteroides.s__Bacteroides_uniformis	0	0	0	0	0	0	0	32.7216	7.76303	0	0	0	0	0	0	0	0	0	0	0	0	0	0	0	0	0	0	0	0	0	0	0	0	0	0	0	0	0	0	0	0	0	0	0	0	0	0	0	0
NONMEVIPP-PWY: methylerythritol phosphate pathway I|g__Bacteroides.s__Bacteroides_vulgatus	0	0	0	0	0	0	23.1558	8.92878	0	0	0	0	0	0	0	0	0	0	0	0	0	0	0	0	0	0	0	0	0	0	0	0	0	0	0	0	0	0	0	0	0	0	0	0	0	0	0	0	0
NONMEVIPP-PWY: methylerythritol phosphate pathway I|g__Bifidobacterium.s__Bifidobacterium_animalis	0	0	0	0	0	0	0	0	0	0	0	0	0	48.0203	9.73826	0	0	0	0	0	0	0	0	0	0	0	0	0	0	0	0	0	0	0	0	0	0	0	0	0	0	0	0	0	0	0	0	0	0
NONMEVIPP-PWY: methylerythritol phosphate pathway I|g__Bifidobacterium.s__Bifidobacterium_bifidum	0	0	0	0	0	0	0	0	0	0	0	0	0	0	0	0	0	0	0	0	0	0	0	0	0	0	0	0	0	0	0	0	0	0	0	0	0	0	0	0	0	0	0	0	0	0	0	0	0
NONMEVIPP-PWY: methylerythritol phosphate pathway I|g__Bifidobacterium.s__Bifidobacterium_dentium	0	0	0	0	0	0	0	0	0	0	0	0	0	0	0	0	0	0	0	0	0	0	0	0	0	0	0	0	0	0	0	0	0	0	0	0	0	0	0	0	0	3.76264	26.6904	105.209	0	0	4.05483	0	0
NONMEVIPP-PWY: methylerythritol phosphate pathway I|g__Bifidobacterium.s__Bifidobacterium_longum	0	0	0	0	0	0	29.9288	15.251	20.7493	0	0	0	0	0	0	0	0	0	0	0	0	0	0	0	1.78551	9.32554	0	0	0	0	0	0	0	0	0	0	0	0	0	0	0	51.7122	19.4275	0	2.92836	56.0217	23.9036	0	0
NONMEVIPP-PWY: methylerythritol phosphate pathway I|g__Citrobacter.s__Citrobacter_freundii	0	0	0	0	0	0	0	0	0	0	0	0	0	0	0	0	0	0	0	0	0	0	0	0	0	0	0	0	0	0	0	0	0	2.45236	0.695875	0	0	0	0	1.79522	3.79099	0	0	0	0	0	0	0	0
NONMEVIPP-PWY: methylerythritol phosphate pathway I|g__Citrobacter.s__Citrobacter_koseri	0	0	0	0	0	0	0	0	0	0	0	0	0	0	0	0	0	0	0	0	0	0	0	0	0	0	0	0	0	0	0	0	0	0	3.73375	0	0	0	0	0	0	0	0	0	0	0	0	0	0
NONMEVIPP-PWY: methylerythritol phosphate pathway I|g__Citrobacter.s__Citrobacter_sp_MGH106	0	0	0	0	0	0	0	0	0	0	0	0	0	0	0	0	0	0	0	0	0	0	0	0	0	0	0	0	0	0	0	0	0	0.622073	0	0	0	0	0	0	0	0	0	0	0	0	0	0	0
NONMEVIPP-PWY: methylerythritol phosphate pathway I|g__Clostridium.s__Clostridium_paraputrificum	0	0	0	0	0	0	0	0	0	0	0	0	0	0	0	0	0	0	0	0	0	0	0	0	0	0	0	0	0	0	0	0	0	0	0	0	0	0	0	0	0	0	0	0	0	0	0	0	0
NONMEVIPP-PWY: methylerythritol phosphate pathway I|g__Clostridium.s__Clostridium_perfringens	0	0	2.52422	0	0	0	0	0	0	0	0	0	0	0	0	0	0	0	5.34146	0	0	0	3.74663	0	0	5.54089	0	0	4.13459	0	0	3.46626	0	0	0	0	0	0	0	4.50667	2.31082	0	0	0	0	0	0	0	0
NONMEVIPP-PWY: methylerythritol phosphate pathway I|g__Cutibacterium.s__Cutibacterium_acnes	0	1.61808	0	0	0	0	0	0	0	0	0	0	0	0	0	0	0	0	0	0	0	0	0	0	0	0	0	0	0	0	0	0	0	0	0	0	0	0	0	0	0	0	0	0	0	0	0	0	0
NONMEVIPP-PWY: methylerythritol phosphate pathway I|g__Cutibacterium.s__Cutibacterium_avidum	0	19.538	0	0	50.4264	16.3226	0	0	0	0	0	8.21753	0	0	3.17406	0	0	0	0	0	0	25.8296	28.4738	0	5.55977	0	0	0	0	0	0	0	0	1.2141	0	0	4.23819	0	0	0	0	0	0	0	0	0	0	0	0
NONMEVIPP-PWY: methylerythritol phosphate pathway I|g__Eggerthella.s__Eggerthella_lenta	0	0	0	0	0	2.05639	3.51912	3.03402	3.2695	0	0	0	0	0	0	0	0	0	0	0	0	0	0	0	0	0	0	0	0	0	0	0	0	0	0	0	0	0	0	2.26368	1.5668	0	0	0	0	0	0	0	0
NONMEVIPP-PWY: methylerythritol phosphate pathway I|g__Enterobacter.s__Enterobacter_cloacae_complex	0	0	0	0	0.747141	0.849012	0	0	0	232.198	148.297	3.01655	237.292	109.498	55.071	274.177	220.667	247.182	240.212	257.913	227.629	0	0	0	0	0	0	0	0	0	7.31505	18.6381	0	27.4015	20.6346	0	0	0	6.31749	6.62326	1.79889	0	0	0	0	0	0	0	0
NONMEVIPP-PWY: methylerythritol phosphate pathway I|g__Erysipelatoclostridium.s__Erysipelatoclostridium_ramosum	0	0	0	0	0	0	31.544	22.2822	17.786	0	0	0	0	0	0	0	0	0	0	0	0	0	0	0	0	0	0	0	0	0	0	0	0	0	0	0	0	0	0	0	0	0	0	0	0	0	0	0	0
NONMEVIPP-PWY: methylerythritol phosphate pathway I|g__Escherichia.s__Escherichia_coli	0	0	0	0	0	0	6.4374	20.1061	0	0	0	0	0	0	0	0	0	0	0	0	0	144.215	136.557	0	128.442	154.581	184.114	199.652	176.39	0	0	0	0	0	0	0	0	0	0	0	0	0	144.313	107.209	0	136.256	93.2696	0	0
NONMEVIPP-PWY: methylerythritol phosphate pathway I|g__Flavonifractor.s__Flavonifractor_plautii	0	0	0	0	0	0	3.67932	1.42211	1.76708	0	0	0	0	0	0	0	0	0	0	0	0	0	0	0	0	0	0	0	0	0	0	0	0	0	0	0	0	0	0	0	0	0	0	0	0	0	0	0	0
[truncated: 5,833 more rows]
[truncated: 43 more columns]
