# Supplementary material for: Impact of early life antibiotic and probiotic treatment on gut microbiome and resistome of very-low-birth-weight preterm infants
Source: Nat Commun. 2025 Aug 14;16:7569. doi: 10.1038/s41467-025-62584-2 (PMC12354744; doi:10.1038/s41467-025-62584-2)
Supplement: Supplementary file 10 — Source data [file 41467_2025_62584_MOESM10_ESM.zip]

Archive with 22 entries (22 files):
- Source_data_Fig1.xlsx
- __MACOSX/._Source_data_Fig1.xlsx
- Source_data_Fig2.xlsx
- __MACOSX/._Source_data_Fig2.xlsx
- Source_data_Fig3.xlsx
- __MACOSX/._Source_data_Fig3.xlsx
- Source_data_Fig4.xlsx
- __MACOSX/._Source_data_Fig4.xlsx
- Source_data_Fig5.xlsx
- __MACOSX/._Source_data_Fig5.xlsx
- Source_data_SuppFig1.xlsx
- __MACOSX/._Source_data_SuppFig1.xlsx
- Source_data_SuppFig2.xlsx
- __MACOSX/._Source_data_SuppFig2.xlsx
- Source_data_SuppFig3.xlsx
- __MACOSX/._Source_data_SuppFig3.xlsx
- Source_data_SuppFig4.xlsx
- __MACOSX/._Source_data_SuppFig4.xlsx
- Source_data_SuppFig5.xlsx
- __MACOSX/._Source_data_SuppFig5.xlsx
- Source_data_SuppFig6.xlsx
- __MACOSX/._Source_data_SuppFig6.xlsx
