# Supplementary material for: Impact of early life antibiotic and probiotic treatment on gut microbiome and resistome of very-low-birth-weight preterm infants
Source: Nat Commun. 2025 Aug 14;16:7569. doi: 10.1038/s41467-025-62584-2 (PMC12354744; doi:10.1038/s41467-025-62584-2)
Supplement: Supplementary file 10 — Source data [file 41467_2025_62584_MOESM10_ESM.zip › Source_data_Fig1.xlsx]

## Sheet: Genus-taxa-count
Individuals	Week	Gestation Week	Cohort	Antibiotic Treatment	Acidipropionibacterium	Acinetobacter	Actinomyces	Aggregatibacter	Alistipes	Aminobacter	Anaerococcus	Bacillus	Bacteroides	Bifidobacterium	Butyricimonas	Citrobacter	Clostridioides	Clostridium	Corynebacterium	Cronobacter	Cutibacterium	Dermabacter	Eggerthella	Enterobacter	Enterocloster	Enterococcus	Erysipelatoclostridium	Escherichia	Eubacterium	Faecalibacterium	Finegoldia	Flavonifractor	Gemella	Gordonibacter	Haemophilus	Jeotgalibaca	Klebsiella	Kluyvera	Kocuria	Lachnoclostridium	Lacticaseibacillus	Lactiplantibacillus	Lactobacillus	Lactococcus	Leclercia	Ligilactobacillus	Limosilactobacillus	Listeria	Longibaculum
N01	Week 1	28	NPS	Control	0	0	0	0	0	0	0	14011	18	647	0	0	0	0	1239	0	3649	0	0	119	0	152	0	188	0	0	0	0	0	0	0	0	313	0	0	0	0	0	0	0	0	0	0	0	0
N02	Week 1	30	NPS	Control	0	0	84	0	0	0	0	2019	0	490	0	0	0	0	2282	0	259	0	0	204	0	65008	0	202	0	0	0	0	0	0	0	272	40961	0	0	0	0	0	14	0	0	0	0	0	0
N03	Week 1	31	NPS	Control	0	0	0	0	943	0	0	0	107250	4104440	452	475	2672	0	462	0	0	0	28883	3312	202	805	297170	134054	75	120	214	42890	0	883	0	0	377	0	0	6225	0	0	0	0	21	0	0	0	15
N04	Week 1	28	NPS	Control	0	0	0	0	0	0	0	0	0	699	0	1759	0	0	725	173	15	0	0	3671404	0	134	0	14594	0	0	0	0	0	0	0	0	5538	0	0	0	0	0	0	0	260	0	0	0	0
N05	Week 1	28	NPS	Control	0	28	0	0	0	0	0	0	0	741	0	2682	0	0	150	270	179	0	0	5478935	0	140	0	19669	0	0	0	0	0	0	0	0	10711	0	0	0	0	0	0	0	436	0	0	0	0
N06	Week 1	28	NPS	Control	0	0	0	0	0	0	0	11	0	1293	0	2371	0	0	57	232	183	0	0	5281578	0	55	0	19913	0	0	0	0	0	0	0	0	6647	0	0	0	0	0	0	0	352	0	0	0	0
N07	Week 1	28	NPS	Control	0	0	0	0	0	0	0	26	0	405	0	1880	0	1467	119	163	607	0	0	4110755	0	28	0	15503	0	0	0	0	0	0	0	0	6387	0	0	0	14	0	0	0	301	0	0	0	0
N08	Week 1	28	NPS	Control	0	0	0	0	0	0	0	0	0	1124	0	2069	0	0	0	191	107	0	0	4739355	0	97	0	14807	0	0	45	0	0	0	0	0	6052	0	0	0	0	0	0	0	351	0	0	0	0
N10	Week 1	28	NPS	Antibiotic	0	0	0	0	0	0	0	47	11	4359	0	0	0	0	171	0	0	0	0	106	0	5368096	11	187	0	0	0	0	0	0	0	0	644	0	0	0	0	0	14	61	0	0	0	0	0
N11	Week 1	29	NPS	Antibiotic	0	0	0	0	0	0	0	0	11	1250	0	1104	0	0	43	0	26	0	0	496	0	108722	12	6131943	0	0	0	0	0	0	0	0	3303	0	0	0	0	0	0	0	10	0	0	0	0
N12	Week 1	31	NPS	Antibiotic	0	3242	0	0	0	0	0	0	0	711	0	4576	0	0	86	4128	17	0	0	30273	0	26906	0	15952	0	0	0	0	0	0	0	0	5190463	0	0	0	0	0	0	0	55	0	0	0	0
N13	Week 1	31	NPS	Antibiotic	0	48752	0	0	0	0	0	25	0	494	0	14735	0	0	275	2759	15	17	0	738678	0	12354	0	23801	0	0	0	0	0	0	0	0	3739446	0	0	0	0	0	0	0	117	0	0	0	0
N14	Week 1	28	NPS	Antibiotic	11	0	2615	0	0	0	0	83	0	681	0	0	0	0	9542	0	5920	0	0	252	0	1164977	0	263	0	0	0	0	0	0	0	0	99	0	0	0	0	0	61	18	0	0	0	0	0
N15	Week 1	28	NPS	Antibiotic	0	0	0	0	0	0	0	0	34	1258	0	3067	0	0	0	134	125	0	0	197833	0	254	13	23836	0	0	0	0	0	0	0	0	4545314	11	0	0	0	0	13	0	177	0	0	0	0
N16	Week 1	29	NPS	Antibiotic	0	0	20	1712	0	0	0	2955	0	568979	0	681	0	0	159	0	1117	0	0	526	0	268	0	366	0	0	16	3111	115	0	204009	0	381	29997	0	0	552	659	501390	0	0	1097	1674	0	0
N17	Week 1	29	NPS	Antibiotic	0	0	0	0	0	0	0	33	0	31725	0	0	0	0	51	0	42	0	0	1292	0	47	0	676	0	0	0	168	28	0	0	0	82	0	0	0	0	0	0	0	0	0	50	0	0
N18	Week 1	30	NPS	Antibiotic	0	0	0	0	0	0	0	17	0	1033	0	28733	0	14	420	19	50	0	0	11852	0	77	0	67269	0	0	0	0	0	0	0	0	241797	1123	0	0	0	0	0	0	3151	0	0	0	0
N19	Week 1	28	NPS	Control	0	0	0	0	0	0	0	0	0	561	0	109	0	0	0	0	18	0	0	478	0	512435	0	4664895	0	0	0	0	0	0	0	0	1072	0	0	0	0	0	0	0	0	0	0	0	0
N01	Week 2	28	NPS	Control	114	0	0	0	0	0	30	1028	0	565	0	6518	0	0	4967	0	225535	0	0	4821	0	33323	0	6949	0	0	3316	0	0	0	0	0	3571706	147	18	0	0	0	0	0	179	0	0	0	0
N02	Week 2	30	NPS	Control	0	0	0	0	0	0	0	0	0	1456	0	227	0	0	0	68	682535	0	0	33885	0	1213942	0	4992	0	0	46	0	0	0	305	0	3694444	62	0	0	125	0	10	253	0	23	0	169	0
N03	Week 2	31	NPS	Control	0	0	0	0	2402	0	0	0	768388	3340381	1996	1188	148	0	1879	0	0	0	41095	244	641	401	276378	361950	41	266	674	18517	0	1243	0	0	291	0	0	5706	0	0	0	0	0	0	0	0	180
N04	Week 2	28	NPS	Control	0	2958	0	0	0	0	308	0	18	659	0	2094	0	17	558	132	0	0	0	2999299	0	97	0	10678	0	0	223	0	652	0	0	0	287758	0	0	0	0	0	13	0	276	0	0	0	0
N05	Week 2	28	NPS	Control	0	1063	0	0	0	0	463	0	0	402370	0	1607	0	0	275	222	177	15	0	2553685	0	140	0	10870	0	0	182	0	985	0	0	0	336032	0	0	0	0	0	40	0	183	0	0	0	0
N06	Week 2	28	NPS	Control	0	0	0	0	0	0	0	22	0	1459	0	1807	0	0	76	159	8203	0	0	3805245	0	47	0	11663	0	0	335	0	0	0	0	0	4861	0	0	0	80	0	13	0	279	0	0	0	0
N07	Week 2	28	NPS	Control	0	0	0	0	0	0	0	0	0	495	0	1888	0	73211	16004	182	3669	0	0	4246579	0	81	0	14985	0	0	150	0	0	0	0	0	5518	0	0	0	313	0	0	0	294	0	0	0	0
N08	Week 2	28	NPS	Control	0	0	0	0	0	0	0	0	0	909	0	1881	0	287	404	169	2316	0	0	4293787	0	80	0	16284	0	0	347	0	0	0	0	0	5468	0	0	0	0	0	11	0	289	0	0	0	0
N09	Week 2	30	NPS	Control	528	0	0	0	0	0	877	0	0	831	0	597	0	7488	2192	0	491986	1719	0	603	0	479178	0	3921895	0	0	1022	0	0	0	0	0	139346	0	39	0	0	0	0	0	0	0	0	0	0
N10	Week 2	28	NPS	Antibiotic	221	0	0	0	0	0	0	26	0	34525	0	81	0	0	848	0	101414	0	0	252	0	1168449	0	3348203	0	0	0	0	0	0	0	0	646	0	0	0	0	0	13	0	0	0	0	0	0
N11	Week 2	29	NPS	Antibiotic	0	12	0	0	0	0	0	0	16	1034	0	1216	0	0	0	0	0	0	0	307	0	151861	0	7598664	0	0	0	0	0	0	0	0	3755	0	0	0	0	0	0	0	0	0	0	0	0
N12	Week 2	31	NPS	Antibiotic	0	9825	0	31	0	188	0	0	20	4083257	0	7641	0	1088	1417	336	51	0	0	135068	0	98065	11	14302	0	0	0	0	3296	0	3816	0	838065	31617	0	0	0	0	0	0	25	0	0	0	0
N13	Week 2	31	NPS	Antibiotic	34	1070	0	217	0	6731	0	0	0	603	0	123664	0	0	542	1676	16352	18	0	590441	0	295344	0	35869	0	0	26	0	711	0	27201	0	3954610	4630	0	0	0	0	0	0	55	0	0	0	0
N14	Week 2	28	NPS	Antibiotic	339	0	364835	135	0	0	124	42	0	777	0	0	14	0	11221	0	80708	230	0	236	0	784088	0	244	1072	0	78	0	0	0	87323	0	101	0	4112	0	0	0	33	0	0	0	0	0	0
N15	Week 2	28	NPS	Antibiotic	0	287	0	17	0	0	0	0	14	994	0	73530	0	84696	29	107	20	0	41989	159193	0	209	0	21226	0	0	192	0	0	406	1979	0	4438464	47	0	0	0	0	12	0	123	0	0	0	0
N16	Week 2	29	NPS	Antibiotic	0	0	0	0	0	0	0	14	0	850471	0	334	0	0	655	0	61	0	0	1057	0	38	0	3549502	0	0	0	2135	12	0	0	0	2148	0	0	0	0	0	204	0	0	0	0	0	0
N17	Week 2	29	NPS	Antibiotic	0	0	0	0	0	0	0	0	0	940357	0	264	0	22	95	0	70	0	0	967	0	68	0	3218884	0	0	0	5540	0	0	0	0	1447	0	0	0	0	0	6709	0	0	0	111	0	0
N18	Week 2	30	NPS	Antibiotic	0	0	0	0	0	0	75	1282	11	3746073	0	2276	29	19016	0	0	19	0	0	1296	0	257108	0	8629	0	0	951	0	262	0	0	0	21944	134	0	0	0	0	12	0	302	0	0	0	0
N19	Week 2	28	NPS	Control	0	0	0	0	0	0	0	0	0	467	0	95	0	0	0	0	79	0	0	222	0	206315	0	4798992	0	0	0	0	0	0	0	0	1119	0	0	0	0	0	0	0	0	0	0	0	0
N01	Week 3	28	NPS	Control	0	0	0	0	0	0	0	1120	10	843	0	6420	14	45943	3551	0	3047	0	0	4906	0	200919	0	15016	0	0	148	0	0	0	0	0	4259542	153	0	0	16	0	11	57	173	0	0	26	0
N02	Week 3	30	NPS	Control	0	0	0	12	0	0	115	0	0	1344	0	366	0	0	853	26	239584	520	35847	33525	0	883567	0	5103	0	0	804	0	33	183	12679	0	4481868	37	0	0	100	0	12	127	0	14	0	140	0
N03	Week 3	31	NPS	Control	0	0	0	0	681	0	466	0	659036	2627680	552	988	6580	0	4351	0	123	85	53544	4684	3070	917	267536	104644	140	1389	3314	33052	0	1308	0	0	2457832	0	0	6240	0	0	11	0	0	0	0	0	1009
N04	Week 3	28	NPS	Control	11	22	0	0	0	0	394	0	0	503	0	12472	0	0	890	0	94337	0	0	125878	0	57776	0	10528	0	0	18944	0	967	0	0	0	2984225	0	0	0	0	0	47	0	301	0	0	10	0
N05	Week 3	28	NPS	Control	0	11	0	0	0	0	404	0	11	89804	0	1830	0	0	386	72	38808	0	0	1450595	0	19963	0	17321	0	0	575	0	829	0	0	0	2314016	0	0	0	0	0	17	0	228	0	0	0	0
N09	Week 3	30	NPS	Control	1172	0	0	0	0	0	4118	0	0	1033	0	612	16	84627	3731	0	543814	215	0	219	0	918784	0	3414745	0	0	6164	0	0	0	0	0	115341	0	0	0	0	0	43	0	0	0	0	0	0
N10	Week 3	28	NPS	Antibiotic	0	0	0	160	0	0	14	21	16	214349	0	119	0	120481	3574	0	125	0	0	363	0	582320	10	4012490	0	0	564	0	757	0	12980	0	884	0	0	0	0	0	23	0	0	0	0	0	0
N11	Week 3	29	NPS	Antibiotic	0	0	0	0	0	0	0	0	13	199756	0	724	37	82281	581	0	69	0	0	1832	0	45916	0	4200367	0	0	0	0	13	0	0	0	4841	0	0	0	0	0	0	0	10	0	0	0	0
N12	Week 3	31	NPS	Antibiotic	0	271	0	24	0	332	0	0	16	3070962	0	15174	0	47464	259	141	21	0	0	458931	0	228438	0	13857	0	0	26	0	47	0	1882	0	926436	150353	0	0	0	0	13	0	193	0	0	0	0
N13	Week 3	31	NPS	Antibiotic	0	1613	0	12	0	836	0	0	0	2323600	0	132067	0	19	242	615	2496	0	0	487249	0	272607	0	9438	0	0	173	0	574	0	1368	0	1202010	40	0	0	0	0	0	0	41	0	0	0	0
N14	Week 3	28	NPS	Antibiotic	0	0	162	287	0	0	236	43	0	506	0	0	12	0	339	0	205	0	0	140	0	562507	0	322	391	0	120	0	0	0	193165	0	49	0	0	0	0	0	16	0	0	0	0	0	0
N15	Week 3	28	NPS	Antibiotic	0	0	0	102	0	0	0	0	19	2019	0	155739	0	47650	368	69	72	0	27899	61222	0	157	0	69895	0	0	255	0	11	280	12871	0	4173449	242	0	0	0	0	0	0	78	0	0	0	0
N16	Week 3	29	NPS	Antibiotic	0	14	0	0	0	0	0	0	0	1474218	0	663	0	0	610	0	38	0	0	1348	0	142138	0	1790149	0	0	0	10	596	0	0	0	745314	0	0	0	27	46	35894	0	0	76	124	0	0
N17	Week 3	29	NPS	Antibiotic	0	0	0	0	0	0	0	82	0	536041	0	481	0	0	85	0	502	0	0	2432	0	622048	0	2548675	0	0	0	2583	36	0	0	0	4265	22	0	0	0	0	6763	0	0	0	143	0	0
N18	Week 3	30	NPS	Antibiotic	0	0	0	479	0	0	680	369	0	3321462	0	2395	72	22650	0	0	25	0	0	2397	0	230235	0	6684	0	0	36640	0	63	0	67770	0	21585	132	0	0	0	0	21	0	318	0	0	0	0
N19	Week 3	28	NPS	Control	0	0	0	0	0	0	0	0	0	496	0	114	0	0	0	0	19	0	0	223	0	717934	0	4787979	0	0	0	0	0	0	0	0	1143	0	0	0	0	0	0	0	0	0	0	0	0
P02	Week 1	30	PS	Antibiotic	0	0	0	0	0	0	0	105	0	4020981	0	0	0	0	31	0	19	0	0	150	0	1385	0	668	0	0	0	0	0	0	0	0	72	0	0	0	0	0	173	0	0	0	0	0	0
P03	Week 1	30	PS	Antibiotic	0	0	0	0	0	0	0	0	0	929616	0	383	0	0	0	0	20	0	0	569	0	58	0	4879070	0	0	0	0	0	0	0	0	3780	0	0	0	0	0	192	0	0	0	0	0	0
P04	Week 1	33	PS	Control	0	0	0	0	0	0	0	217	17	5826	0	0	0	0	0	0	45	0	0	186	0	6177851	0	251	0	0	0	0	0	0	0	0	355	0	0	0	0	0	127883	13	0	0	0	0	0
P05	Week 1	30	PS	Control	0	0	0	0	0	0	0	7129	0	3965736	0	0	985	0	0	0	0	0	0	174	0	456	0	266	209	0	0	0	0	0	0	117	386	0	0	0	0	0	4044	0	14	0	0	0	0
P06	Week 1	30	PS	Antibiotic	0	0	0	0	0	0	0	159	0	3687860	0	0	0	0	0	0	16	0	0	441	0	126	0	421	0	0	0	0	0	0	0	0	143	0	0	0	0	0	210540	0	20	12	0	0	0
P07	Week 1	30	PS	Antibiotic	0	0	210	0	0	0	0	0	0	2576476	0	0	24	0	129	0	17	0	0	189	0	170	0	233	0	0	0	0	0	0	0	0	460	0	0	0	0	0	787756	0	0	0	0	0	0
P08	Week 1	31	PS	Antibiotic	0	0	0	0	0	0	0	0	0	3797398	0	2268	0	0	0	0	23	0	0	286499	0	5574	0	1543	0	0	0	0	0	0	0	0	1420	0	0	0	0	0	20	0	0	0	0	11	0
P10	Week 1	31	PS	Antibiotic	0	0	0	0	0	0	0	37	22	20027	0	0	100	0	0	0	346	0	0	103	0	308	0	1682	0	0	0	0	0	0	0	0	310	0	0	0	0	0	335	0	0	0	0	0	0
P11	Week 1	27	PS	Antibiotic	0	0	0	0	0	0	0	0	0	2949872	0	0	0	0	123	0	23	13	0	119	0	73263	0	208	0	0	0	0	0	0	0	0	258	0	0	0	0	0	3802	0	0	0	0	0	0
P12	Week 1	27	PS	Antibiotic	0	0	0	0	0	0	0	111	13	57473	0	0	25	0	449	0	108	0	0	159	0	91832	0	263	0	0	0	0	0	0	0	0	323	0	0	0	0	0	967	0	0	0	0	260	0
P14	Week 1	30	PS	Antibiotic	0	0	0	0	0	0	0	0	0	4495666	0	669	0	11346	13	0	146	0	0	27972	0	55	0	360	0	0	0	0	0	0	0	0	17284	0	0	0	21520	0	951	0	0	0	0	0	0
P01	Week 2	29	PS	Antibiotic	0	0	0	0	0	0	0	0	0	5663549	0	0	0	285	43013	0	33	0	0	555	0	55	0	304259	0	0	0	0	0	0	11	0	112	0	0	0	0	0	26082	0	0	547103	2865	0	0
P02	Week 2	30	PS	Antibiotic	0	0	0	0	0	0	0	76	0	4817180	0	0	0	11365	923	0	94	107	0	206	0	958	0	600	0	0	0	0	0	0	0	0	414	0	0	0	0	0	0	0	0	0	0	0	0
P03	Week 2	30	PS	Antibiotic	0	0	0	0	0	0	0	0	0	4901974	0	57	0	0	184	0	15	0	0	2889	0	56	0	184501	0	0	0	0	0	0	386	0	508	0	0	0	0	0	11294	0	0	0	0	0	0
P04	Week 2	33	PS	Control	202	0	0	0	0	0	0	15	0	5252429	0	100	0	0	809	0	97467	0	0	9221	0	518129	0	299	0	0	20	0	0	0	0	0	305	0	0	0	0	0	8353	0	0	0	0	0	0
P05	Week 2	30	PS	Control	19	0	0	0	0	0	0	271	25	5823301	0	0	0	0	121	0	4447	0	0	110	0	21528	10	195	0	0	0	0	0	0	0	0	239	0	0	0	25550	0	17315	0	0	0	0	0	0
P06	Week 2	30	PS	Antibiotic	0	0	0	0	0	0	0	0	0	5759155	0	0	0	0	4545	0	10	24	0	652	0	668086	0	541	0	0	0	0	0	0	0	1118	87	0	0	0	223	109701	3220	52	0	0	17	37	0
P07	Week 2	30	PS	Antibiotic	0	0	0	0	0	0	22	0	0	4477572	0	0	0	16	59	0	19	0	0	136	0	190024	0	2282	0	0	14	0	0	0	50	0	418466	0	0	0	0	0	1026	0	0	0	0	0	0
P08	Week 2	31	PS	Antibiotic	0	0	0	0	0	0	0	184	18	3431322	0	0	0	0	5212	0	212	0	0	8771	0	648491	0	1408	0	0	0	0	0	0	0	0	404	0	0	0	0	0	3357	0	0	0	0	1263	0
P09	Week 2	30	PS	Antibiotic	0	0	0	0	0	0	0	21	0	4930134	0	149	0	59	17	0	69	0	0	454686	0	551208	0	19081	0	0	0	0	14	0	147	0	11699	0	0	0	0	0	13498	12153	0	140	27662	0	0
P10	Week 2	31	PS	Antibiotic	0	0	0	0	0	0	0	0	0	3643027	0	56	0	0	0	0	28	0	0	136	0	75418	0	1021627	0	0	0	0	0	0	0	0	365	0	0	0	0	0	12454	0	0	0	0	0	0
P11	Week 2	27	PS	Antibiotic	0	0	0	0	0	0	0	0	0	5473945	0	0	0	0	2983	0	56	84	0	132	0	7482	0	204	0	0	0	0	0	0	0	0	215	0	0	0	0	0	20	0	0	0	0	0	0
P12	Week 2	27	PS	Antibiotic	0	0	0	0	0	0	0	0	0	4115463	0	0	0	0	715	0	25	0	0	143	0	563455	0	245	0	0	0	0	0	0	0	0	319	0	0	0	0	0	19	0	0	0	0	1255	0
P13	Week 2	30	PS	Control	0	0	0	0	0	0	0	15	13	3825279	0	194	0	16	0	0	38	0	0	546762	0	400503	0	21971	0	0	0	0	42	0	135	0	13083	0	0	0	0	0	34864	7561	0	243	60087	0	0
P14	Week 2	30	PS	Antibiotic	125	0	0	0	0	0	0	0	0	4630491	0	30624	0	2591	4218	0	51141	33	0	3252	0	32065	0	2127	0	0	0	0	62	0	0	0	74394	0	26	0	37202	0	11	0	0	0	0	0	0
P15	Week 2	25	PS	Antibiotic	0	0	0	0	95	0	0	0	14395	3326831	7871	213075	0	0	4157	0	46	0	0	23756	0	70	0	22326	0	0	0	0	0	0	0	0	1127193	46	0	0	0	0	1962	0	84	0	0	0	0
P01	Week 3	29	PS	Antibiotic	0	0	0	0	0	0	0	0	0	1511913	0	94	0	1288	67	0	29	0	0	391	0	487	0	4605599	0	0	43	0	0	0	29	0	278	0	0	0	0	0	31016	0	0	164507	876	0	0
P02	Week 3	30	PS	Antibiotic	0	0	0	0	0	0	0	381	0	4871268	0	0	0	22825	3359	0	2034	123	0	286	0	160	0	395	0	0	0	0	0	0	0	0	250	0	0	0	0	0	834	0	0	0	0	0	0
P03	Week 3	30	PS	Antibiotic	0	0	0	25	0	0	0	0	0	2626065	0	0	0	0	0	0	15	0	0	385	0	62	0	179801	0	0	0	0	86	0	3330	0	91	0	0	0	0	0	7389	0	0	0	0	0	0
P04	Week 3	33	PS	Control	134	0	0	0	0	0	0	11	0	4260638	0	1072	0	0	330	0	62308	0	0	57132	0	447235	0	466	0	0	16	0	99	0	0	0	1465	0	0	0	0	0	47191	0	0	0	0	0	0
P05	Week 3	30	PS	Control	14	0	0	0	0	0	0	274	10	5307902	0	0	0	16	2441	0	5185	520	0	92	0	245878	0	254	0	0	81	0	0	0	50	0	223	0	0	0	160242	0	64863	0	0	0	0	0	0
P06	Week 3	30	PS	Antibiotic	0	0	31	0	0	0	0	0	0	2077072	0	54	0	1405	2620	0	72	0	0	79769	0	23951	0	262	0	0	17	0	0	0	30	30	173	0	0	0	14	5896	47	0	10	0	0	0	0
P07	Week 3	30	PS	Antibiotic	36	0	0	0	0	0	10	0	0	2701294	0	271	282	547589	623	0	40	12265	0	160	0	757617	0	7336	0	0	373	0	0	0	48	0	1388962	0	0	0	0	0	12883	0	0	0	0	0	0
P08	Week 3	31	PS	Antibiotic	0	0	0	0	0	0	0	0	0	3763526	0	154	0	0	1491	0	283	0	0	108443	0	95529	0	596	0	0	115	0	260	0	0	0	301	0	0	0	0	0	0	0	11	0	0	234	0
P09	Week 3	30	PS	Antibiotic	0	3091	0	0	0	0	0	0	0	4772434	0	261	0	0	6929	0	4532	0	0	18686	0	148923	0	19481	0	0	0	0	12	0	0	0	203259	0	0	0	23	0	127242	2345	14	161	60756	0	0
P10	Week 3	31	PS	Antibiotic	0	0	0	0	0	0	0	0	18	5935324	0	17	0	0	377	0	74	0	0	140	0	161513	13	215805	0	0	0	0	274	0	0	0	5188	0	0	0	0	0	334	0	0	0	0	0	0
P11	Week 3	27	PS	Antibiotic	0	0	0	0	0	0	0	0	0	4120600	0	17801	0	0	279	0	458	0	0	141	0	503110	0	342591	0	0	25	0	0	0	0	0	687	0	0	0	0	0	130	0	0	0	0	897	0
P13	Week 3	30	PS	Control	0	0	0	0	0	0	0	10	0	3677401	0	190	0	0	1681	0	59	0	0	222413	0	603896	0	4433	0	0	0	0	0	0	0	0	878	0	0	0	52	0	28	138	65	0	0	105	0
P15	Week 3	25	PS	Antibiotic	0	0	0	0	66	0	0	0	12043	3819080	5924	6545	0	0	308	0	158	0	0	10765	0	132	0	8624	0	0	0	0	0	0	0	0	867740	0	0	0	0	0	22	0	0	0	0	0	0
[truncated: 29 more columns]

## Sheet: Species-taxa-count
Individuals	Week	Gestation Week	Cohort	Antibiotic Treatment	Acinetobacter-johnsonii	Acinetobacter-junii	Actinomyces-gaoshouyii	Actinomyces-oris	Actinomyces-radicidentis	Bacillus-cereus	Bacteroides-fragilis	Bacteroides-ovatus	Bacteroides-uniformis	Bacteroides-xylanisolvens	Bifidobacterium-adolescentis	Bifidobacterium-animalis	Bifidobacterium-bifidum	Bifidobacterium-breve	Bifidobacterium-dentium	Bifidobacterium-longum	Butyricimonas-faecalis	Citrobacter-amalonaticus	Citrobacter-cronae	Citrobacter-freundii	Citrobacter-koseri	Citrobacter-portucalensis	Citrobacter-tructae	Clostridioides-difficile	Clostridium-perfringens	Corynebacterium-kefirresidentii	Corynebacterium-kroppenstedtii	Corynebacterium-tuberculostearicum	Cutibacterium-acnes	Cutibacterium-avidum	Dermabacter-jinjuensis	Eggerthella-lenta	Enterobacter-asburiae	Enterobacter-cloacae	Enterobacter-hormaechei	Enterobacter-kobei	Enterobacter-mori	Enterobacter-roggenkampii	Enterococcus-faecalis	Enterococcus-faecium	Erysipelatoclostridium-ramosum	Escherichia-coli	Finegoldia-magna	Flavonifractor-plautii	Haemophilus-parainfluenzae
N01	Week 1	28	NPS	Control	0	0	0	0	0	13866	0	0	0	0	0	0	315	282	0	38	0	0	0	0	0	0	0	0	0	0	0	309	1379	2262	0	0	0	0	114	0	0	0	151	0	0	194	0	0	0
N02	Week 1	30	NPS	Control	0	0	0	0	0	0	0	0	0	0	0	0	216	205	14	55	0	0	0	0	0	0	0	0	0	19	211	911	0	251	0	0	0	0	198	0	0	0	64984	26	0	205	0	0	0
N03	Week 1	31	NPS	Control	0	0	0	0	0	0	65978	10389	21592	2290	9036	0	1924	3719774	110	366481	225	0	0	474	0	0	0	2672	0	32	0	0	0	0	0	28665	0	34	3185	0	0	0	799	0	296677	134362	214	42890	0
N04	Week 1	28	NPS	Control	0	0	0	0	0	0	0	0	0	0	0	0	424	235	0	29	0	0	0	574	0	31	0	0	0	293	0	58	0	0	0	0	5988	8433	3618163	3004	0	11648	132	0	0	14613	0	0	0
N05	Week 1	28	NPS	Control	0	0	0	0	0	0	0	0	0	0	0	0	439	247	0	49	0	0	0	865	0	24	0	0	0	0	0	0	169	10	0	0	8907	13352	5396187	5349	0	17590	140	0	0	19665	0	0	0
N06	Week 1	28	NPS	Control	0	0	0	0	0	0	0	0	0	0	0	0	576	581	24	111	0	0	0	770	0	32	0	0	0	0	0	52	163	20	0	0	7790	11317	5207363	4141	0	16328	51	0	0	19891	0	0	0
N07	Week 1	28	NPS	Control	0	0	0	0	0	24	0	0	0	0	0	0	187	166	18	34	0	0	0	622	0	18	0	0	244	104	0	11	601	0	0	0	6061	9646	4052915	3020	0	12841	25	0	0	15509	0	0	0
N08	Week 1	28	NPS	Control	0	0	0	0	0	0	0	0	0	0	0	0	518	489	27	89	0	0	0	695	0	39	0	0	0	0	0	0	80	26	0	0	6843	9995	4674331	3893	0	14431	93	0	0	14801	45	0	0
N10	Week 1	28	NPS	Antibiotic	0	0	0	0	0	0	0	0	0	0	0	0	4099	237	0	18	0	0	0	0	0	0	0	0	0	0	0	157	0	0	0	0	0	0	107	0	0	0	5365392	1608	11	188	0	0	0
N11	Week 1	29	NPS	Antibiotic	0	0	0	0	0	0	0	0	0	0	0	10	767	402	0	70	0	0	0	672	170	225	0	0	0	0	0	36	0	21	0	0	0	0	211	0	0	0	108713	0	12	6131120	0	0	0
N12	Week 1	31	NPS	Antibiotic	2209	293	0	0	0	0	0	0	0	0	0	0	422	239	0	47	0	80	0	2743	0	1078	0	0	0	0	78	0	0	16	0	0	15032	384	5378	197	0	8198	26779	19	0	15933	0	0	0
N13	Week 1	31	NPS	Antibiotic	28809	9819	0	0	0	25	0	0	0	0	0	0	229	221	15	29	0	121	0	11460	0	822	0	0	0	110	102	37	0	14	13	0	676453	1618	34741	2930	0	17069	12338	0	0	23145	0	0	0
N14	Week 1	28	NPS	Antibiotic	0	0	133	0	28	22	0	0	0	0	0	0	298	311	16	55	0	0	0	0	0	0	0	0	0	113	1092	3097	0	5899	0	0	0	0	255	0	0	0	1164520	372	0	296	0	0	0
N15	Week 1	28	NPS	Antibiotic	0	0	0	0	0	0	27	0	0	0	0	292	561	356	0	48	0	0	0	2736	0	86	0	0	0	0	0	0	0	123	0	0	110	287	193763	245	0	1315	254	0	13	23810	0	0	0
N16	Week 1	29	NPS	Antibiotic	0	0	0	0	0	2941	0	0	0	0	283	0	465	24598	47605	495204	0	0	0	548	0	0	0	0	0	80	75	0	707	49	0	0	29	26	435	0	0	0	38	227	0	377	16	3111	200805
N17	Week 1	29	NPS	Antibiotic	0	0	0	0	0	31	0	0	0	0	20	0	317	1612	0	29730	0	0	0	0	0	0	0	0	0	0	51	0	21	18	0	0	0	0	1294	0	0	0	40	0	0	722	0	168	0
N18	Week 1	30	NPS	Antibiotic	0	0	0	0	0	17	0	0	0	0	0	0	502	431	30	69	0	203	0	15207	334	0	0	0	14	345	0	68	24	25	0	0	0	821	1297	0	6221	1667	68	0	0	67384	0	0	0
N19	Week 1	28	NPS	Control	0	0	0	0	0	0	0	0	0	0	0	0	261	250	14	35	0	0	0	68	0	0	0	0	0	0	0	0	0	17	0	0	0	0	456	0	0	0	512282	68	0	4662873	0	0	0
P02	Week 1	30	PS	Antibiotic	0	0	0	0	0	104	0	0	0	0	0	0	4020311	332	46	277	0	0	0	0	0	0	0	0	0	26	0	0	0	15	0	0	0	0	150	0	0	0	1380	0	0	725	0	0	0
P03	Week 1	30	PS	Antibiotic	0	0	0	0	0	0	0	0	0	0	0	0	929005	439	31	131	0	0	0	51	263	0	0	0	0	0	0	0	0	19	0	0	0	0	364	0	0	0	53	0	0	4878670	0	0	0
P04	Week 1	33	PS	Control	0	0	0	0	0	201	0	0	0	0	0	0	5371	336	0	87	0	0	0	0	0	0	0	0	0	0	0	0	28	15	0	0	0	0	182	0	0	0	6173412	1918	0	256	0	0	0
P05	Week 1	30	PS	Control	0	0	0	0	0	7115	0	0	0	0	2788	0	3930823	6941	448	18807	0	0	0	0	0	0	0	985	0	0	0	0	0	0	0	0	0	0	176	0	0	0	217	219	0	268	0	0	0
P06	Week 1	30	PS	Antibiotic	0	0	0	0	0	157	0	0	0	0	0	0	3686946	421	71	346	0	0	0	0	0	0	0	0	0	0	0	0	0	13	0	0	0	0	472	0	0	0	51	71	0	497	0	0	0
P07	Week 1	30	PS	Antibiotic	0	0	0	210	0	0	0	0	0	0	41	0	2575351	431	11	461	0	0	0	0	0	0	0	24	0	0	0	125	0	15	0	0	0	0	189	0	0	0	161	0	0	236	0	0	0
P08	Week 1	31	PS	Antibiotic	0	0	0	0	0	0	0	0	0	0	0	0	3796318	717	22	297	0	0	0	211	0	0	0	0	0	0	0	0	0	14	0	0	88096	329	193105	186	0	2263	5539	30	0	1538	0	0	0
P10	Week 1	31	PS	Antibiotic	0	0	0	0	0	0	15	0	0	0	15	0	13656	6085	0	201	0	0	0	0	0	0	0	100	0	0	0	0	340	0	0	0	0	0	102	0	0	0	290	17	0	1690	0	0	0
P11	Week 1	27	PS	Antibiotic	0	0	0	0	0	0	0	0	0	0	0	0	2949164	456	22	207	0	0	0	0	0	0	0	0	0	10	0	68	18	0	13	0	0	0	121	0	0	0	73215	38	0	215	0	0	0
P12	Week 1	27	PS	Antibiotic	0	0	0	0	0	0	0	0	0	0	42	0	56331	478	0	432	0	0	0	0	0	0	0	25	0	51	0	316	95	12	0	0	0	0	164	0	0	0	91690	103	0	269	0	0	0
P14	Week 1	30	PS	Antibiotic	0	0	0	0	0	0	0	0	0	0	0	0	796819	3697526	19	1305	0	0	0	22	0	25	0	0	11348	0	0	12	0	22	0	0	0	81	24356	0	0	123	51	0	0	398	0	0	0
N01	Week 2	28	NPS	Control	0	0	0	0	0	996	0	0	0	0	0	0	306	224	0	26	0	0	0	1809	690	0	0	0	0	0	0	32	20406	203400	0	0	0	0	1849	407	156	1166	33306	0	0	6985	3316	0	0
N02	Week 2	30	NPS	Control	0	0	0	0	0	0	0	0	0	0	0	332	739	235	19	130	0	0	0	90	0	0	0	0	0	0	0	0	2217	677769	0	0	0	99	33364	68	0	269	1213696	183	0	4988	46	0	293
N03	Week 2	31	NPS	Control	0	0	0	0	0	0	246761	33592	469605	5012	7048	0	2352	3099954	80	225979	178	0	0	1175	0	0	0	148	0	571	32	43	0	0	0	40796	0	0	167	0	0	0	398	0	275960	361889	674	18518	0
N04	Week 2	28	NPS	Control	2513	0	0	0	0	0	16	0	0	0	0	0	311	295	0	46	0	0	0	543	0	0	0	0	16	188	0	30	0	0	0	0	5017	7064	2954299	2670	161	9725	92	0	0	10597	223	0	0
N05	Week 2	28	NPS	Control	937	0	0	0	0	0	0	0	0	0	0	401890	296	152	0	30	0	0	0	490	0	192	0	0	0	0	0	0	10	167	13	0	4877	6353	2513452	3078	199	8675	139	0	0	10880	182	0	0
N06	Week 2	28	NPS	Control	0	0	0	0	0	21	0	0	0	0	0	0	473	922	15	48	0	0	0	648	0	15	0	0	0	0	0	39	8149	53	0	0	6020	8482	3750708	3200	0	12065	45	0	0	11665	335	0	0
N07	Week 2	28	NPS	Control	0	0	0	0	0	0	0	0	0	0	0	0	197	255	17	25	0	0	0	618	0	23	0	0	73206	9405	0	5260	3658	11	0	0	6601	10142	4183392	3588	0	13769	80	0	0	14977	150	0	0
N08	Week 2	28	NPS	Control	0	0	0	0	0	0	0	0	0	0	0	0	417	401	22	67	0	0	0	607	0	21	0	0	260	350	0	32	2260	25	0	0	6657	9403	4232515	3594	0	13538	79	0	0	16278	347	0	0
N09	Week 2	30	NPS	Control	0	0	0	0	0	0	0	0	0	0	0	0	405	337	32	55	0	0	0	394	102	83	0	0	7488	92	733	10	377	490428	1705	0	19	0	326	0	0	0	478939	134	0	3921477	1022	0	0
N10	Week 2	28	NPS	Antibiotic	0	0	0	0	0	24	0	0	0	0	12	10	534	1761	0	32153	0	0	0	52	0	0	0	0	0	54	576	75	24	101116	0	0	0	0	160	0	0	44	1167866	360	0	3344753	0	0	0
N11	Week 2	29	NPS	Antibiotic	0	0	0	0	0	0	0	0	0	0	0	0	594	397	0	39	0	0	0	662	187	320	0	0	0	0	0	0	0	0	0	0	0	47	189	27	0	16	151842	0	0	7597058	0	0	0
N12	Week 2	31	NPS	Antibiotic	512	7243	0	0	0	0	16	0	0	0	2471	0	6652	3996162	1031	70993	0	18	0	6398	0	243	0	0	1088	0	1303	0	0	51	0	0	15015	221	93800	441	0	23387	97647	71	11	14361	0	0	3439
N13	Week 2	31	NPS	Antibiotic	217	535	0	0	0	0	0	0	0	0	0	0	252	282	25	42	0	2223	0	97280	11528	3064	204	0	0	19	142	20	0	16286	17	0	260225	1117	148307	3502	0	168803	294595	162	0	35698	26	0	25745
N14	Week 2	28	NPS	Antibiotic	0	0	14032	6501	5976	0	0	0	0	0	0	0	301	396	15	63	0	0	0	0	0	0	0	14	0	0	50	233	0	80480	231	0	0	0	238	0	0	0	783819	214	0	251	83	0	85104
N15	Week 2	28	NPS	Antibiotic	267	0	0	0	0	0	0	0	0	0	0	0	548	381	0	56	0	0	241	57078	0	1011	93	0	84631	0	0	29	0	10	0	41260	85	299	155183	161	161	1234	210	0	0	21202	192	0	1892
N16	Week 2	29	NPS	Antibiotic	0	0	0	0	0	14	0	0	0	0	314	0	611	17092	474257	357392	0	0	0	182	0	0	0	0	0	365	180	100	29	14	0	0	0	0	943	0	0	0	36	0	0	3550714	0	2135	0
N17	Week 2	29	NPS	Antibiotic	0	0	0	0	0	0	0	0	0	0	517	0	712	41881	229	895489	0	0	0	127	0	0	0	0	22	0	81	12	20	12	0	0	0	0	842	0	0	0	59	0	0	3218439	0	5540	0
N18	Week 2	30	NPS	Antibiotic	0	0	0	0	0	1278	0	0	0	0	0	0	409	3744291	16	1291	0	0	0	1165	25	0	0	29	19015	0	0	0	0	12	0	0	0	69	228	0	595	227	257031	58	0	8618	953	0	0
N19	Week 2	28	NPS	Control	0	0	0	0	0	0	0	0	0	0	0	0	241	173	10	42	0	0	0	55	0	0	0	0	0	0	0	0	0	78	0	0	0	0	163	0	0	0	206243	31	0	4796759	0	0	0
P01	Week 2	29	PS	Antibiotic	0	0	0	0	0	0	0	0	0	0	11	0	5662792	364	43	309	0	0	0	0	0	0	0	0	285	0	42734	0	11	12	0	0	0	0	544	0	0	0	52	0	0	304193	0	0	11
P02	Week 2	30	PS	Antibiotic	0	0	0	0	0	73	0	0	0	0	0	0	4816455	363	79	257	0	0	0	0	0	0	0	0	11365	652	0	240	19	74	105	0	0	0	203	0	0	0	957	0	0	612	0	0	0
P03	Week 2	30	PS	Antibiotic	0	0	0	0	0	0	0	0	0	0	0	0	4900253	1255	85	365	0	0	0	0	0	0	0	0	0	0	0	176	0	10	0	0	0	0	2852	0	0	0	49	0	0	185075	0	0	106
P04	Week 2	33	PS	Control	0	0	0	0	0	15	0	0	0	0	0	0	5251795	257	33	318	0	0	0	93	0	0	0	0	0	332	0	77	141	97070	0	0	266	49	8855	0	0	39	517854	121	0	302	20	0	0
P05	Week 2	30	PS	Control	0	0	0	0	0	251	0	0	16	0	0	0	5822457	408	34	373	0	0	0	0	0	0	0	0	0	12	0	96	316	55	0	0	0	0	110	0	0	0	21523	0	10	200	0	0	0
P06	Week 2	30	PS	Antibiotic	0	0	0	0	0	0	0	0	0	0	0	0	5758435	275	38	381	0	0	0	0	0	0	0	0	0	10	0	358	0	0	18	0	0	0	644	0	0	0	338	586454	0	623	0	0	0
P07	Week 2	30	PS	Antibiotic	0	0	0	0	0	0	0	0	0	0	0	0	4476971	249	16	295	0	0	0	0	0	0	0	0	0	0	0	58	0	18	0	0	0	0	128	0	0	0	189390	207	0	2291	15	0	0
P08	Week 2	31	PS	Antibiotic	0	0	0	0	0	0	0	0	0	0	0	0	3430829	270	24	169	0	0	0	0	0	0	0	0	0	4081	0	344	155	55	0	0	7995	0	618	0	0	133	645944	1648	0	1423	0	0	0
P09	Week 2	30	PS	Antibiotic	0	0	0	0	0	18	0	0	0	0	0	0	4787868	141732	87	403	0	0	0	147	0	0	0	0	59	0	0	13	46	23	0	0	3713	128	450589	0	0	185	547402	1878	0	19080	0	0	147
P10	Week 2	31	PS	Antibiotic	0	0	0	0	0	0	0	0	0	0	0	0	115253	3526411	0	1312	0	0	0	0	0	0	0	0	0	0	0	0	22	0	0	0	0	0	110	0	0	0	74996	31	0	1019742	0	0	0
P11	Week 2	27	PS	Antibiotic	0	0	0	0	0	0	0	0	0	0	13	0	818887	4652252	12	2719	0	0	0	0	0	0	0	0	0	22	0	182	46	10	81	0	0	0	123	0	0	0	7477	0	0	210	0	0	0
P12	Week 2	27	PS	Antibiotic	0	0	0	0	0	0	0	0	0	0	0	0	651849	3462206	0	1354	0	0	0	0	0	0	0	0	0	42	0	57	15	10	0	0	0	0	139	0	0	0	562965	192	0	253	0	0	0
P13	Week 2	30	PS	Control	0	0	0	0	0	13	0	0	0	0	0	0	3712241	112649	57	297	0	0	0	191	0	0	0	0	16	0	0	0	31	0	0	0	5540	167	540540	0	0	270	397423	1323	0	21974	0	0	135
P14	Week 2	30	PS	Antibiotic	0	0	0	0	0	0	0	0	0	0	24	0	335706	4287464	4935	2281	0	0	0	26524	1403	0	0	0	2051	0	3893	254	209	50520	0	0	54	26	3051	0	0	97	31966	75	0	2147	0	0	0
P15	Week 2	25	PS	Antibiotic	0	0	0	0	0	0	1872	195	598	1120	0	0	554580	2771017	30	1165	7863	297	5606	146813	464	7100	14044	0	0	24	3699	20	15	24	0	0	0	85	20126	2461	0	653	69	0	0	21584	0	0	0
N01	Week 3	28	NPS	Control	0	0	0	0	0	1054	0	0	0	0	0	15	583	206	0	39	0	0	0	1815	783	0	0	14	45944	0	0	23	545	2466	0	0	0	92	2206	437	222	1222	200856	54	0	15044	148	0	0
N02	Week 3	30	NPS	Control	0	0	0	0	0	0	0	0	0	0	0	616	377	292	21	36	0	0	0	235	0	0	0	0	0	197	0	639	787	237909	503	35366	0	29	33123	93	0	158	883436	98	0	5094	804	0	12614
N03	Week 3	31	NPS	Control	0	0	0	0	0	0	517645	13853	120930	1763	5626	0	1515	2236191	92	379818	34	0	0	587	0	0	0	6582	0	1236	63	102	0	105	81	53198	0	0	4502	0	0	0	589	328	266972	105312	3315	33055	0
N04	Week 3	28	NPS	Control	0	0	0	0	0	0	0	0	0	0	0	0	246	222	0	32	0	0	0	809	0	0	0	0	0	95	0	11	162	93970	0	0	1287	293	120740	741	1372	886	57738	28	0	9968	18944	0	0
N05	Week 3	28	NPS	Control	0	0	0	0	0	0	0	0	0	0	0	89259	325	207	0	10	0	0	0	820	0	219	0	0	0	0	0	0	15	38772	0	0	4756	3863	1422284	4110	1679	4984	19958	0	0	17350	575	0	0
N09	Week 3	30	NPS	Control	0	0	0	0	0	0	0	0	0	0	0	0	266	729	10	25	0	0	0	331	95	157	0	16	84620	734	256	64	71	542351	214	0	0	0	185	0	0	0	918346	295	0	3414352	6164	0	0
N10	Week 3	28	NPS	Antibiotic	0	0	0	0	0	16	0	0	0	0	61	12	922	9207	0	203758	0	0	0	0	0	0	0	0	120472	52	2093	24	0	124	0	0	0	0	257	0	0	50	582038	175	10	4008011	564	0	12677
N11	Week 3	29	NPS	Antibiotic	0	0	0	0	0	0	0	0	0	0	0	109	623	196659	0	2345	0	0	0	452	109	124	0	37	82277	12	56	499	0	60	0	0	21	18	1717	27	0	0	45909	0	0	4199309	0	0	0
N12	Week 3	31	NPS	Antibiotic	194	35	0	0	0	0	0	0	0	0	6561	0	1411	3006678	753	50769	0	71	0	8473	37	2442	13	0	47458	0	257	0	0	21	0	0	2222	478	309806	1535	0	76198	227397	136	0	13891	26	0	1673
N13	Week 3	31	NPS	Antibiotic	1219	174	0	0	0	0	0	0	0	0	5301	0	660	2274661	543	38757	0	6144	0	24126	94453	373	115	0	0	0	71	0	0	2487	0	0	192	590	476749	185	0	1169	271645	134	0	9397	173	0	1296
N14	Week 3	28	NPS	Antibiotic	0	0	0	0	0	12	0	0	0	0	0	0	233	232	0	33	0	0	0	0	0	0	0	12	0	0	41	91	0	207	0	0	0	0	139	0	0	0	562336	178	0	362	120	0	188177
N15	Week 3	28	NPS	Antibiotic	0	0	0	0	0	0	17	0	0	0	0	0	449	283	1240	40	0	0	531	115128	0	1783	191	0	47618	0	0	353	34	11	0	27429	28	162	54665	225	4403	546	159	0	0	69900	256	0	12372
N16	Week 3	29	NPS	Antibiotic	0	0	0	0	0	0	0	0	0	0	313	0	1087	556	1469070	2468	0	0	0	108	0	0	0	0	0	220	370	16	0	10	0	0	0	0	765	0	0	0	142124	22	0	1789545	0	10	0
N17	Week 3	29	NPS	Antibiotic	0	0	0	0	0	80	0	0	0	0	280	0	508	20874	69146	444428	0	0	0	325	0	0	0	0	0	0	46	30	0	37	0	0	0	0	1514	0	114	0	622082	94	0	2551987	0	2583	0
N18	Week 3	30	NPS	Antibiotic	0	0	0	0	0	361	0	0	0	0	0	0	454	3319773	24	1166	0	0	0	1194	43	0	0	72	22651	0	0	0	0	21	0	0	0	58	430	0	540	212	230169	63	0	6744	36641	0	67607
N19	Week 3	28	NPS	Control	0	0	0	0	0	0	0	0	0	0	0	0	231	214	10	39	0	0	0	78	0	0	0	0	0	0	0	0	0	19	0	0	0	0	200	0	0	0	717777	72	0	4786219	0	0	0
P01	Week 3	29	PS	Antibiotic	0	0	0	0	0	0	0	0	0	0	0	0	977800	1816	18	532064	0	0	0	69	0	0	0	0	1288	0	18	29	0	18	0	0	0	0	358	0	0	0	485	0	0	4602460	43	0	23
P02	Week 3	30	PS	Antibiotic	0	0	0	0	0	380	0	0	0	0	13	0	3626084	4736	44	1239760	0	0	0	0	0	0	0	0	22826	1658	0	379	77	1954	122	0	0	0	278	0	0	0	159	0	0	404	0	0	0
P03	Week 3	30	PS	Antibiotic	0	0	0	0	0	0	0	0	0	0	114	0	1666705	2212	119	956429	0	0	0	0	0	0	0	0	0	0	0	0	0	0	0	0	0	0	379	0	0	0	60	0	0	179923	0	0	1488
P04	Week 3	33	PS	Control	0	0	0	0	0	0	0	0	0	0	457	0	1239680	38786	0	2981220	0	0	0	996	0	0	0	0	0	61	0	0	34	62096	0	0	1273	285	55004	72	0	199	447030	112	0	470	16	0	0
P05	Week 3	30	PS	Control	0	0	0	0	0	183	0	0	0	0	10	0	5306826	581	27	417	0	0	0	0	0	0	0	0	0	243	0	1523	869	980	490	0	0	0	90	0	0	0	245765	71	0	258	81	0	0
P06	Week 3	30	PS	Antibiotic	0	0	0	0	0	0	0	0	0	0	24	0	1821393	1009	21	254506	0	0	0	0	0	0	0	0	1404	163	0	153	59	12	0	0	115	183	78614	61	0	251	230	21111	0	262	17	0	30
P07	Week 3	30	PS	Antibiotic	0	0	0	0	0	0	0	0	0	0	66	14	1577027	1105868	100	15381	0	0	0	0	0	0	0	281	546694	234	0	95	26	14	11659	0	0	0	149	0	0	0	577225	179537	0	7325	373	0	29
P08	Week 3	31	PS	Antibiotic	0	0	0	0	0	0	0	0	0	0	0	0	3763067	201	13	209	0	0	0	100	0	0	0	0	0	1329	0	77	184	0	0	0	100200	277	4037	394	0	2697	95180	253	0	598	115	0	0
P09	Week 3	30	PS	Antibiotic	2610	0	0	0	0	0	0	0	0	0	55	0	2628027	2098448	44009	1838	0	0	0	105	36	0	0	0	0	0	6917	12	41	99	0	0	38	72	18205	75	0	0	147800	553	0	19506	0	0	0
P10	Week 3	31	PS	Antibiotic	0	0	0	0	0	0	0	0	0	0	0	0	310695	5621204	0	3347	0	0	0	0	0	0	0	0	0	0	0	0	67	0	0	0	0	0	125	0	0	0	160144	1332	13	215428	0	0	0
P11	Week 3	27	PS	Antibiotic	0	0	0	0	0	0	0	0	0	0	0	0	487862	3614571	51	18059	0	0	0	16655	0	146	0	0	0	0	0	0	33	424	0	0	0	0	120	0	0	0	502791	135	0	342496	25	0	0
P13	Week 3	30	PS	Control	0	0	0	0	0	0	0	0	0	0	0	0	2242677	1433924	14	762	0	0	0	34	0	0	0	0	0	0	0	0	0	55	0	0	0	87	219998	113	0	67	603797	59	0	4432	0	0	0
P15	Week 3	25	PS	Antibiotic	0	0	0	0	0	0	1548	161	677	927	0	0	165259	3652383	28	1364	5914	0	0	6521	0	0	0	0	0	0	301	0	47	103	0	0	0	0	10247	508	0	0	129	0	0	8626	0	0	0
[truncated: 75 more columns]

## Sheet: Genus-RelativeAbundance
Individuals	Week	Gestation Week	Cohort	Antibiotic Treatment	Actinomyces	Bacteroides	Bifidobacterium	Citrobacter	Clostridium	Cutibacterium	Enterobacter	Enterococcus	Erysipelatoclostridium	Escherichia	Haemophilus	Klebsiella	Kluyvera	Lacticaseibacillus	Lactobacillus	Ligilactobacillus	Parabacteroides	Phocaeicola	Raoultella	Serratia	Shigella	Staphylococcus	Streptococcus	Veillonella	Others
N01	Week 1	28	NPS	Control	0	0	0.01	0	0	0.05	0	0	0	0	0	0	0	0	0	0	0	0	0	0	0	99.72	0	0	0.21
N02	Week 1	30	NPS	Control	0	0	0.01	0	0	0	0	1.03	0	0	0	0.65	0	0	0	0	0	0	0	0	0	95.86	2.35	0	0.09
N03	Week 1	31	NPS	Control	0	2.04	78.01	0.01	0	0	0.06	0.02	5.65	2.55	0	0.01	0	0	0	0	1.19	5.37	0	0	0.03	3.12	0.02	0.02	1.92
N04	Week 1	28	NPS	Control	0	0	0.02	0.04	0	0	85.23	0	0	0.34	0	0.13	0	0	0	0	0	0	0	0	0	13.92	0.24	0	0.08
N05	Week 1	28	NPS	Control	0	0	0.01	0.04	0	0	89.41	0	0	0.32	0	0.17	0	0	0	0	0	0	0	0	0	9.62	0.36	0	0.05
N06	Week 1	28	NPS	Control	0	0	0.02	0.04	0	0	95.61	0	0	0.36	0	0.12	0	0	0	0	0	0	0	0	0	3.76	0	0.03	0.05
N07	Week 1	28	NPS	Control	0	0	0.01	0.04	0.03	0.01	91.29	0	0	0.34	0	0.14	0	0	0	0	0	0	0	0	0	8.04	0	0	0.08
N08	Week 1	28	NPS	Control	0	0	0.02	0.04	0	0	91.95	0	0	0.29	0	0.12	0	0	0	0	0	0	0	0	0	6	0	1.52	0.05
N10	Week 1	28	NPS	Antibiotic	0	0	0.07	0	0	0	0	92.12	0	0	0	0.01	0	0	0	0	0	0	0	0	0	7.77	0.01	0	0
N11	Week 1	29	NPS	Antibiotic	0	0	0.02	0.02	0	0	0.01	1.74	0	97.88	0	0.05	0	0	0	0	0	0	0	0	0.08	0.17	0	0	0.05
N12	Week 1	31	NPS	Antibiotic	0	0	0.01	0.09	0	0	0.57	0.5	0	0.3	0	97.35	0	0	0	0	0	0	0.11	0	0	0.65	0	0	0.42
N13	Week 1	31	NPS	Antibiotic	0	0	0.01	0.31	0	0	15.77	0.26	0	0.51	0	79.83	0	0	0	0	0	0	0.1	0	0	1.85	0	0	1.36
N14	Week 1	28	NPS	Antibiotic	0.04	0	0.01	0	0	0.1	0	19.62	0	0	0	0	0	0	0	0	0	0	0	0	0	47.21	32.82	0	0.18
N15	Week 1	28	NPS	Antibiotic	0	0	0.03	0.06	0	0	4.13	0.01	0	0.5	0	94.97	0	0	0	0	0	0	0	0.02	0	0.16	0.07	0	0.04
N16	Week 1	29	NPS	Antibiotic	0	0	10.13	0.01	0	0.02	0.01	0	0	0.01	3.63	0.01	0.53	0.01	8.93	0.02	0	0	0	0	0	21.97	27.88	26.51	0.33
N17	Week 1	29	NPS	Antibiotic	0	0	0.59	0	0	0	0.02	0	0	0.01	0	0	0	0	0	0	0	0	0	0	0	25.1	57.18	17.05	0.04
N18	Week 1	30	NPS	Antibiotic	0	0	0.03	0.71	0	0	0.29	0	0	1.66	0	5.96	0.03	0	0	0	0	0	79.87	0.07	0	9.39	0	0	1.99
N19	Week 1	28	NPS	Control	0	0	0.01	0	0	0	0.01	9.86	0	89.8	0	0.02	0	0	0	0	0	0	0	0	0.07	0.01	0.01	0	0.21
P02	Week 1	30	PS	Antibiotic	0	0	81.07	0	0	0	0	0.03	0	0.01	0	0	0	0	0	0	0	0	0	0	0	18.87	0	0	0
P03	Week 1	30	PS	Antibiotic	0	0	15.89	0.01	0	0	0.01	0	0	83.39	0	0.06	0	0	0	0	0	0	0	0	0.49	0.03	0	0	0.11
P04	Week 1	33	PS	Control	0	0	0.09	0	0	0	0	91.98	0	0	0	0.01	0	0	1.9	0	0	0	0	0	0	5.99	0.02	0	0
P05	Week 1	30	PS	Control	0	0	76.91	0	0	0	0	0.01	0	0.01	0	0.01	0	0	0.08	0	0	0	0	0	0	21.66	1.13	0	0.19
P06	Week 1	30	PS	Antibiotic	0	0	65.68	0	0	0	0.01	0	0	0.01	0	0	0	0	3.75	0	0	0	0	0	0	30.54	0	0	0.01
P07	Week 1	30	PS	Antibiotic	0	0	46.87	0	0	0	0	0	0	0	0	0.01	0	0	14.33	0	0	0	0	0	0	38.76	0	0	0.01
P08	Week 1	31	PS	Antibiotic	0	0	83.74	0.05	0	0	6.32	0.12	0	0.03	0	0.03	0	0	0	0	0	0	0	0	0	9.54	0.01	0	0.16
P10	Week 1	31	PS	Antibiotic	0	0	0.27	0	0	0	0	0	0	0.02	0	0	0	0	0	0	0	0	0	0	0	99.68	0	0	0
P11	Week 1	27	PS	Antibiotic	0	0	60.85	0	0	0	0	1.51	0	0	0	0.01	0	0	0.08	0	0	0	0	0	0	37.55	0	0	0
P12	Week 1	27	PS	Antibiotic	0	0	0.74	0	0	0	0	1.19	0	0	0	0	0	0	0.01	0	0	0	0	0	0	98.03	0	0	0.02
P14	Week 1	30	PS	Antibiotic	0	0	97.59	0.01	0.25	0	0.61	0	0	0.01	0	0.38	0	0.47	0.02	0	0	0	0	0	0	0.65	0.01	0	0
N01	Week 2	28	NPS	Control	0	0	0.01	0.14	0	4.74	0.1	0.7	0	0.15	0	75.03	0	0	0	0	0	0	0.06	0.03	0	18.75	0	0	0.29
N02	Week 2	30	NPS	Control	0	0	0.03	0	0	11.98	0.59	21.3	0	0.09	0.01	64.82	0	0	0	0	0	0	0.05	0	0	1.08	0.01	0.01	0.03
N03	Week 2	31	NPS	Control	0	14.72	63.99	0.02	0	0	0	0.01	5.29	6.93	0	0.01	0	0	0	0	1.2	2.81	0	0	0.03	3.06	0.02	0	1.89
N04	Week 2	28	NPS	Control	0	0	0.01	0.05	0	0	67.17	0	0	0.24	0	6.44	0	0	0	0	0	0	0.01	0	0	6.9	16.57	2.4	0.2
N05	Week 2	28	NPS	Control	0	0	8.13	0.03	0	0	51.59	0	0	0.22	0	6.79	0	0	0	0	0	0	0.01	0	0	0.89	18.63	13.56	0.14
N06	Week 2	28	NPS	Control	0	0	0.03	0.04	0	0.17	77.34	0	0	0.24	0	0.1	0	0	0	0	0	0	0	0	0	8	0	14.04	0.04
N07	Week 2	28	NPS	Control	0	0	0.01	0.04	1.48	0.07	86.09	0	0	0.3	0	0.11	0	0.01	0	0	0	0	0	0	0	5.13	0	6.38	0.36
N08	Week 2	28	NPS	Control	0	0	0.02	0.04	0.01	0.04	82.22	0	0	0.31	0	0.1	0	0	0	0	0	0	0	0	0	2.9	0	14.3	0.05
N09	Week 2	30	NPS	Control	0	0	0.02	0.01	0.15	9.71	0.01	9.46	0	77.43	0	2.75	0	0	0	0	0	0	0	0	0.06	0.12	0.02	0	0.25
N10	Week 2	28	NPS	Antibiotic	0	0	0.73	0	0	2.13	0.01	24.55	0	70.35	0	0.01	0	0	0	0	0	0	0	0	0.07	0.81	0	1.28	0.05
N11	Week 2	29	NPS	Antibiotic	0	0	0.01	0.02	0	0	0	1.95	0	97.81	0	0.05	0	0	0	0	0	0	0	0	0.07	0.05	0	0	0.04
N12	Week 2	31	NPS	Antibiotic	0	0	77.57	0.15	0.02	0	2.57	1.86	0	0.27	0.07	15.92	0.6	0	0	0	0	0	0.01	0	0	0.44	0.01	0.17	0.32
N13	Week 2	31	NPS	Antibiotic	0	0	0.01	2.42	0	0.32	11.56	5.78	0	0.7	0.53	77.41	0.09	0	0	0	0	0	0.07	0.01	0.01	0.66	0.01	0.02	0.42
N14	Week 2	28	NPS	Antibiotic	7.75	0	0.02	0	0	1.71	0.01	16.65	0	0.01	1.85	0	0	0	0	0	0	0	0	0	0	16.38	43.54	11.62	0.46
N15	Week 2	28	NPS	Antibiotic	0	0	0.02	1.51	1.74	0	3.27	0	0	0.44	0.04	91.15	0	0	0	0	0	0	0.41	0.02	0	0.06	0	0.41	0.93
N16	Week 2	29	NPS	Antibiotic	0	0	17.77	0.01	0	0	0.02	0	0	74.15	0	0.04	0	0	0	0	0	0	0	0	2.28	0.96	0.3	3.31	1.17
N17	Week 2	29	NPS	Antibiotic	0	0	21.18	0.01	0	0	0.02	0	0	72.51	0	0.03	0	0	0.15	0	0	0	0	0	1.69	2.14	0.03	1.22	1
N18	Week 2	30	NPS	Antibiotic	0	0	73.04	0.04	0.37	0	0.03	5.01	0	0.17	0	0.43	0	0	0	0	0	0	6.69	0.01	0	10.22	1.29	2.51	0.19
N19	Week 2	28	NPS	Control	0	0	0.01	0	0	0	0	4.11	0	95.66	0	0.02	0	0	0	0	0	0	0	0	0.06	0	0.01	0	0.1
P01	Week 2	29	PS	Antibiotic	0	0	83.64	0	0	0	0.01	0	0	4.49	0	0	0	0	0.39	8.08	0	0	0	0	0.01	2.66	0.02	0	0.68
P02	Week 2	30	PS	Antibiotic	0	0	91.21	0	0.22	0	0	0.02	0	0.01	0	0.01	0	0	0	0	0	0	0	0	0	8.5	0.01	0	0.02
P03	Week 2	30	PS	Antibiotic	0	0	95.88	0	0	0	0.06	0	0	3.61	0.01	0.01	0	0	0.22	0	0	0	0	0	0.02	0.14	0.04	0	0.01
P04	Week 2	33	PS	Control	0	0	82.91	0	0	1.54	0.15	8.18	0	0	0	0	0	0	0.13	0	0	0	0	0	0	0.64	6.43	0	0.02
P05	Week 2	30	PS	Control	0	0	96.15	0	0	0.07	0	0.36	0	0	0	0	0	0.42	0.29	0	0	0	0	0	0	2.63	0.07	0	0.01
P06	Week 2	30	PS	Antibiotic	0	0	87.14	0	0	0	0.01	10.11	0	0.01	0	0	0	0	0.05	0	0	0	0	0	0	0.92	0	0	1.75
P07	Week 2	30	PS	Antibiotic	0	0	86.32	0	0	0	0	3.66	0	0.04	0	8.07	0	0	0.02	0	0	0	0	0	0	1.83	0.03	0	0.01
P08	Week 2	31	PS	Antibiotic	0	0	77.7	0	0	0	0.2	14.68	0	0.03	0	0.01	0	0	0.08	0	0	0	0	0	0	7.12	0.03	0	0.15
P09	Week 2	30	PS	Antibiotic	0	0	81.07	0	0	0	7.48	9.06	0	0.31	0	0.19	0	0	0.22	0	0	0	0	0	0	0.77	0.22	0	0.66
P10	Week 2	31	PS	Antibiotic	0	0	76.46	0	0	0	0	1.58	0	21.44	0	0.01	0	0	0.26	0	0	0	0	0	0.02	0.21	0	0	0.02
P11	Week 2	27	PS	Antibiotic	0	0	96.79	0	0	0	0	0.13	0	0	0	0	0	0	0	0	0	0	0	0	0	3.01	0	0	0.05
P12	Week 2	27	PS	Antibiotic	0	0	87.21	0	0	0	0	11.94	0	0.01	0	0.01	0	0	0	0	0	0	0	0	0	0.8	0	0	0.04
P13	Week 2	30	PS	Control	0	0	76.77	0	0	0	10.97	8.04	0	0.44	0	0.26	0	0	0.7	0	0	0	0	0	0	1.15	0.27	0	1.37
P14	Week 2	30	PS	Antibiotic	0	0	94.84	0.63	0.05	1.05	0.07	0.66	0	0.04	0	1.52	0	0.76	0	0	0	0	0.06	0	0	0.21	0	0.02	0.1
P15	Week 2	25	PS	Antibiotic	0	0.27	61.87	3.96	0	0	0.44	0	0	0.42	0	20.96	0	0	0.04	0	6.58	0.03	0.03	0	0	5.05	0	0	0.35
N01	Week 3	28	NPS	Control	0	0	0.02	0.12	0.88	0.06	0.09	3.84	0	0.29	0	81.31	0	0	0	0	0	0	0.06	0.02	0	13.11	0	0	0.19
N02	Week 3	30	NPS	Control	0	0	0.02	0.01	0	3.89	0.54	14.34	0	0.08	0.21	72.75	0	0	0	0	0	0	0.13	0	0	0.56	0.04	6.77	0.65
N03	Week 3	31	NPS	Control	0	10.46	41.69	0.02	0	0	0.07	0.01	4.24	1.66	0	39	0	0	0	0	0.09	0.39	0	0	0.02	0.14	0.01	0.01	2.18
N04	Week 3	28	NPS	Control	0	0	0.01	0.26	0	1.95	2.61	1.2	0	0.22	0	61.84	0	0	0	0	0	0	0.13	0	0.04	3.41	27.75	0.01	0.58
N05	Week 3	28	NPS	Control	0	0	1.78	0.04	0	0.77	28.8	0.4	0	0.34	0	45.94	0	0	0	0	0	0	0.11	0	0	1.44	19.27	0.94	0.17
N09	Week 3	30	NPS	Control	0	0	0.02	0.01	1.64	10.56	0	17.84	0	66.32	0	2.24	0	0	0	0	0	0	0	0	0.05	0.43	0.08	0	0.79
N10	Week 3	28	NPS	Antibiotic	0	0	4.02	0	2.26	0	0.01	10.93	0	75.31	0.24	0.02	0	0	0	0	0	0	0	0	0.08	3.67	0.01	3.31	0.14
N11	Week 3	29	NPS	Antibiotic	0	0	4.37	0.02	1.8	0	0.04	1	0	91.91	0	0.11	0	0	0	0	0	0	0	0	0.07	0.6	0.03	0	0.06
N12	Week 3	31	NPS	Antibiotic	0	0	53.83	0.27	0.83	0	8.04	4	0	0.24	0.03	16.24	2.64	0	0	0	0	0	0.03	0	0	1.57	0.01	12.13	0.11
N13	Week 3	31	NPS	Antibiotic	0	0	48.92	2.78	0	0.05	10.26	5.74	0	0.2	0.03	25.31	0	0	0	0	0	0	0.02	0	0	1.66	0.02	4.83	0.18
N14	Week 3	28	NPS	Antibiotic	0.02	0	0.05	0	0	0.02	0.01	52.87	0	0.03	18.16	0	0	0	0	0	0	0	0	0	0	3.64	6.18	18.88	0.14
N15	Week 3	28	NPS	Antibiotic	0	0	0.04	3.04	0.93	0	1.19	0	0	1.36	0.25	81.41	0	0	0	0	0	0	10.72	0.03	0	0.11	0	0.08	0.83
N16	Week 3	29	NPS	Antibiotic	0	0	31.77	0.01	0	0	0.03	3.06	0	38.58	0	16.06	0	0	0.77	0	0	0	0.14	0	1.23	0.92	6.54	0.32	0.55
N17	Week 3	29	NPS	Antibiotic	0	0	9.99	0.01	0	0.01	0.05	11.59	0	47.51	0	0.08	0	0	0.13	0	0	0	0.39	0	1.19	0.22	27.81	0	1.02
N18	Week 3	30	NPS	Antibiotic	0	0	68.03	0.05	0.46	0	0.05	4.72	0	0.14	1.39	0.44	0	0	0	0	0	0	7.01	0.01	0	2.86	5.4	8.5	0.95
N19	Week 3	28	NPS	Control	0	0	0.01	0	0	0	0	12.98	0	86.56	0	0.02	0	0	0	0	0	0	0	0	0.06	0.01	0	0	0.36
P01	Week 3	29	PS	Antibiotic	0	0	23.83	0	0.02	0	0.01	0.01	0	72.6	0	0	0	0	0.49	2.59	0	0	0	0	0.33	0.04	0.01	0	0.07
P02	Week 3	30	PS	Antibiotic	0	0	91.65	0	0.43	0.04	0.01	0	0	0.01	0	0	0	0	0.02	0	0	0	0	0	0	7.72	0.03	0.02	0.07
P03	Week 3	30	PS	Antibiotic	0	0	93.11	0	0	0	0.01	0	0	6.38	0.12	0	0	0	0.26	0	0	0	0	0	0.01	0.08	0.02	0	0.01
P04	Week 3	33	PS	Control	0	0	77.84	0.02	0	1.14	1.04	8.17	0	0.01	0	0.03	0	0	0.86	0	0	0	0	0	0	0.98	9.9	0	0.02
P05	Week 3	30	PS	Control	0	0	87.44	0	0	0.09	0	4.05	0	0	0	0	0	2.64	1.07	0	0	0	0	0	0	4.53	0.12	0	0.06
P06	Week 3	30	PS	Antibiotic	0	0	93.9	0	0.06	0	3.61	1.08	0	0.01	0	0.01	0	0	0	0	0	0	0	0	0	0.39	0.02	0.51	0.39
P07	Week 3	30	PS	Antibiotic	0	0	48.24	0	9.78	0	0	13.53	0	0.13	0	24.8	0	0	0.23	0	0	0	0	0	0	2.75	0.02	0.26	0.25
P08	Week 3	31	PS	Antibiotic	0	0	91.29	0	0	0.01	2.63	2.32	0	0.01	0	0.01	0	0	0	0	0	0	0	0	0	3.16	0.52	0	0.05
P09	Week 3	30	PS	Antibiotic	0	0	82.72	0	0	0.08	0.32	2.58	0	0.34	0	3.52	0	0	2.21	0	0	0	0	5.69	0	0.45	0.75	0	1.31
P10	Week 3	31	PS	Antibiotic	0	0	93.69	0	0	0	0	2.55	0	3.41	0	0.08	0	0	0.01	0	0	0	0	0	0	0.06	0.18	0	0.01
P11	Week 3	27	PS	Antibiotic	0	0	81.15	0.35	0	0.01	0	9.91	0	6.75	0	0.01	0	0	0	0	0	0	0	0	0	1.62	0	0.01	0.18
P13	Week 3	30	PS	Control	0	0	79.78	0	0	0	4.82	13.1	0	0.1	0	0.02	0	0	0	0	0	0	0	0	0	2.1	0.01	0	0.06
P15	Week 3	25	PS	Antibiotic	0	0.24	75.59	0.13	0	0	0.21	0	0	0.17	0	17.18	0	0	0	0	5.11	0.02	0.01	0	0	1.2	0	0	0.13

## Sheet: Species-RelativeAbundance
Individuals	Week	Gestation Week	Cohort	Antibiotic Treatment	Bacteroides fragilis	Bacteroides uniformis	Bifidobacterium animalis	Bifidobacterium bifidum	Bifidobacterium breve	Bifidobacterium dentium	Bifidobacterium longum	Citrobacter freundii	Citrobacter koseri	Clostridium perfringens	Cutibacterium avidum	Enterobacter asburiae	Enterobacter hormaechei	Enterobacter roggenkampii	Enterococcus faecalis	Enterococcus faecium	Erysipelatoclostridium ramosum	Escherichia coli	Haemophilus parainfluenzae	Klebsiella aerogenes	Klebsiella grimontii	Klebsiella michiganensis	Klebsiella oxytoca	Klebsiella pneumoniae	Kluyvera ascorbata	Lacticaseibacillus rhamnosus	Lactobacillus acidophilus	Lactobacillus gasseri	Ligilactobacillus animalis	Parabacteroides distasonis	Phocaeicola vulgatus	Raoultella ornithinolytica	Raoultella terrigena	Serratia marcescens	Staphylococcus aureus	Staphylococcus epidermidis	Staphylococcus haemolyticus	Staphylococcus hominis	Staphylococcus lugdunensis	Staphylococcus warneri	Streptococcus agalactiae	Streptococcus anginosus	Streptococcus equinus	Streptococcus periodonticum	Streptococcus salivarius
N01	Week 1	28	NPS	Control	0	0	0	0.00432961	0.00387603	0	0.0005223	0	0	0	0.0310907	0	0.00156691	0	0.00207546	0	0	0.00266649	0	0	0	0	0	0.00399973	0	0	0	0	0	0	0	0	0	0	0.368677	91.4	0.338287	1.96281	5.54525	0.0176895	0	0	0	0	0
N02	Week 1	30	NPS	Control	0	0	0	0.00343539	0.00326044	0.00022266	0.00087475	0	0	0	0.00399206	0	0.00314911	0	1.03354	0.00041352	0	0.00326044	0	0	0.635771	0.00419882	0.00168589	0.00739564	0	0	0	0	0	0	0	0.00152684	0	0	1.95162	48.4418	0.750888	39.5445	0.0962228	5.02016	0.24913	1.11496	0.00071571	0.239698	0.00165408
N03	Week 1	31	NPS	Control	1.25933	0.412128	0	0.0367236	70.9997	0.00209958	6.99506	0.00904728	0	0	0	0	0.0607924	0	0.0152506	0	5.6627	2.56458	0	0.00026722	0	0	0	0.00494356	0	0	0	0	0	1.15446	5.18241	0	0	0	0.0399493	3.06277	0.0112805	0.00412281	0	0.0010307	0	0.00288215	0	0	0
N04	Week 1	28	NPS	Control	0	0	0	0.00990786	0.00549138	0	0.00067766	0.013413	0	0	0	0.139925	84.5478	0.272186	0.00308452	0	0	0.341471	0	0.00133195	0	0.00037388	0	0.126979	0	0	0	0	0	0	0	0	0	0	0.757671	11.5387	1.65377	0.00824876	0.00102817	0.0153058	0.015002	0.14794	0	0.0327146	0
N05	Week 1	28	NPS	Control	0	0	0	0.00721438	0.00405912	0	0.00080525	0.0142151	0	0	0.00016434	0.146375	88.6791	0.289068	0.00230071	0	0	0.323168	0	0.00192274	0.00249792	0.00519304	0.00024651	0.165125	0	0	0	0	0	0	0	0	0	0	0.231139	9.34476	0.0248477	0.019326	0.00106819	0.00954796	0.0230236	0.211304	0	0.04608	0
N06	Week 1	28	NPS	Control	0	0	0	0.0104991	0.0105902	0.00043746	0.00202327	0.0140353	0	0	0.00036455	0.141993	94.9178	0.29762	0.00092961	0	0	0.362565	0	0.00147644	0.00034633	0.00069265	0	0.118042	0	0	0	0	0	0.00047392	0	0	0.00273414	0	0.101418	3.22102	0.296417	0.149612	0.00156758	0.00590575	0	0	0	0	0
N07	Week 1	28	NPS	Control	0	0	0	0.00418214	0.00371249	0.00040256	0.00076039	0.0139107	0	0.00545691	0	0.135551	90.641	0.287181	0.00055911	0	0	0.346849	0	0.00185624	0	0	0	0.139554	0	0	0	0	0	0	0	0	0.00123004	0	0.159794	7.54753	0.330725	0.0200161	0.00071566	0.0123228	0	0	0	0	0
N08	Week 1	28	NPS	Control	0	0	0	0.0101148	0.00954854	0.00052722	0.00173787	0.013571	0	0	0.00050769	0.133621	91.2741	0.281789	0.00181598	0	0	0.289014	0	0.00148403	0	0.00078107	0	0.114993	0	0	0	0	0	0	0	0	0.00134734	0	0.120753	5.49824	0.391158	0.00425682	0.00050769	0.00917754	0	0	0	0	0.00109349
N10	Week 1	28	NPS	Antibiotic	0	0	0	0.0704814	0.00407516	0	0.00030951	0	0	0	0	0	0.00183984	0	92.2567	0.0276492	0.00018914	0.00323262	0	0.00711864	0	0	0	0.00380005	0	0	0	0	0	0	0	0	0	0	0.314338	1.47511	5.75126	0.0567428	0.00202898	0.00311226	0	0.0003267	0	0	0
N11	Week 1	29	NPS	Antibiotic	0	0	0.00015966	0.0122457	0.00641823	0	0.0011176	0.010729	0.00271418	0	0.00033528	0	0.00336877	0	1.73568	0	0.00019159	97.8879	0	0.00044704	0	0.00023949	0	0.0510106	0	0	0	0	0	0	0	0	0	0	0	0.00498131	0.159402	0.00022352	0	0	0	0.00092601	0	0	0
N12	Week 1	31	NPS	Antibiotic	0	0	0	0.00814602	0.0046135	0	0.00090726	0.0529491	0	0	0.00030885	0.290168	0.103813	0.158249	0.516925	0.00036676	0	0.30756	0	0.0884287	78.3781	1.5656	0.754375	15.7264	0	0	0	0	0	0	0	0.0773872	0.0011582	0	0.00372555	0.204326	0.443784	0.00756692	0.00027025	0.00044398	0	0	0	0	0
N13	Week 1	31	NPS	Antibiotic	0	0	0	0.00504527	0.00486902	0.00033048	0.00063892	0.252484	0	0	0.00030845	14.9034	0.765405	0.37606	0.271828	0	0	0.509925	0	0.0673951	71.459	1.44683	0.676881	5.27123	0	0	0	0	0	0	0	0.0721099	0.0014541	0.00050673	0.0279363	1.25654	0.584238	0.0232435	0.00052876	0.00612483	0	0	0	0	0
N14	Week 1	28	NPS	Antibiotic	0	0	0	0.00516251	0.00538773	0.00027718	0.00095281	0	0	0	0.102194	0	0.00441759	0	20.174	0.00644448	0	0.00512787	0	0	0	0	0	0	0	0	0	0	0	0	0	0	0	0	0.572952	40.2646	5.74586	0.00639251	0.311362	0.0313562	4.18034	18.5208	0.0129236	4.12495	0.019576
N15	Week 1	28	NPS	Antibiotic	0.00056631	0	0.00612453	0.0117667	0.0074669	0	0.00100677	0.057386	0	0	0.00257986	0.00230719	4.06407	0.0275814	0.00532751	0	0.00027267	0.499401	0	0.00526458	0.169494	0.165719	0.020492	93.3304	0	0	0.00025169	0	0	0	0	0	0	0.0194433	0.00996285	0.0139899	0.138012	0.00056631	0.00027267	0	0.00442561	0.0381525	0	0.00895608	0
N16	Week 1	29	NPS	Antibiotic	0	0	0	0.00860169	0.45502	0.88061	9.16041	0.010137	0	0	0.00090642	0.00053645	0.00804674	0	0.00070293	0.00419911	0	0.00697384	3.71454	0.00035147	0.00151686	0.00061044	0.00046246	0.00190532	0	0	0	9.0436	0	0	0	0	0	0	0.121256	17.6593	1.81207	0.0112469	1.82552	1.31068	0.0166484	0.610461	0.813442	0	10.1633
N17	Week 1	29	NPS	Antibiotic	0	0	0	0.00639275	0.0325083	0	0.599547	0	0	0	0.000363	0	0.0260953	0	0.00080666	0	0	0.0145601	0	0	0	0	0	0	0	0	0	0	0	0	0	0	0	0	0.333089	17.7609	7.69236	0.125899	1.06452	0.107063	0.0478347	0.054288	4.77186	0	46.7653
N18	Week 1	30	NPS	Antibiotic	0	0	0	0.0126115	0.0108278	0.00075367	0.00173345	0.382038	0.00839091	0.00035172	0.00062806	0	0.0325838	0.0418792	0.00170833	0	0	1.69285	0	0.026253	0.333275	0.633488	0.991233	2.34677	0	0	0	0	0	0	0	24.7434	56.2716	0.0326843	0.053737	4.70069	4.70707	0.0234393	0.0781309	0.001231	0	0	0	0	0
N19	Week 1	28	NPS	Control	0	0	0	0.00502781	0.00481591	0.00026969	0.00067423	0.00130993	0	0	0.00032748	0	0.00878422	0	9.86841	0.00130993	0	89.8239	0	0.0036023	0	0	0	0.0163163	0	0	0	0	0	0	0	0	0	0	0.00200342	0.00156035	0.00034675	0.00090539	0	0	0.00414168	0	0	0	0
P02	Week 1	30	PS	Antibiotic	0	0	0	81.0609	0.00669406	0.00092749	0.00558511	0	0	0	0.00030244	0	0.00302443	0	0.0278247	0	0	0.0146181	0	0	0	0	0	0	0	0	0.00344785	0	0	0	0	0	0	0	0.0991205	18.7241	0.0101621	0.00266149	0.00078635	0.00996044	0	0	0	0	0
P03	Week 1	30	PS	Antibiotic	0	0	0	15.8894	0.00750853	0.00053022	0.00224059	0.00087229	0.00449828	0	0.00032497	0	0.00622575	0	0.0009065	0	0	83.4434	0	0	0	0.00037628	0	0.0636258	0	0	0.00316419	0	0	0.00035918	0	0	0	0	0.00456669	0.0226795	0.00068415	0.00042759	0	0	0	0	0	0	0.00401937
P04	Week 1	33	PS	Control	0	0	0	0.080015	0.00500559	0	0.00129609	0	0	0	0.00022346	0	0.00271136	0	91.9689	0.0285736	0	0.00381378	0	0.00031285	0	0	0	0.00467784	0	0	1.90506	0	0	0	0	0	0	0	0.0235382	5.93721	0.00676351	0.00274116	0.00141527	0	0	0	0	0	0
P05	Week 1	30	PS	Control	0	0	0	76.9952	0.135957	0.00877523	0.368383	0	0	0	0	0	0.00344741	0	0.0042505	0.00428968	0	0.00524947	0	0.00023505	0	0.00135154	0	0.00575874	0	0	0.0791729	0	0	0	0	0	0	0	0.131903	21.4359	0.0246999	0.23035	0.00164536	0	0	0.00150824	0	0	0.0290679
P06	Week 1	30	PS	Antibiotic	0	0	0	65.6938	0.00750135	0.00126507	0.00616501	0	0	0	0.00023163	0	0.00841007	0	0.00090872	0.00126507	0	0.00885552	0	0	0	0	0	0	0	0	3.75109	0	0.000196	0	0	0	0	0	0.125919	7.596	5.80439	0.0147711	0.00128289	16.6229	0	0	0	0	0
P07	Week 1	30	PS	Antibiotic	0	0	0	46.8719	0.00784429	0.0002002	0.0083903	0	0	0	0.000273	0	0.00343984	0	0.00293023	0	0	0.00429525	0	0.0002548	0.00185642	0.00136502	0	0.00480486	0	0	14.3365	0	0	0	0	0	0	0	0.209393	8.56606	19.4666	0.448107	0.00294843	9.87696	0	0	0	0	0
P08	Week 1	31	PS	Antibiotic	0	0	0	83.8049	0.015828	0.00048566	0.00655637	0.00465789	0	0	0.00030906	1.94475	4.26286	0.0499565	0.122275	0.00066226	0	0.0339518	0	0.00079471	0.0019647	0.00064018	0	0.0275058	0	0	0.00044151	0	0	0	0	0	0	0	0.0343934	7.59539	1.74636	0.00185433	0.00024283	0.00657845	0	0	0	0	0
P10	Week 1	31	PS	Antibiotic	0.00020293	0	0	0.184747	0.0823219	0	0.00271926	0	0	0	0	0	0.00137992	0	0.00392331	0.00022999	0	0.0228634	0	0.00017587	0	0	0	0.00374744	0	0	0.00451857	0	0	0	0	0	0	0	0.0916026	0.9101	98.4182	0.0348363	0.00258397	0	0	0	0	0	0
P11	Week 1	27	PS	Antibiotic	0	0	0	60.8502	0.00940866	0.00045393	0.00427104	0	0	0	0	0	0.0024966	0	1.51065	0.00078406	0	0.0044361	0	0	0	0	0	0.00482813	0	0	0.0763009	0	0	0	0	0	0	0	0.152767	7.72721	29.5192	0.0880205	0.00930549	0.0136178	0	0	0	0	0
P12	Week 1	27	PS	Antibiotic	0	0	0	0.729213	0.00618778	0	0.0055923	0	0	0	0.00015534	0	0.002123	0	1.18694	0.00133335	0	0.00348224	0	0.00019418	0	0	0	0.00368937	0	0	0.0124921	0	0	0	0	0	0	0	0.582557	55.1152	42.2382	0.0229	0.00638196	0.0029256	0	0	0	0	0
P14	Week 1	30	PS	Antibiotic	0	0	0	17.3175	80.3595	0.00041293	0.028362	0.00047813	0	0.24663	0.00047813	0	0.529336	0.0026732	0.0011084	0	0	0.00864986	0	0	0.2751	0.00801959	0.0030644	0.0636351	0	0.467679	0.0205814	0	0	0	0	0.00115187	0	0	0.0116925	0.55107	0.0814564	0.00126053	0.00565066	0.00165173	0	0	0	0	0
N01	Week 2	28	NPS	Control	0	0	0	0.00651418	0.00476855	0	0.00055349	0.0385103	0.0146888	0	4.33001	0	0.0393618	0.024822	0.709024	0	0	0.148698	0	0.0068335	15.0975	53.3182	0.833517	4.63916	0	0	0	0	0	0	0	0.0428318	0.0222248	0.00972869	0.857956	15.4902	0.0399579	0.716879	1.82563	0.00589682	0	0.0007238	0	0	0
N02	Week 2	30	NPS	Control	0	0	0.00590911	0.0131531	0.00418266	0.00033817	0.00231381	0.00160187	0	0	12.0633	0	0.59383	0.00478781	21.602	0.00325713	0	0.0887791	0.00521497	0.00169086	27.8926	34.7927	0.378326	1.23011	0	0	0	0	0.00039157	0	0	0.0503876	0.00021358	0.00138829	0.0134201	1.02954	0.00039157	0.0451727	0.00017799	0.00030258	0	0	0	0	0
N03	Week 2	31	NPS	Control	4.75519	9.0495	0	0.0453241	59.7375	0.00154164	4.35472	0.0226428	0	0	0	0	0.00321817	0	0.00766964	0	5.31787	6.97376	0	0.00023125	0	0	0	0.00454783	0	0	0	0	0	1.16846	2.70233	0	0	0	0.0368836	3.01611	0.0116972	0.00369993	0.00034687	0.0010406	0	0.00210048	0	0	0
N04	Week 2	28	NPS	Control	0.00036337	0	0	0.00706293	0.00669957	0	0.00104468	0.0123317	0	0.00036337	0	0.113938	67.0933	0.220859	0.00208936	0	0	0.240662	0	0.00794864	5.30437	0.118117	0.0695165	0.841806	0	0	0	0	0	0	0	0.00529152	0	0	3.15897	3.00833	0.784803	0.0225514	0.0116504	0.00136262	1.05235	10.027	0.00179412	2.23082	0.00972005
N05	Week 2	28	NPS	Control	0	0	8.22639	0.0060589	0.00311133	0	0.00061408	0.0100299	0	0	0.00341837	0.0998286	51.4485	0.177571	0.00284523	0	0	0.222706	0	0.00743034	4.11172	0.838544	0.0383185	1.7475	0	0	0.00022516	0	0	0	0	0.00824911	0.00200599	0	0.0089246	0.643881	0.214027	0.0167439	0.00874038	0.00045032	1.17571	11.2728	0.00165801	2.50259	0.00953868
N06	Week 2	28	NPS	Control	0	0	0	0.0096681	0.0188456	0.0003066	0.00098112	0.0132451	0	0	0.00108332	0.123049	76.6643	0.246608	0.0009198	0	0	0.238432	0	0.00136948	0	0	0	0.0972942	0	0.0016352	0.00022484	0	0	0	0	0	0	0	1.44944	6.20733	0.306722	0.00666343	0.0018396	0.0101382	0	0.00226884	0	0	0.0003066
N07	Week 2	28	NPS	Control	0	0	0	0.00402066	0.00520441	0.00034696	0.00051024	0.012613	0	1.49409	0.0002245	0.134723	85.3807	0.281018	0.00163276	0	0	0.305672	0	0.00185726	0	0	0	0.109823	0	0	0	0	0	0	0	0	0	0	0.0563913	4.9499	0.112129	0.0196135	0.00097965	0.00157153	0	0.00136743	0	0	0.00032655
N08	Week 2	28	NPS	Control	0	0	0	0.00803134	0.00772318	0.00042372	0.00129041	0.0116907	0	0.00500755	0.0004815	0.128212	81.5174	0.260739	0.00152152	0	0	0.313511	0	0.00129041	0	0	0	0.102944	0	0	0	0	0	0.0002889	0	0	0.00096299	0	0.0495169	2.76315	0.090521	0.00182968	0.00042372	0.00184894	0	0.00429494	0	0	0
N09	Week 2	30	NPS	Control	0	0	0	0.00800478	0.00666077	0.00063248	0.00108707	0.00778737	0.00201602	0.148	9.69326	0.00037553	0.00644336	0	9.46618	0.0026485	0	77.5076	0	0.00031624	0	0.00102778	0	2.72661	0	0	0	0	0	0	0	0	0	0	0.00328097	0.057338	0.0608561	0.00114636	0	0.00061271	0.00217414	0.00579112	0	0	0
N10	Week 2	28	NPS	Antibiotic	0	0	0.00021037	0.0112336	0.0370457	0	0.676394	0.00109391	0	0	2.12715	0	0.00336588	0.00092562	24.5681	0.00757322	0	70.3627	0	0.00025244	0	0.00044177	0	0.0122644	0	0	0	0	0	0	0	0	0	0	0.0108129	0.446862	0.344813	0.00151464	0.00031555	0.0007994	0	0.00075732	0	0	0
N11	Week 2	29	NPS	Antibiotic	0	0	0	0.00764774	0.00511137	0	0.00050212	0.00852323	0.00240762	0	0	0	0.00243337	0.000206	1.95496	0	0	97.8119	0	0.00032187	0	0.00032187	0.0002575	0.0467877	0	0	0	0	0	0	0	0.00032187	0	0	0.00338612	0.00224025	0.0412385	0.00012875	0	0	0	0.00045062	0	0	0
N12	Week 2	31	NPS	Antibiotic	0.00030762	0	0	0.127894	76.8318	0.0198224	1.36494	0.123011	0	0.0209183	0.00098055	0.288684	1.80344	0.449648	1.8774	0.00136508	0.00021149	0.27611	0.0661196	0.0728681	6.20728	7.82751	0.117435	0.892374	0.608996	0	0	0	0	0	0	0.00830581	0	0.00184574	0.00703686	0.371531	0.0598518	0.00196109	0	0.00034608	0	0.00082674	0	0	0
N13	Week 2	31	NPS	Antibiotic	0	0	0	0.00504062	0.00564069	0.00050006	0.0008401	1.94584	0.230588	0	0.32576	5.20514	2.9665	3.37647	5.89262	0.0032404	0	0.714047	0.514963	0.341702	35.3321	35.9665	0.603654	4.70201	0.0874507	0	0	0	0	0	0	0.0427852	0.00142017	0.00616075	0.0109613	0.454296	0.179342	0.00314038	0.00852104	0.00104013	0	0.00278034	0	0	0.00050006
N14	Week 2	28	NPS	Antibiotic	0	0	0	0.00710189	0.00934335	0.00035392	0.00148644	0	0	0	1.89887	0	0.00561545	0	18.4937	0.00504919	0	0.00592218	2.00797	0	0	0	0	0.00195833	0	0	0	0	0	0	0	0	0	0	0.247174	12.221	5.18662	0.00828161	0.00092018	0.0136139	2.36106	10.1566	0.00726705	2.17098	0.0145341
N15	Week 2	28	NPS	Antibiotic	0	0	0	0.0113327	0.00787912	0	0.00115809	1.18038	0	1.75018	0.0002068	0.00175781	3.2092	0.0255193	0.00434282	0	0	0.43846	0.0391268	0.00587315	0.255461	0.216169	0.0190464	89.7941	0	0	0.00024816	0	0	0	0	0.387194	0.00233685	0.0177849	0	0.0178883	0.0368933	0	0.00022748	0	0	0.00101333	0	0	0
N16	Week 2	29	NPS	Antibiotic	0	0	0	0.0127831	0.357591	9.92218	7.47718	0.00380772	0	0	0.0002929	0	0.019729	0	0.00075318	0	0	74.2863	0	0	0	0	0	0.0398346	0	0	0	0.00332652	0	0	0	0	0	0	0.0193733	0.869143	0.0438306	0.00179925	0.0230137	0.00161096	0	0.00966574	0.00085778	0	0.030127
N17	Week 2	29	NPS	Antibiotic	0	0	0	0.016088	0.946322	0.00517437	20.234	0.00286963	0	0.0004971	0.00027115	0	0.0190254	0	0.00133313	0	0	72.7222	0	0	0	0	0	0.0289674	0	0	0.0113881	0	0	0.00031634	0	0	0	0	0.0378701	0.926031	0.982068	0.00329894	0.0228666	0.00305039	0	0.00155909	0	0	0.00429315
N18	Week 2	30	NPS	Antibiotic	0	0	0	0.00799757	73.2157	0.00031286	0.0252442	0.0227804	0.00048885	0.371819	0.00023465	0	0.0044583	0.00443875	5.02598	0.00113413	0	0.168516	0	0.00209227	0.0256548	0.047653	0.0673047	0.170139	0	0	0	0	0	0.00484938	0	1.99286	4.6776	0.0031873	0.0356469	9.71388	0.472463	0.0142939	0.011048	0	0.0540667	0.778893	0.00043019	0.156197	0.00078216
N19	Week 2	28	NPS	Control	0	0	0	0.0048073	0.00345089	0.00019947	0.00083779	0.0010971	0	0	0.00155589	0	0.00325141	0	4.11399	0.00061837	0	95.6825	0	0.00386978	0	0.00035905	0	0.0176534	0	0	0	0	0	0	0	0	0	0	0.00131652	0.00115695	0.00077795	0.00025932	0	0	0.012886	0	0	0	0
P01	Week 2	29	PS	Antibiotic	0	0	0	83.6816	0.00537899	0.00063543	0.00456623	0	0	0.00421157	0.00017733	0	0.00803893	0	0.00076843	0	0	4.4952	0.00016255	0	0	0	0	0.00134475	0	0	0.381642	0	8.00496	0	0	0	0	0	0.0670748	2.44381	0.130115	0.00625086	0.00124131	0.00093098	0	0	0	0	0
P02	Week 2	30	PS	Antibiotic	0	0	0	91.1966	0.00687318	0.00149582	0.00486614	0	0	0.215189	0.00140114	0	0.00384368	0	0.0181202	0	0	0.0115878	0	0	0.00380581	0.00376794	0	0	0	0	0	0	0	0	0	0	0	0	0.0475064	8.4307	0.00433597	0.00304844	0.00124967	0.001155	0	0.00255614	0	0.00073844	0.00039762
P03	Week 2	30	PS	Antibiotic	0	0	0	95.8595	0.0245505	0.00166278	0.00714019	0	0	0	0.00019562	0	0.0557913	0	0.00095855	0	0	3.62047	0.00207359	0	0	0	0	0.00954633	0	0	0.220876	0	0	0.00215184	0	0	0	0	0.0103875	0.131732	0.00033256	0.00025431	0	0.00068468	0.036992	0	0	0	0
P04	Week 2	33	PS	Control	0	0	0	83.2727	0.004075	0.00052325	0.00504222	0.00147461	0	0	1.53915	0.00421771	0.140405	0.00061839	8.21112	0.00191858	0	0.00478853	0	0.00017442	0.00176002	0	0	0.0027431	0	0	0.13243	0	0	0	0	0	0	0	0.458351	0.178729	0.00112578	0.00099893	0.00066595	0	2.87963	0.00045983	0.0365006	0	3.01844
P05	Week 2	30	PS	Control	0	0.00026439	0	96.2137	0.00674203	0.00056184	0.00616367	0	0	0	0.00090885	0	0.0018177	0	0.355659	0	0.00016525	0.00330492	0	0.00023134	0	0	0	0.00343711	0	0.422236	0.286107	0	0	0	0	0	0	0	0.0232336	2.53847	0.00847711	0.0500034	0.00784918	0	0	0.00085928	0	0	0
P06	Week 2	30	PS	Antibiotic	0	0	0	88.2962	0.00421668	0.00058267	0.00584201	0	0	0	0	0	0.00987469	0	0.00518268	8.99231	0	0.00955269	0	0	0	0	0	0	0	0.00341934	0.0493428	0	0	0	0	0	0	0	0.00843335	0.604549	0.313506	0.00038333	0.00033733	0.00116534	0	0	0	0	0
P07	Week 2	30	PS	Antibiotic	0	0	0	86.3324	0.00480164	0.00030854	0.00568868	0	0	0	0.00034711	0	0.00246831	0	3.65213	0.00399172	0	0.0441789	0	7.80665	0	0.00088705	0	0.258517	0	0	0.0196308	0	0	0	0	0	0	0	0.0356748	0.480742	1.29137	0.0095647	0	0.00187052	0.00520659	0.0113581	0	0	0
P08	Week 2	31	PS	Antibiotic	0	0	0	77.7457	0.00611844	0.00054386	0.00382969	0	0	0	0.00124635	0.181174	0.0140044	0.0030139	14.6377	0.0373452	0	0.0322465	0	0	0	0	0	0.00858848	0	0	0.07605	0	0	0	0	0	0	0	0.097102	5.71059	1.24624	0.00217545	0.00201682	0.00165425	0	0.00088378	0	0	0
P09	Week 2	30	PS	Antibiotic	0	0	0	78.8611	2.33447	0.00143298	0.00663783	0.00242124	0	0.00097179	0.00037883	0.0611569	7.42167	0.00304714	9.01628	0.0309326	0	0.314267	0.00242124	0.00026354	0.00028001	0.187045	0.00024707	0.00153181	0	0	0.00296479	0.00036236	0.00204241	0	0	0	0	0.00158122	0.0084167	0.693842	0.0590816	0.00311303	0.00029648	0	0	0	0.00242124	0	0.147778
P10	Week 2	31	PS	Antibiotic	0	0	0	2.42029	74.0538	0	0.0275517	0	0	0	0	0	0.00230997	0	1.5749	0.00065099	0	21.4143	0	0	0	0.000273	0	0.00713992	0	0	0.261489	0	0	0	0	0	0	0	0.00094499	0.0328856	0.173416	0	0	0	0	0	0	0	0
P11	Week 2	27	PS	Antibiotic	0	0	0	14.4869	82.3031	0.00021229	0.0481019	0	0	0	0.00017691	0	0.002176	0	0.132276	0	0	0.00371511	0	0.00028306	0	0	0	0.00325515	0	0	0.00035382	0	0	0	0	0	0	0	0.103652	2.62487	0.262199	0.00502425	0.00123837	0.00226445	0	0	0	0	0
P12	Week 2	27	PS	Antibiotic	0	0	0	13.8193	73.3992	0	0.028705	0	0	0	0.000212	0	0.00294682	0	11.9349	0.00407043	0	0.00536363	0	0	0	0	0	0.00627524	0	0	0.0004028	0	0	0	0	0	0	0	0.00676284	0.682962	0.102693	0.0005088	0.0002544	0.0004664	0	0	0	0	0
P13	Week 2	30	PS	Control	0	0	0	74.6265	2.26456	0.00114586	0.00597054	0.00383964	0	0.00032165	0	0.11137	10.8664	0.00542776	7.98932	0.026596	0	0.441739	0.00271388	0.0007237	0	0.253316	0.00058298	0.00207059	0	0	0.00456334	0.00050257	0.00442262	0	0	0	0	0.00160823	0.0105138	1.05972	0.0769938	0.00365871	0.00054278	0.00032165	0	0	0.00261337	0	0.196887
P14	Week 2	30	PS	Antibiotic	0	0	0	6.89122	88.0111	0.101303	0.0468233	0.544473	0.0288001	0.042102	1.03705	0.00110849	0.0626295	0.00199117	0.656183	0.00153957	0	0.0440726	0	0.00026686	1.33647	0.0108796	0.00669198	0.0299086	0	0.761592	0	0	0	0	0	0.0604741	0	0	0.00205275	0.18366	0.0196859	0.00034897	0.00129324	0	0	0	0	0	0
P15	Week 2	25	PS	Antibiotic	0.0352561	0.0112624	0	10.4446	52.1877	0.000565	0.0219409	2.76499	0.0087387	0	0.000452	0	0.379041	0.0122982	0.00129951	0	0	0.4065	0	0.00173267	5.18378	0.673916	0.046236	15.0353	0	0	0.0368381	0	0	6.55352	0.0263856	0.00681769	0.00180801	0.00080984	2.53767	1.43752	1.12364	0.00167617	0.00888937	0.00069684	0	0	0	0	0.00088517
N01	Week 3	28	NPS	Control	0	0	0.0002899	0.0112676	0.00398135	0	0.00075375	0.0350784	0.015133	0.887957	0.0476603	0	0.0426352	0.0236175	3.88193	0.00104366	0	0.290755	0	0.00686107	15.2861	58.9917	0.855933	4.91604	0	0	0.0002126	0	0	0	0	0.0395623	0.0210857	0.00869713	1.44941	7.82249	0.0357742	1.58639	2.35998	0.00170077	0	0.00046385	0	0	0
N02	Week 3	30	NPS	Control	0	0	0.0100827	0.00617075	0.00477947	0.00034373	0.00058925	0.00384649	0	0	3.8941	0	0.542158	0.00258615	14.4601	0.00160407	0	0.0833788	0.206466	0.00101482	56.2958	14.8216	0.311533	1.09465	0	0	0	0	0.00021278	0	0	0.131321	0	0.0007693	0.00657995	0.444687	0.00070383	0.107063	0.00034373	0	0	0	0	0	0.00019642
N03	Week 3	31	NPS	Control	8.61663	2.01298	0	0.0252184	37.2232	0.00153142	6.32238	0.0097711	0	0	0.00174781	0	0.0749395	0	0.00980439	0.00545983	4.44397	1.753	0	0.00384519	0.557452	17.5794	16.0785	2.13238	0	0	0	0	0	0.0916352	0.380873	0	0	0	0.0104036	0.131469	0.00146483	0	0.0001831	0	0	0.00912191	0	0	0
N04	Week 3	28	NPS	Control	0	0	0	0.00521591	0.00470704	0	0.00067849	0.0171531	0	0	1.99244	0.0272881	2.56004	0.0187858	1.22421	0.00059368	0	0.21135	0	0.0601738	54.2513	1.19934	0.62381	5.18125	0	0	0	0	0	0	0	0.0787264	0.00139939	0	2.31985	0.870124	0.277716	0.00636087	0.0050887	0.00059368	1.7873	16.9751	0.00267157	3.76337	0.0142483
N05	Week 3	28	NPS	Control	0	0	1.79473	0.00653476	0.00416214	0	0.00020107	0.0164877	0	0	0.779586	0.0956286	28.5978	0.100213	0.401294	0	0	0.348855	0	0.0463666	32.1452	1.04383	0.246913	12.1691	0	0	0	0	0	0	0	0.0662122	0.0139341	0	0.0121245	1.06378	0.312844	0.0383841	0.0214742	0.00078417	1.21705	11.6518	0.00229219	2.5978	0.0110789
N09	Week 3	30	NPS	Control	0	0	0	0.00517723	0.0141887	0.00019463	0.00048658	0.00644235	0.00184901	1.64698	10.5559	0	0.00360071	0	17.874	0.00574167	0	66.4545	0	0.00025302	0.00290003	0.00124565	0	2.21769	0	0	0	0	0	0.00173223	0	0	0	0	0.00780478	0.28541	0.136691	0.00107048	0	0.00044766	0.00868062	0.0264117	0	0	0
N10	Week 3	28	NPS	Antibiotic	0	0	0.00022559	0.0173331	0.173086	0	3.83053	0	0	2.2648	0.00233113	0	0.00483145	0.00093997	10.942	0.0032899	0.00018799	75.3483	0.23832	0.00046999	0	0.00110917	0	0.0143816	0	0	0.00041359	0	0	0	0	0	0	0	0.0299099	2.30503	1.32357	0.00552703	0.00052638	0.00295151	0	0.00101517	0	0	0
N11	Week 3	29	NPS	Antibiotic	0	0	0.00238586	0.0136366	4.30459	0	0.0513288	0.00989366	0.00238586	1.80093	0.00131332	0.00045966	0.0375828	0	1.00488	0	0	91.9171	0	0.00052533	0.0199624	0.00142276	0.00067855	0.0814257	0	0	0	0	0	0	0	0	0	0	0.00814257	0.552075	0.0236835	0.0061507	0	0	0	0.0173358	0	0.00426828	0
N12	Week 3	31	NPS	Antibiotic	0	0	0	0.0258735	55.1336	0.0138078	0.930953	0.15537	0.00067847	0.870239	0.00038508	0.0407449	5.68092	1.39725	4.16979	0.00249384	0	0.25472	0.0306779	0.0454208	2.35629	9.98816	0.115908	1.26348	2.75829	0	0.00023838	0	0	0	0	0.0170718	0.00108189	0.00110022	0.0174385	1.36699	0.202661	0.00069681	0.00029339	0.00104521	0	0.00031173	0	0	0
N13	Week 3	31	NPS	Antibiotic	0	0	0	0.0140606	48.4593	0.011568	0.825678	0.513979	2.01222	0	0.052983	0.00409036	10.1566	0.0249043	5.78711	0.00285473	0	0.200193	0.0276099	0.0742017	15.8669	6.95093	0.199064	1.65466	0.00083085	0	0	0	0	0	0	0.0158714	0.00038347	0.00257778	0.0276952	1.34926	0.215447	0.00315299	0.0355137	0.00276952	0	0	0	0	0
N14	Week 3	28	NPS	Antibiotic	0	0	0	0.0220778	0.021983	0	0.00312689	0	0	0	0.0196141	0	0.0131708	0	53.2838	0.0168663	0	0.0343011	17.8306	0	0	0	0	0	0	0	0	0	0	0	0	0	0	0	0.0768457	3.24287	0.276967	0.00265312	0.00341116	0.00132656	0.0492722	0.0101387	0	0.00151607	0
N15	Week 3	28	NPS	Antibiotic	0.00033747	0	0	0.00891326	0.00561793	0.0246157	0.00079405	2.28545	0	0.945282	0.00021837	0.00055584	1.08517	0.0108388	0.00315637	0	0	1.38761	0.245601	0.00438715	1.28659	0.168498	0.0316034	79.792	0.00266008	0	0	0	0	0	0	10.254	0.0601099	0.025906	0.00113153	0.0676336	0.0377374	0	0	0	0	0.00131019	0	0	0
N16	Week 3	29	NPS	Antibiotic	0	0	0	0.0234796	0.0120098	31.7325	0.0533097	0.00233284	0	0	0.000216	0	0.0165243	0	3.06993	0.00047521	0	38.6548	0	0.00045361	0	0.00246244	0.00261365	16.0891	0	0	0.00041041	0.754026	0	0	0	0.037023	0.102148	0	0.0518625	0.652979	0.209588	0.00406087	0.00444968	0.00144723	0	0.277824	0.0201748	0	0.566491
N17	Week 3	29	NPS	Antibiotic	0	0	0	0.00954184	0.39208	1.29878	8.34776	0.00610453	0	0	0.00069498	0	0.0284377	0	11.6847	0.00176562	0	47.9344	0	0	0	0.00484605	0.00619844	0.042788	0	0	0.0113638	0	0	0	0	0.131275	0.261593	0	0.0067995	0.0317623	0.138056	0.00088281	0.00253573	0	0	1.13495	0.102706	0	3.11312
N18	Week 3	30	NPS	Antibiotic	0	0	0	0.0093624	68.4605	0.00049493	0.0240453	0.0246227	0.00088675	0.46711	0.00043306	0	0.00886747	0.00437187	4.74655	0.00129919	0	0.139075	1.39419	0.00239216	0.023571	0.0499878	0.067929	0.183495	0	0	0	0	0	0	0	2.10856	4.92242	0.00230967	0.0123114	2.53975	0.287306	0.00360886	0.0332427	0.00047431	0.225089	3.26694	0.00171163	0.662215	0.00249527
N19	Week 3	28	NPS	Control	0	0	0	0.00417858	0.00387107	0.00018089	0.00070548	0.00141095	0	0	0.00034369	0	0.00361782	0	12.9839	0.00130242	0	86.5784	0	0.0039796	0	0	0	0.0160269	0	0	0	0	0	0	0	0	0	0	0.00468508	0.00101299	0.00018089	0.00025325	0	0	0.00103108	0	0	0	0
P01	Week 3	29	PS	Antibiotic	0	0	0	15.4292	0.0286556	0.00028403	8.39572	0.00108879	0	0.020324	0.00028403	0	0.00564907	0	0.00765307	0	0	72.6246	0.00036293	0	0	0	0	0.00362929	0	0	0.488155	0	2.56876	0	0	0	0.00066274	0	0.00164107	0.0335788	0.00391332	0.00037871	0.00033137	0	0	0	0	0	0
P02	Week 3	30	PS	Antibiotic	0	0	0	68.2545	0.0891467	0.00082822	23.3363	0	0	0.429659	0.0367806	0	0.00523285	0	0.00299289	0	0	0.00760458	0	0	0.00299289	0.00156233	0	0	0	0	0.0156044	0	0	0	0	0	0	0	0.0584837	7.63181	0.00911043	0.00410346	0.00178821	0.00107292	0	0.007134	0	0.00199526	0
P03	Week 3	30	PS	Antibiotic	0	0	0	59.1542	0.0785076	0.00422351	33.9453	0	0	0	0	0	0.0134514	0	0.0021295	0	0	6.38577	0.0528116	0	0	0	0	0	0	0	0.262	0	0	0	0	0	0	0	0.00205852	0.066334	0.00163262	0.00039041	0	0.00486236	0	0	0	0	0
P04	Week 3	33	PS	Control	0	0	0	22.8029	0.713437	0	54.8371	0.0183206	0	0	1.14221	0.0234158	1.01175	0.00366044	8.22276	0.00206015	0	0.00864527	0	0.00023912	0.00954659	0.00027591	0	0.0168123	0	0	0.86804	0	0	0	0	0	0	0	0.391097	0.528594	0.0369171	0.00494804	0.00134278	0.0155799	4.57226	0	0.0552194	0	4.55052
P05	Week 3	30	PS	Control	0	0	0	87.5161	0.0095814	0.00044526	0.00687684	0	0	0	0.0161614	0	0.00148421	0	4.05297	0.00117088	0	0.00425474	0	0.00079158	0	0.00120386	0	0.00156667	0	2.64254	1.06954	0	0	0	0	0	0	0	0.0973477	4.2546	0.00984526	0.13884	0.0211088	0	0.00611825	0.00981228	0	0	0.00021439
P06	Week 3	30	PS	Antibiotic	0	0	0	82.5603	0.0457361	0.00095189	11.5363	0	0	0.0636406	0.00054394	0.00521273	3.56342	0.0113773	0.0104255	0.956922	0	0.011876	0.00135984	0.00149583	0	0	0	0.00607397	0	0.00058927	0.00208509	0	0	0	0	0	0	0	0.00779643	0.269476	0.112822	0.00108787	0.00058927	0.00140517	0	0.00512208	0	0	0
P07	Week 3	30	PS	Antibiotic	0	0	0.0002503	28.1953	19.7715	0.00178788	0.274993	0	0	9.7742	0.0002503	0	0.00266393	0	10.3201	3.2099	0	0.130962	0.00051848	24.1803	0.00110848	0.00042909	0	0.63584	0	0	0.230314	0	0	0	0	0	0	0	0.0675102	0.725806	1.85741	0.0817416	0.00035758	0.00194878	0.00232424	0.00414787	0	0.00030394	0
P08	Week 3	31	PS	Antibiotic	0	0	0	91.4668	0.0048856	0.00031598	0.00508005	0.00243065	0	0	0	2.43551	0.0981251	0.0655545	2.31349	0.00614953	0	0.0145353	0	0.00043752	0.00320845	0	0	0.00328137	0	0	0	0	0	0	0	0	0	0	0.0256919	2.86072	0.248315	0.00063197	0.0193236	0	0	0	0.00853157	0	0.278017
P09	Week 3	30	PS	Antibiotic	0	0	0	45.9636	36.7014	0.769708	0.0321462	0.00183643	0.00062963	0	0.00173149	0.00066461	0.318402	0	2.58499	0.00967185	0	0.341156	0	0	3.34795	0.0459632	0.0178396	0.118318	0	0	0.113544	1.01854	0.00192388	0	0	0.00286833	0	4.64258	0.00316565	0.433292	0.00507204	0.0160207	0	0	0	0	0.00846506	0	0.572563
P10	Week 3	31	PS	Antibiotic	0	0	0	4.91313	88.8902	0	0.0529273	0	0	0	0	0	0.00197667	0	2.53242	0.0210634	0.00020557	3.40664	0	0	0	0	0	0.0817868	0	0	0.00528167	0	0	0	0	0	0	0	0	0.0362601	0.0238466	0	0	0.00183435	0	0	0.00112275	0	0.0150543
P11	Week 3	27	PS	Antibiotic	0	0	0	9.61302	71.2229	0.00100492	0.355842	0.328177	0	0	0.00835466	0	0.00236453	0	9.90719	0.00266009	0	6.74867	0	0	0	0.00037438	0	0.011665	0	0	0.00256157	0	0	0	0	0	0	0	0.0352906	1.46246	0.0522363	0.00092611	0.0669949	0.00098522	0	0.0004532	0	0	0
P13	Week 3	30	PS	Control	0	0	0	48.7033	31.1399	0.00030403	0.016548	0.00073836	0	0	0.00119441	0	4.7776	0.00145501	13.1124	0.00128128	0	0.0962479	0	0	0	0.00330092	0	0.00512511	0	0	0.00060806	0	0	0	0	0	0	0	0.374633	1.09211	0.627587	0.00206308	0	0	0	0	0	0	0
P15	Week 3	25	PS	Antibiotic	0.0307406	0.0134441	0	3.28176	72.5301	0.00055603	0.0270867	0.129496	0	0	0.0020454	0	0.203488	0	0.00256172	0	0	0.171298	0	0.00081419	0.151995	0.0208512	0.0163434	16.8022	0	0	0.00037731	0	0	5.03116	0.0207916	0.00430925	0.00107235	0	0.0213675	1.14622	0.0316541	0.00045674	0.00405109	0.00101277	0	0	0	0	0
[truncated: 6 more columns]

## Sheet: Functional-pathways-abundance
Individuals	Cohort	Week	PWY-7111: pyruvate fermentation to isobutanol (engineered)	ILEUSYN-PWY: L-isoleucine biosynthesis I (from threonine)	VALSYN-PWY: L-valine biosynthesis	PWY-7219: adenosine ribonucleotides de novo biosynthesis	BRANCHED-CHAIN-AA-SYN-PWY: superpathway of branched chain amino acid biosynthesis	PWY0-1586: peptidoglycan maturation (meso-diaminopimelate containing)	PWY-3001: superpathway of L-isoleucine biosynthesis I	THRESYN-PWY: superpathway of L-threonine biosynthesis	PWY-5103: L-isoleucine biosynthesis III	PWY-6386: UDP-N-acetylmuramoyl-pentapeptide biosynthesis II (lysine-containing)	PWY-6387: UDP-N-acetylmuramoyl-pentapeptide biosynthesis I (meso-diaminopimelate containing)	PWY-5913: partial TCA cycle (obligate autotrophs)	PEPTIDOGLYCANSYN-PWY: peptidoglycan biosynthesis I (meso-diaminopimelate containing)	PWY-6122: 5-aminoimidazole ribonucleotide biosynthesis II	PWY-6277: superpathway of 5-aminoimidazole ribonucleotide biosynthesis	PWY-2942: L-lysine biosynthesis III	PWY-6737: starch degradation V	PWY-5686: UMP biosynthesis I	PWY-6151: S-adenosyl-L-methionine salvage I	ANAGLYCOLYSIS-PWY: glycolysis III (from glucose)	NONOXIPENT-PWY: pentose phosphate pathway (non-oxidative branch) I	PWY-7221: guanosine ribonucleotides de novo biosynthesis	COA-PWY-1: superpathway of coenzyme A biosynthesis III (mammals)	UDPNAGSYN-PWY: UDP-N-acetyl-D-glucosamine biosynthesis I	PWY-6121: 5-aminoimidazole ribonucleotide biosynthesis I	PWY-6385: peptidoglycan biosynthesis III (mycobacteria)	GLYCOCAT-PWY: glycogen degradation I	PWY-5097: L-lysine biosynthesis VI	ARGSYNBSUB-PWY: L-arginine biosynthesis II (acetyl cycle)	PWY-724: superpathway of L-lysine, L-threonine and L-methionine biosynthesis II	ARGSYN-PWY: L-arginine biosynthesis I (via L-ornithine)	PWY-7400: L-arginine biosynthesis IV (archaebacteria)	PWY-5384: sucrose degradation IV (sucrose phosphorylase)	GLUCOSE1PMETAB-PWY: glucose and glucose-1-phosphate degradation	HISTSYN-PWY: L-histidine biosynthesis	GLUTORN-PWY: L-ornithine biosynthesis I	PWY-7357: thiamine phosphate formation from pyrithiamine and oxythiamine (yeast)	PWY-6123: inosine-5'-phosphate biosynthesis I	PWY-1042: glycolysis IV	COMPLETE-ARO-PWY: superpathway of aromatic amino acid biosynthesis	CALVIN-PWY: Calvin-Benson-Bassham cycle	GLYCOGENSYNTH-PWY: glycogen biosynthesis I (from ADP-D-Glucose)	NONMEVIPP-PWY: methylerythritol phosphate pathway I	PWY-7663: gondoate biosynthesis (anaerobic)	PENTOSE-P-PWY: pentose phosphate pathway	TRNA-CHARGING-PWY: tRNA charging	ARO-PWY: chorismate biosynthesis I
N01	NPS	Week 1	897.236	778.582	778.582	759.014	739.418	80.7203	715.399	691.555	721.627	689.973	673.766	0	667.624	771.397	771.397	695.089	1.71085	707.991	656.704	703.947	597.951	658.281	680.268	677.256	759.109	670.279	0	0	734.414	0	756.547	752.87	0	0	728.648	556.646	702.603	657.159	882.845	571.674	716.778	0	0	0	47.0974	622.327	558.901
N02	NPS	Week 1	966.101	915.592	915.592	841.623	826.467	876.055	820.516	789.705	806.066	776.375	741.619	43.662	728.958	892.644	892.644	752.599	41.5198	773.404	733.035	744.918	666.518	763.861	726.044	918.088	847.851	730.908	13.7248	30.451	701.869	42.7731	719.49	708.635	32.8357	12.6593	410.821	421.93	713.848	705.681	828.608	691.294	811.915	29.7465	7.02083	113.159	527.121	707.884	664.92
N03	NPS	Week 1	929.155	737.066	737.066	687.989	659.618	265.87	664.121	647.957	629.644	585.878	568.553	550.685	567.619	561.36	561.36	751.568	816.238	696.058	620.092	469.374	176.534	578.324	626.957	566.013	528.696	555.033	779.52	701.572	608.683	655.455	584.973	583.5	466.992	569.068	565.877	566.108	220.392	183.765	411.964	380.744	250.286	544.031	408.39	196.021	124.696	336.518	365.839
N04	NPS	Week 1	579.061	481.339	481.339	419.803	446.262	849.711	416.339	392.422	423.898	327.724	326.066	307.346	317.921	299.115	299.115	324.86	346.452	376.393	309.367	377.568	507.585	317.594	361.225	309.167	313.69	327.089	293.824	292.944	318.155	309.436	364.213	363.705	203.06	203.552	325.755	305.317	256.312	295.743	424.792	377.357	389.551	216.807	241.056	650.015	325.288	298.44	352.371
N05	NPS	Week 1	571.273	475.728	475.728	416.91	434.391	845.361	396.468	370.222	405.762	309.468	308.2	315.183	311.855	288.649	288.649	314.223	341.979	359.197	292.756	370.193	492.985	311.441	352.564	308.761	304.353	319.959	315.223	282.024	317.285	294.069	362.943	363.139	203.661	217.761	309.719	306.984	225.058	285.07	415.251	366.106	381.06	232.736	244.981	626.675	322.026	281.923	340.691
N06	NPS	Week 1	610.52	498.536	498.536	409.701	464.237	956.292	426.346	398.493	438.983	321.018	322.003	347.184	326.608	282.939	282.939	317.181	367.889	369.147	298.531	357.951	542.854	312.877	367.429	315.997	301.676	336.577	341.417	312.066	330.545	322.591	375.75	375.867	222.686	232.677	313.005	321.742	248.301	292.234	407.71	379.888	384.374	266.28	275.26	637.598	339.057	281.844	352.267
N07	NPS	Week 1	602.536	510.699	510.699	426.548	471.828	868.947	416.37	379.297	451.289	323.666	322.663	334.213	327.335	298.478	298.478	312.518	352.665	365.131	293.074	374.778	493.72	303.07	372.973	321.139	310.394	335.835	317.769	301.736	335.25	310.752	389.287	389.059	202.922	213.772	287.843	334.202	230.584	287.862	437.597	369.981	406.714	256.718	248.479	602.545	318.194	279.106	344.936
N08	NPS	Week 1	593.778	483.662	483.662	429.035	449.434	922.175	413.12	385.922	424.49	315.023	314.934	319.734	320.682	304.475	304.475	323.787	357.545	367.375	306.465	368.15	516.347	320.907	355.673	314.912	316.166	328.291	331.682	316.449	320.142	325.454	374.455	374.634	213.951	229.536	326.089	318.454	236.859	297.856	420.689	368.866	391.206	246.421	266.978	638.798	343.876	292.517	342.29
N10	NPS	Week 1	74.4784	72.3164	72.3164	631.68	67.0104	73.0198	147.914	490.428	56.7828	560.399	540.646	1.8141	560.079	558.171	558.171	303.163	0	282.014	534.212	333.795	466.688	534.99	551.174	576.269	536.847	151.701	0	322.321	17.3051	361.741	23.0717	21.2214	3.16396	0	10.3256	6.76503	571.344	523.717	152.142	386.829	274.71	0	0	724.16	458.654	542.789	382.722
N11	NPS	Week 1	613.077	398.673	398.673	235.651	364.9	1023.52	337.449	307.871	385.937	219.621	241.746	261.665	227.983	286.794	286.794	206.732	424.047	170.855	199.426	300.484	556.366	226.14	137.648	272.43	271.444	254.088	404.162	180.545	247.479	182.007	247.229	245.288	191.155	256.415	127.215	275.121	151.502	217.825	440.469	212.348	348.842	239.823	197.73	484.478	380.868	278.819	203.664
N12	NPS	Week 1	909.558	400.509	400.509	340.08	350.856	1236.89	343.095	350.382	412.018	300.738	286.053	442.123	281.805	238.582	238.582	310.672	316.016	279.752	256.874	363.716	739.907	256.875	242.715	307.33	263.524	300.985	296.512	306.279	277.921	295.253	284.742	282.216	264.175	417.471	195.147	287.775	338.868	230.513	426.686	366.073	469.817	283.457	259.642	592.185	321.831	305.795	343.61
N13	NPS	Week 1	936.031	461.41	461.41	352.739	418.335	1094.33	375.414	350.809	445.567	305.4	289.602	487.268	281.595	289.73	289.73	326.086	314.203	280.532	281.956	334.319	673.444	288.949	238.662	316.365	314.504	302.382	255.976	317.017	308.469	295.843	319.919	314.411	207.117	354.062	195.248	290.255	325.903	241.547	384.156	350.599	442.57	274.694	262.314	612.423	327.592	302.519	332.448
N14	NPS	Week 1	355.625	339.336	339.336	645.367	320.014	786.085	437.334	550.409	291.877	608.336	591.516	312.687	590.017	629.391	629.391	401.316	342.196	514.545	552.831	583.25	581.432	636.014	561.696	579.114	607.988	611.62	4.85697	227.969	264.845	275.222	270.246	267.379	268.165	2.4407	225.854	176.936	335.112	560.979	609.224	482.783	696.58	282.039	1.62608	506.722	464.225	596.445	486.432
N15	NPS	Week 1	858.482	519.334	519.334	279.45	464.728	1140.51	427.039	415.04	396.527	336.253	359.785	587.764	329.593	311.262	311.262	419.939	397.527	321.136	314.707	541.053	603.489	251.718	283.806	307.222	311.972	371.694	449	427.953	370.143	373.586	379.014	375.653	376.122	390.925	192.214	318.366	243.905	222.728	1293.12	461.941	486.607	354.106	254.352	608.009	382.003	356.083	442.911
N16	NPS	Week 1	1027.85	1027.85	1027.85	887.822	848.807	701.971	842.107	780.692	846.938	761.401	746.427	500.251	740.151	694.249	694.249	583.285	431.331	721.861	604.048	724.726	393.074	666.918	731.566	706.822	683.269	721.2	103.283	473.87	569.189	538.407	616.902	618.612	244.681	72.8908	552.464	430.272	470.945	652.052	699.5	637.626	413.249	275.376	323.831	610.032	307.494	686.259	617.857
N17	NPS	Week 1	1233.19	1039.94	1039.94	970.627	936.695	1138.75	875.317	809.089	936.695	794.275	755.817	603.139	753.344	762.977	762.977	687.191	548.307	756.617	705.068	743.744	563.8	782.416	794.311	713.01	773.781	594.547	0	355.202	750.505	419.849	771.363	769.465	8.44175	0	685.239	573.092	318.982	805.537	780.196	750.397	460.263	439.369	173.032	447.359	216.389	755.097	715.957
N18	NPS	Week 1	465.832	410.916	410.916	396.984	399.199	839.467	414.686	434.37	370.54	357.93	356.086	369.846	339.446	319.664	319.664	374.295	372.252	365.207	405.83	374.391	989.956	357.475	329.984	322.528	306.983	357.542	0	347.976	332.945	353.589	350.545	350.15	0	220.682	261.02	400.174	289.987	310.702	420.834	405.152	671.999	351.979	282.343	767.482	401.099	317.072	400.987
N19	NPS	Week 1	622.124	524.144	524.144	200.36	454.313	864.284	403.931	360.733	454.313	248.032	251.907	375.41	250.694	309.006	309.006	259.248	293.479	204.7	205.541	312.817	576.178	262.455	201.939	275.49	267.746	276.049	353.565	213.174	277.602	229.622	284.621	281.254	277.938	251.189	146.956	279.267	158.586	196.148	380.99	261.062	266.432	206.158	173.877	477.031	279.677	320.085	246.185
P02	PS	Week 1	1017.19	897.106	897.106	857.051	857.585	0	783.282	724.77	820.313	732.088	719.202	912.527	715.884	690.49	690.49	611.291	610.528	757.864	699.998	673.406	488.686	595.688	706.343	639.488	514.11	532.793	603.8	612.246	711.664	633.331	663.845	662.045	696.053	624.444	740.248	525.989	661.003	660.293	252.491	395.416	353.132	423.277	598.7	0	531.739	407.647	373.973
P03	PS	Week 1	758.202	659.983	659.983	203.412	495.16	900.905	449.699	399.625	488.57	285.742	297.849	520.395	275.071	343.783	343.783	284.351	508.813	236.849	331.505	345.922	666.255	275.717	232.962	299.355	320.984	317.564	442.85	242.951	274.241	271.277	256.918	255.164	438.445	284.76	181.194	335.811	192.81	212.139	379.553	304.604	257.263	255.044	209.987	408.217	331.058	341.379	287.808
P04	PS	Week 1	59.8792	58.4151	58.4151	594.816	53.3565	64.87	122.718	467.055	44.5986	497.78	481.33	28.5215	506.616	520.977	520.977	383.872	0	252.092	502.773	306.91	506.58	522.189	507.467	530.973	501.83	136.27	0	393.648	43.2532	412.699	42.7122	42.0733	46.2111	0	36.9429	27.4398	505.975	507.175	129.924	379.908	251.88	18.9617	2.18405	691.725	475.821	502.271	378.421
P05	PS	Week 1	819.975	843.161	843.161	844.675	799.219	55.0213	746.412	697.754	759.331	671.462	656.828	698.806	656.162	646.614	646.614	573.509	562.972	716.759	675.959	681.634	445.267	605.948	656.371	673.507	503.791	494.957	570.296	569.372	666.767	593.403	619.482	617.675	738.746	548.874	669.948	482.187	620.942	592.375	287.493	391.237	352.236	412.808	528.265	0	536.927	424.293	372.331
P06	PS	Week 1	845.286	832.819	832.819	773.255	777.389	169.675	704.708	642.144	743.565	681.796	659.806	758.591	651.483	666.64	666.64	570.25	463.822	700.265	634.113	596.727	463.991	584.269	623.543	612.752	526.747	433.588	468.265	555.211	614.552	568.24	581.871	579.937	554.917	455.186	512.973	438.319	628.409	612.854	364.925	414.532	416.873	361.428	467.505	138.529	483.365	490.42	398.219
P07	PS	Week 1	689.583	820.14	820.14	801.439	708.345	235.124	670.852	612.836	660.702	685.024	664.003	573.94	651.066	694.457	694.457	577.585	402.481	664.22	613.782	544.684	419.899	625.937	629.482	604.675	567.837	455.075	409.57	534.702	515.233	545.704	488.136	485.25	525.627	389.014	390.993	325.189	554.583	613.509	457.274	403.218	443.475	350.147	351.927	97.2069	422.004	566.21	393.207
P08	PS	Week 1	996.653	900.135	900.135	943.619	855.6	138.527	822.925	797.869	804.044	756.363	739.369	863.574	726.62	689.359	689.359	651.132	678.112	752.696	712.599	672.438	411.961	574.312	712.702	645.42	497.1	549.354	680.88	660.834	687.237	682.943	641.927	639.66	783.142	672.644	694.069	478.904	640.71	597.513	211.829	300.411	311.785	456.954	651.88	74.1888	473.932	330.185	280.645
P10	PS	Week 1	799.303	883.706	883.706	890.322	823.512	973.152	778.685	740.664	801.251	857.678	803.647	0	782.913	856.103	856.103	744.462	5.75722	770.251	791.185	751.5	672.734	758.635	708.196	762.343	838.068	782.403	4.34111	3.96123	4.49007	5.64493	7.78189	7.87813	4.32552	5.75367	1.84698	1.63428	440.053	732.008	834.643	685.267	819.927	2.16554	2.41735	1.92074	5.27082	758.615	680.859
P11	PS	Week 1	743.261	754.171	754.171	773.504	711.795	262.204	655.434	611.94	680.689	648.368	626.595	567.579	617.158	629.635	629.635	554.786	446.237	634.611	586.715	554.513	448.286	535.046	593.742	560.103	481.016	458.06	445.616	529.663	525.48	543.175	486.508	484.193	529.965	447.484	436.246	285.197	539.53	550.653	383.942	432.094	435.163	271.036	406.526	12.9343	457.197	485.336	420.114
P12	PS	Week 1	821.463	767.747	767.747	777.495	711.96	631.598	684.049	656.918	697.689	728.041	696.268	19.9655	677.59	745.262	745.262	657.421	11.6072	699.548	683.925	689.663	589.068	664.056	636.967	664.532	728.682	676.14	7.87308	51.7063	533.891	71.2603	580.097	570.207	11.907	12.0107	475.843	328.169	639.861	638.05	848.402	585.018	699.746	3.80207	6.90293	11.5299	41.4328	686.749	576.03
P14	PS	Week 1	1335.96	1208.93	1208.93	1163.46	1106.23	52.7673	1058.98	1014.26	1063.71	924.763	902.694	931.161	898.362	1006.31	1006.31	1173.26	1292.15	1021.9	990.565	901.929	194.515	908.987	965.421	832.721	929.378	841.636	1280.33	1126.14	958.635	1039.95	923.085	920.498	901.865	1013.97	935.49	870.265	404.324	283.02	42.1122	162.132	68.7356	978.972	589.133	220.482	215.91	91.2428	145.17
N01	NPS	Week 2	692.793	410.527	410.527	341.169	399.459	920.213	419.581	430.389	406.286	334.323	325.048	263.015	310.567	301.362	301.362	562.282	284.975	313.062	375.098	441.126	781.337	350.115	283.1	388.127	298.042	326.978	296.566	377.221	368.381	363.924	342.067	336.807	285.304	450.753	274.446	349.17	300.834	264.463	583.235	399.328	538.137	240.901	189.211	559.675	433.453	350.941	377.62
N02	NPS	Week 2	684.422	378.355	378.355	372.913	324.416	842.124	370.407	375.564	361.885	316.448	310.993	251.044	309.808	318.031	318.031	406.996	333.368	292.825	382.318	371.239	544.448	329.97	271.566	384.663	315.412	321.441	293.765	388.168	284.129	352.118	271.849	266.693	216.823	350.413	193.689	273.928	381.093	275.99	393.937	354.153	381.942	314.55	261.573	523.4	384.769	339.596	340.47
N03	NPS	Week 2	806.6	549.943	549.943	561.204	525.041	347.484	513.188	495.713	504.998	460.656	456.915	407.828	446.46	442.135	442.135	554.79	757.589	510.953	485.374	460.405	235.6	475.604	483.772	424.787	435.646	453.856	571.302	516.322	451.01	495.057	439.777	438.883	354.605	406.129	437.851	414.272	231.514	197.577	422.48	328.32	307.222	441.798	353.042	197.599	211.265	326.28	323.492
N04	NPS	Week 2	475.07	420.671	420.671	472.67	375.247	1068.58	391.354	386.791	340.475	368.51	365.368	354.437	364.547	345.244	345.244	288.918	342.159	383.792	330.29	399.841	573.752	394.872	363.689	364.824	356.227	381.927	316.697	266.279	257.299	287.701	288.824	288.371	198.279	208.565	244.161	234.498	210.39	332.093	422.707	405.009	497.428	274.319	222.521	567.303	378.013	352.331	388.229
N05	NPS	Week 2	481.415	468.114	468.114	563.842	439.109	1050.14	453.518	446.168	419.734	432.113	441.513	371.689	441.05	398.216	398.216	332.667	325.487	470.245	385.409	433.033	531.704	450.075	432.004	428.998	409.46	458.368	261.567	313.83	275.096	341.773	322.834	323.907	188.144	159.605	305.886	229.954	260.616	409.769	427.864	450.677	497.258	274.797	268.527	585.708	386.394	381.274	431.727
N06	NPS	Week 2	605.157	511.422	511.422	457.605	492.263	905.399	449.166	415.662	482.729	361.303	363.306	284.911	368.497	348.474	348.474	330.563	322.859	405.196	304.09	393.378	514.727	340.763	421.02	357.113	365.539	376.103	273.107	325.435	344.58	343.215	400.953	403.426	180.169	191.323	389.783	295.408	281.392	318.084	454.375	398.567	399.028	205.531	305.126	612.937	340.077	338.39	373.434
N07	NPS	Week 2	598.086	499.168	499.168	450.303	466.836	924.052	418.904	386.017	444.767	338.402	339.062	312.1	343.688	312.839	312.839	315.522	332.523	363.793	309.409	380.497	521.085	326.906	404.157	327.229	330.842	353.759	307.465	310.413	325.717	322.284	386.119	386.612	192.038	208.807	319.461	313.484	248.23	297.784	435.248	378.478	390.129	249.526	282.816	591.419	325.333	305.847	352.205
N08	NPS	Week 2	613.397	504.176	504.176	460.02	482.668	946.684	452.776	425.965	468.017	347.571	352.607	287.687	361.072	333.384	333.384	324.128	301.595	404.572	295.167	373.01	540.565	344.404	411.444	342.789	348.564	368.536	289.82	321.791	314.522	340.665	385.238	387.287	190.721	202.644	371.518	298.606	271.561	316.501	437.085	406.572	373.316	221.179	307.47	617.092	326.959	325.198	379.685
N09	NPS	Week 2	613.983	423.283	423.283	255.745	381.328	928.713	365.762	340.51	388.724	244.554	263.142	242.005	253.204	316.121	316.121	226.991	426.769	203.742	277.17	322.59	514.988	279.205	177.051	325.476	280.302	274.898	358.209	216.905	266.246	219.431	276.457	274.68	185.425	240.61	142.248	258.324	192.51	239.626	409.109	241.541	361.468	236.336	203.636	446.608	354.333	292.607	231.097
N10	NPS	Week 2	554.175	455.821	455.821	284.72	431.495	819.574	396.015	364.73	431.495	280.835	273.201	382.99	270.021	329.236	329.236	267.996	311.983	203.35	268.262	338.754	570.461	275.64	222.9	296.957	302.361	291.832	318.615	222.145	249.742	244.607	236.32	233.772	244.952	198.336	126.311	226.358	208.16	238.527	342.423	283.965	301.034	183.601	195.054	483.817	287.799	330.864	274.733
N11	NPS	Week 2	646.906	418.298	418.298	219.305	387.349	1048.43	357.397	328.53	401.104	237.955	269.249	269.598	256.47	319.592	319.592	216.549	468.287	195.018	224.712	287.503	580.575	233.948	162.845	281.835	303.653	285.911	381.391	206.937	276.235	211.142	295.098	293.342	186.734	267.949	129.33	323.008	171.661	218.732	413.182	241.141	340.512	217.645	215.435	454.137	359.924	262.152	232.409
N12	NPS	Week 2	962.782	962.782	962.782	771.846	791.99	475.782	708.679	647.942	738.796	560.784	532.604	701.599	530.98	556.521	556.521	778.874	784.428	686.077	633.515	581.761	512.576	611.489	573.248	564.054	510.471	528.877	872.108	740.732	572.443	263.38	524.626	523.876	607.339	653.105	494.392	567.238	181.239	138.373	299.019	436.199	359.742	560.354	280.061	278.039	223.199	272.637	422.269
N13	NPS	Week 2	761.919	361.065	361.065	342.741	326.253	1086.38	340.379	349.54	361.391	297.282	282.567	354.29	273.671	261.029	261.029	374.077	270.991	269.883	299.047	344.845	594.931	296.233	238.055	323.194	270.344	292.166	300.316	344.954	296.771	305.871	292.975	289.18	301.28	349.111	179.408	294.9	312.057	230.156	405.287	354.438	425.477	245.322	257.133	659.528	355.684	292.294	334.998
N14	NPS	Week 2	449.545	423.848	423.848	844.567	391.477	784.854	463.085	627.091	363.45	709.437	696.235	261.715	699.599	769.322	769.322	427.098	384.994	604.525	624.553	634.174	644.977	754.234	652.254	607.466	747.933	692.691	240.365	395.459	291.314	443.24	324.836	325.17	145.401	157.271	265.08	192.605	283.401	687.195	560.435	526.637	583.966	371.617	266.919	584.519	413.056	645.811	542.058
N15	NPS	Week 2	904.34	526.704	526.704	288.734	463.631	1143.77	421.985	408.34	392.865	339.667	357.532	591.65	336.838	327.808	327.808	410.691	390.29	345.704	319.76	534.074	575.774	265.641	271.206	314.094	329.698	376.814	438.538	421.666	358.333	366.663	364.941	362.68	364.139	401.579	204.151	324.818	241.513	231.846	1332.43	452.995	476.039	337.033	285.46	597.218	373.252	372.908	432.958
N16	NPS	Week 2	704.883	629.66	629.66	237.267	501.015	921.378	453.838	407.061	493.749	293.873	295.575	472.101	269.858	351.778	351.778	292.987	550.4	285.261	357.107	362.32	674.766	299.983	240.061	275.284	316.068	311.704	383.522	232.813	294.269	261.549	275.632	273.575	435.974	269.417	192.794	311.302	169.959	213.822	401.034	309.291	311.865	243.326	214.212	441.442	365.994	362.455	295.587
N17	NPS	Week 2	716.242	631.648	631.648	229.516	511.81	889.368	465.135	417.016	511.81	301.755	299.156	483.577	278.943	347.287	347.287	322.683	565.9	298.657	385.106	367.545	691.109	301.934	256.643	285.288	323.631	317.823	388.819	257.798	298.468	284.767	288.219	286.197	441.32	259.583	200.559	317.501	172.372	196.991	395.008	312.097	316.934	239.66	212.434	411.184	341.014	373.69	296.509
N18	NPS	Week 2	1018.07	748.494	748.494	656.129	683.203	330.693	663.605	678.839	631.514	593.168	559.59	555.809	571.871	643.824	643.824	741.368	767.026	697.274	639.436	339.968	394.729	751.399	587.904	599.511	590.166	560.852	776.403	705.832	637.616	573.081	628.735	627.189	510.073	569.451	529.376	581.403	377.371	236.57	279.27	412.957	363.36	532.088	385.448	229.456	194.39	387.215	396.439
N19	NPS	Week 2	656.962	546.603	546.603	176.117	479.475	952.052	416.327	367.826	479.475	248.926	261.377	404.398	253.632	304.456	304.456	273.615	319.46	204.037	199.201	327.042	618.077	255.769	201.338	287.072	293.404	287.029	385.421	219.865	292.367	237.8	302.34	299.026	292.712	275.652	164.624	289.804	158.966	190.811	387.232	267.297	244.204	220.59	177.595	468.648	294.461	328.185	251.276
P01	PS	Week 2	1040.51	918.691	918.691	801.181	799.374	160.798	843.353	895.935	763.857	1019.45	1003.12	896.101	924.791	762.494	762.494	771.551	686.236	786.433	786.684	672.58	450.706	758.073	816.683	642.939	681.65	771.108	695.757	796.155	717.147	778.046	681.579	680.141	793.374	667.956	675.558	619.677	762.156	738.549	320.382	220.689	421.717	519.254	773.076	110.59	525.428	442.54	201.288
P02	PS	Week 2	1093.1	935.657	935.657	1020.69	862.054	8.00219	900.761	880.653	817.421	880.8	850.92	1146.78	822.502	760.468	760.468	692.532	689.531	764.463	813.476	679.591	274.264	595.791	818.923	638.619	508.261	604.361	666.443	723.432	742.448	751.674	705.496	703.18	859.694	740.862	671.888	495.63	714.455	616.769	155.607	230.401	230.357	472.138	726.629	0	345.287	274.108	212.286
P03	PS	Week 2	1278.49	1217.1	1217.1	969.987	1005.23	114.053	995.085	1005.32	949.332	1084.73	1066.36	1111.91	1015.06	800.498	800.498	804.114	920.694	917.401	918.289	834.209	617.285	769.496	831.483	749.258	735.819	842.093	931.057	826.549	861.208	844.354	811.068	809.916	1077.36	900.645	911.356	788.417	1059.73	858.302	110.418	182.205	409.377	602.686	1012.4	31.9552	698.637	137.331	163.935
P04	PS	Week 2	1129	906.939	906.939	801.021	792.498	87.4838	780.798	770.674	763.254	862.214	846.199	965.442	843.512	692.868	692.868	663.917	679.532	751.475	715.964	679.958	535.463	684.612	745.874	634.656	634.656	629.158	683.106	676.151	723.574	685.072	679.66	677.708	756.611	672.496	693.088	567.38	826.131	755.132	277.572	382.375	226.676	502.401	731.629	119.033	578.485	391.227	361.859
P05	PS	Week 2	1269.29	1182.46	1182.46	1067.58	1051.22	14.5315	1003.87	989.144	993.074	1083.8	1062.58	1092.58	1036.36	839.318	839.318	843.956	891.195	947.06	950.217	855.357	574.351	786.733	896.596	814.007	721.764	804.275	894.01	862.056	893.837	873.273	836.625	834.749	1038.32	885.617	945.112	736.497	1005.91	924.574	101.451	180.656	125.728	627.691	995.175	2.63046	652.771	172.207	162.311
P06	PS	Week 2	1029.39	927.039	927.039	881.226	859.481	61.0244	817.89	797.555	819.754	893.046	875.101	908.759	853.944	765.663	765.663	722.577	763.392	798.307	792.34	731.82	510.929	677.547	768.353	696.24	648.444	676.41	767.471	742.268	713.854	728.646	662.562	660.761	830.763	755.363	747.011	567.189	777.069	764.642	190.039	404.856	313.834	495.907	792.608	95.8001	575.24	376.448	383.65
P07	PS	Week 2	972.411	920.164	920.164	947.8	842.765	105.415	843.721	855.729	782.996	818.623	800.905	989.109	788.222	636.051	636.051	681.254	740.373	722.771	713.935	656.283	532.949	590.048	720.308	614.099	512.091	602.478	770.913	694.791	651.169	706.868	615.188	613.32	815.867	686.02	652.624	541.161	736.638	686.575	169.677	380.454	321.267	459.519	751.069	104.484	584.283	243.249	359.998
P08	PS	Week 2	1004.45	794.607	794.607	843.705	739.738	60.2907	736.375	706.894	703.968	737.471	717.286	749.525	715.382	666.684	666.684	572.201	562.847	693.529	658.586	610.629	398.918	548.49	695.616	590.56	496.319	517.751	549.497	594.004	607.998	619.314	570.9	569.475	678.545	591.592	576.121	436.078	662.652	632.711	248.447	347.02	311.077	369.023	591.1	126.859	457.041	397.253	330.357
P09	PS	Week 2	994.661	666.102	666.102	817.856	624.443	141.936	721.252	771.555	598.301	769.357	734.379	1039.67	710.786	615.933	615.933	568.748	571.723	583.458	659.856	550.18	252.845	498.689	745.326	503.299	428.992	517.7	542.834	601.488	530.907	633.612	515.038	513.603	698.224	639.826	466.131	397.32	586.916	494.923	197.723	273.418	242.045	388.597	579.715	111.833	315.361	304.202	259.247
P10	PS	Week 2	1003.61	793.628	793.628	578.105	636.076	478.348	641.425	609.983	607.493	507.603	500.017	554.468	491.729	587.615	587.615	602.351	790.61	505.001	488.215	501.953	415.535	482.311	466.193	462.137	517.729	515.515	728.155	559.972	525.611	562.128	496.593	494.985	467.821	533.844	450.104	477.619	187.163	140.483	304.559	334.859	377.601	521.186	361.344	341.662	243.986	361.721	318.009
P11	PS	Week 2	1445.75	1138.45	1138.45	892.354	862.898	8.51247	1059.88	1084.74	809.197	1053.47	1025.71	928.14	995.729	1021.38	1021.38	1190.5	1247.77	827.585	844.117	827.517	104.915	870.55	796.43	847.115	919.541	957.483	1090.91	1160.68	921.515	1066.46	824.644	824.267	840.151	916.984	781.863	919.405	459.662	292.352	70.3425	81.8063	97.9194	905.022	701.557	270.103	128.295	143.429	72.2285
P12	PS	Week 2	909.977	793.603	793.603	821.76	755.001	116.579	741.557	724.665	735.205	676.575	662.112	659.365	661.471	722.529	722.529	772.984	925.092	729.187	729.537	649.9	172.146	655.905	700.544	626.742	682.822	598.242	882.227	761.004	670.34	728.825	644.708	642.171	632.769	716.505	612.582	567.487	421.798	273.522	159.518	293.485	183.893	664.016	461.084	245.091	190.385	292.468	274.254
P13	PS	Week 2	919.685	702.874	702.874	795.844	663.688	183.027	680.411	672.244	633.012	657.377	640.611	920.622	633.976	566.232	566.232	547.445	569.646	590.623	617.777	555.324	323.942	497.284	630.403	529.388	417.793	457.433	562.625	566.195	545.184	586.554	519.719	517.735	653.369	584.227	490.195	380.102	541.631	493.582	206.069	288.093	263.734	387.568	550.08	137.285	377.775	336.823	271.586
P14	PS	Week 2	1438.96	1186.73	1186.73	1042.6	942.727	121.628	1116.67	1145.24	886.561	1059.92	1027.34	951.274	1007	1066.74	1066.74	1247.55	1355.02	949.948	883.096	902.182	177.753	910.16	825.542	891.189	960.605	994.6	1176.09	1210.65	939.622	1118.99	891.165	888.91	872.441	949.109	847.252	892.915	284.496	205.32	143.763	311.412	100.054	964.304	502.088	332.945	182.678	125.444	282.285
P15	PS	Week 2	883.419	691.963	691.963	517.364	603.927	700.745	549.464	503.35	581.066	462.634	464.095	510.624	454.166	467.231	467.231	561.31	548.428	501.997	439.257	498.333	447.04	469.459	450.954	430.494	452.274	467.985	605.445	536.559	482.361	487.313	471.046	469.45	450.055	461.506	444.807	427.666	237.428	233.576	530.128	418.192	390.077	465.713	356.789	323.277	312.299	350.627	403.935
N01	NPS	Week 3	711.277	391.649	391.649	328.051	373.502	1002.04	387.494	390.882	395.533	322.126	316.816	289.972	305.184	274.123	274.123	539.186	296.456	295.898	375.114	440.26	773.968	333.925	273.609	387.997	268.847	318.042	309.936	411.508	338.449	370.116	311.905	306.83	284.623	483.441	227.936	336.973	285.807	245.536	527.217	402.079	556.097	247.191	205.811	558.011	405.099	341.42	381.321
N02	NPS	Week 3	792.759	390.975	390.975	414.493	360.695	924.266	375.093	366.81	387.981	337.733	326.421	309.773	324.291	318.263	318.263	387.231	290.845	289.751	335.699	362.04	651.92	318.597	272.655	362.363	329.367	337.479	279.729	373.652	289.095	345.817	291.627	286.257	243.314	352.509	218.881	281.838	364.849	278.316	384.382	386.418	389.109	238.738	292.158	580.48	363.039	333.373	370.941
N03	NPS	Week 3	690.468	588.139	588.139	418.528	482.617	526.64	485.625	474.21	445.243	362.904	348.505	383.338	345.362	330.786	330.786	477.7	566.184	421.838	379.526	419.693	617.935	322.886	377.726	343.738	319.225	359.757	478.214	461.562	374.362	434.587	369.598	368.605	336.097	324.296	332.176	348.456	286.662	203.192	436.72	379.314	444.671	460.861	309.96	368.448	358.843	332.092	371.307
N04	NPS	Week 3	631.975	410.31	410.31	486.912	323.744	1645.11	378.997	377.103	373.501	416.929	412.009	363.088	401.281	408.528	408.528	278.356	376.723	324.13	320.455	425.174	566.619	411.101	294.743	365.924	423.098	432.684	247.999	248.227	228.007	266.664	220.171	216.614	228.159	323.485	144.731	181.81	196.603	367.247	460.867	443.989	626.16	261.39	193.784	529.192	407.752	420.369	422.636
N05	NPS	Week 3	528.052	395.577	395.577	485.742	323.689	1081.56	370.342	375.163	315.444	341.357	336.372	390.53	334.13	331.074	331.074	283.663	440.485	319.286	301.31	371.307	539.836	384.571	288.928	365.876	349.279	355.348	299.36	251.87	227.59	270.107	245.955	243.961	194.807	252.541	175.281	222.347	226.168	332.162	387.232	388.147	538.908	413.464	209.955	548.919	358.531	349.271	375.532
N09	NPS	Week 3	583.027	394.544	394.544	293.212	354.488	839.43	359.88	347.002	350.547	267.533	274.306	215.114	269.62	336.672	336.672	236.113	405.072	221.073	307.396	321.996	496.229	293.881	217.227	335.317	322.519	287.609	316.098	232.889	272.213	239.194	273.59	271.499	165.848	229.258	131.597	249.713	245.361	257.187	398.335	261.329	351.024	227.184	211.584	441.027	329.238	305.122	252.186
N10	NPS	Week 3	658.17	565.594	565.594	270.534	483.388	927.363	440.567	397.469	483.388	304.352	302.611	419.483	292.62	343.858	343.858	302.949	309.483	221.292	279.277	341.795	613.627	301.446	233.814	275.148	318.321	321.015	317.152	229.19	297.825	253.834	272.496	269.365	244.465	193.571	186.249	265.905	194.533	244.929	375.336	293.022	297.221	204.626	213.366	500.717	285.228	340.338	280.221
N11	NPS	Week 3	599.304	425.08	425.08	252.068	375.506	984.004	362.423	336.486	401.536	227.459	248.157	257.071	234.402	292.652	292.652	216.228	435.572	193.895	254.094	302.383	531.636	240.219	133.741	290.004	262.183	259.658	384.332	187.048	238.952	195.498	240.924	239.253	187.641	250.755	130.557	257.819	132.932	180.161	436.296	229.462	333.204	232.124	200.808	422.3	373.576	274.224	216.705
N12	NPS	Week 3	984.29	769.132	769.132	626.989	657.501	541.807	580.342	524.484	623.97	502.256	494.471	501.249	487.854	529.761	529.761	640.349	542.846	542.188	538.636	477.786	485.326	557.25	500.864	490.274	497.348	490.492	519.61	602.509	481.437	510.012	476.12	475.428	427.115	434.396	395.171	445.551	232.06	265.168	331.418	445.459	365.234	400.068	334.754	353.423	353.633	343.926	432.983
N13	NPS	Week 3	845.686	734.777	734.777	550.324	590.749	567.371	530.819	482.632	555.045	423.171	416.054	483.452	413.214	409.246	409.246	540.389	517.319	473.03	449.827	430.619	512.354	460.076	417.593	432.608	390.358	419.98	501.583	518.381	413.988	347.707	399.754	398.81	485.591	409.485	369	392.296	270.782	217.524	326.604	424.39	370.009	368.342	316.923	378.32	298.488	348.889	412.997
N14	NPS	Week 3	498.348	431.251	431.251	659.154	406.504	612.074	450.204	518.205	392.416	551.285	534.981	181.199	533.857	560.482	560.482	312.468	246.26	364.973	472.312	420.411	433.391	550.532	535.768	532.56	502.454	517.839	0	329.103	55.5481	367.473	110.716	119.861	0	163.814	182.06	31.2214	617.729	507.684	405.102	414.924	377.303	168.809	303.998	747.36	401.725	501.424	413.055
N15	NPS	Week 3	857.069	474.93	474.93	280.923	428.554	1090.79	410.777	401.167	375.244	302.622	322.045	556.54	307.787	313.77	313.77	409.7	340.016	358.307	330.854	507.788	548.057	273.551	260.261	299.173	313.805	341.083	390.112	403.216	327.944	356.614	321.222	319.259	319.091	381.991	180.948	320.231	227.376	226.181	1235.54	424.817	511.776	298.694	253.36	637.692	383.609	365.852	405.239
N16	NPS	Week 3	737.795	696.546	696.546	342.046	551.946	934.836	520.718	477.053	542.201	376.392	375.913	494.2	348.031	403.849	403.849	383.279	580.933	360.672	385.844	416.295	670.711	453.658	327.672	354.036	378.643	390.122	332.107	320.616	352.778	339.491	339.344	337.619	447.786	261.061	222.115	387.399	208.611	311.238	460.686	349.316	387.508	277.031	253.785	411.754	419.369	398.539	333.676
N17	NPS	Week 3	712.824	622.392	622.392	333.906	503.571	754.839	481.204	442.405	503.571	365.766	343.782	480.114	335.971	354.459	354.459	339.069	521.943	294.065	390.24	379.567	620.951	348.339	346.696	335.495	346.751	355.79	287.409	239.606	339.175	275.405	323.176	321.097	357.328	203.164	145.964	329.65	173.101	299.052	404.947	353.806	353.141	301.724	155.938	417.315	274.798	395.305	336.798
N18	NPS	Week 3	968.86	737.277	737.277	678.858	660.624	468.579	625.745	615.692	607.575	579.229	553.367	498.529	566.48	618.169	618.169	678.738	693.789	644.465	602.793	414.047	409.03	756.778	592.67	601.638	570.881	561.966	746.387	661.644	563.118	566.712	564.312	563.282	478.367	541.389	483.587	490.13	316.337	287.827	345.494	391.999	365.349	517.477	397.206	330.806	318.83	379.049	375.175
N19	NPS	Week 3	598.172	453.466	453.466	212.16	425.392	857.4	382.737	346.902	425.392	249.404	251.415	353.778	249.599	314.546	314.546	260.014	300.197	204.453	208.167	313.851	557.067	264.077	200.845	277.125	282.204	273.524	344.489	215.326	271.395	233.545	270.181	266.922	284.865	261.41	150.091	258.261	166.916	195.545	368.562	265.718	255.418	205.248	172.126	484.612	291.466	327.488	251.714
P01	PS	Week 3	683.099	644.724	644.724	271.281	424.744	1091.98	456.582	440.522	387.888	348.128	376	415.991	357.839	431.281	431.281	327.638	439.007	290.95	333.933	348.51	563.69	318.928	254.76	375.937	385.882	384.51	367.066	285.535	296.108	310.888	315.181	314.285	295.063	250.846	227.678	368.537	224.269	234.071	389.943	293.907	387.349	262.279	287.023	453.777	371.752	327.505	285.049
P02	PS	Week 3	1184.5	983.708	983.708	957.532	932.3	105.05	866.225	818.385	897.934	799.91	782.455	917.294	781.152	757.784	757.784	714.28	741.387	852.118	779.642	737.992	414.815	702.82	812.184	730.341	619.548	527.214	754.421	719.24	781.27	731.815	746.096	744.183	785.414	716.625	803.855	609.791	683.19	646.243	149.734	513.8	233.405	562.208	717.455	134.451	463.103	287.775	496.376
P03	PS	Week 3	1250.03	850.606	850.606	669.184	669.198	221.738	758.643	802.89	631.862	817.117	807.66	767.278	726.344	590.28	590.28	689.253	763.599	615.725	673.476	581.233	379.413	659.079	627.028	599.861	583.46	581.806	751.406	694.56	672.866	690.161	621.382	621.046	732.005	781.545	611.979	654.068	657.784	539.984	138.754	564.505	336.25	492.364	753.091	257.834	433.425	150.342	546.986
P04	PS	Week 3	1008.35	781.761	781.761	843.02	712.533	137.396	723.074	723.348	698.576	719.102	702.594	727.892	690.322	622.939	622.939	699.501	711.879	719.301	683.79	610.422	368.143	702.536	720.559	649.298	583.539	324.114	699.555	671.782	622.251	636.711	621.116	619.262	640.272	643.365	575.017	525.708	490.524	434.278	277.738	614.925	233.613	559.666	562.849	424.64	354.716	417.78	603.79
P05	PS	Week 3	1058.62	898.221	898.221	889.926	829.139	50.305	790.736	756.871	787.676	819.79	801.105	892.329	793.717	707.516	707.516	653.154	699.753	767.434	740.267	701.852	494.588	640.29	746.436	655.942	569.735	609.411	711.287	667.503	697.989	674.941	649.019	647.196	802.834	677.77	738.432	528.869	754.642	761.884	174.529	329.23	245.864	476.282	714.568	32.5364	541.542	308.466	306.908
P06	PS	Week 3	1386.04	1063.25	1063.25	890.382	912.469	78.1693	945.453	1003.11	871.734	1088.09	1067.18	1005.55	966.561	737.061	737.061	852.876	838.383	833.029	865.257	762.316	498.971	779.439	798.346	679.155	709.696	852.422	820.933	874.637	854.352	826.27	783.102	782.764	929.198	875.605	797.506	813.63	996.113	796.379	65.9247	459.571	93.5397	590.071	974.018	142.759	584.569	139.188	430.785
P07	PS	Week 3	588.744	471.937	471.937	499.788	437.545	462.471	443.151	455.596	413.326	443.276	438.011	418.216	432.287	387.829	387.829	427.483	402.169	402.117	408.203	379.735	393.881	480.694	392.724	371.836	373.259	413.849	436.287	421.944	325.738	390.126	327.275	326.632	317.965	347.777	283.262	274.691	336.22	309.886	322.93	342.774	344.929	334.448	352.567	262.155	361.841	356.712	350.185
P08	PS	Week 3	1156.93	1109.9	1109.9	1108.6	1051.49	73.8652	997.537	951.214	1000.01	908.46	893.323	1072.44	894.282	809.166	809.166	755.415	812.536	952.775	878.449	825.466	613.227	671.529	878.128	804.323	584.667	694.471	822.896	772.485	843.715	804.597	761.847	759.318	905.284	792.579	867.655	626.764	795.875	818.626	175.697	242.768	247.294	595.307	842.111	61.9188	676.873	273.357	220.667
P09	PS	Week 3	1164.63	927.214	927.214	844.798	806.03	312.62	791.991	778.49	755.54	735.264	722.644	792.894	707.444	653.981	653.981	750.471	838.805	717.701	683.28	600.985	443.364	840.352	671.833	618.69	558.623	598.833	849.527	744.63	653.953	724.321	619.319	616.946	704.374	679.834	628.093	559.843	558.972	502.748	246.528	396.214	253.899	613.571	638.269	184.803	480.532	332.835	376.46
P10	PS	Week 3	1296.79	1096.84	1096.84	870.189	833.718	162.477	975.389	1004.13	776.079	892.467	865.96	853.811	842.594	920.354	920.354	1051.2	1286.17	817.813	777.964	773.363	200.058	756.698	725.448	809.556	823.242	846.464	1094.22	1012.36	844.949	951.136	794.567	792.723	770.725	851.416	716.525	813.771	221.021	101.559	101.872	123.812	245.296	867.01	386.82	338.997	161.534	204.621	110.044
P11	PS	Week 3	956.759	809.931	809.931	699.548	704.407	276.698	721.597	702.437	679.022	621.902	609.909	612.913	603.73	659.526	659.526	723.899	846.771	631.424	604.164	587.419	271.19	605	589.945	589.283	602.912	587.773	822.619	701.856	607.105	683.57	580.537	578.169	569.91	654.657	540.859	540.285	392.863	241.12	229.533	324.154	313.884	578.081	419.469	328.358	244.888	351.027	307.053
P13	PS	Week 3	1071.02	798.223	798.223	816.647	763.629	199.674	723.06	681.667	735.345	668.449	653.287	723.351	650.826	662.408	662.408	647.937	702.075	678.646	681.105	613.772	364.154	582.805	656.938	619.497	554.244	481.186	717.476	651.34	604.518	645.95	576.569	574.765	619.569	630.686	580.49	484.525	556.762	490.163	214.088	320.946	273.305	535.812	561.988	196.534	399.73	352.449	302.563
P15	PS	Week 3	1029.08	834.718	834.718	640.943	685.395	697.652	651.731	612.119	643.427	528.274	532.131	611.246	516.709	580.662	580.662	660.63	738.07	590.43	535.996	570.135	428.615	537.572	517.358	490.676	553.647	527.619	751.51	634.683	554.243	587.231	544.926	543.574	513.408	571.763	502.859	508.903	229.091	191.7	590.518	450.708	322.737	590.942	319.002	302.92	251.303	354.416	437.84
[truncated: 359 more columns]

## Sheet: iRep
Sample	Week	iRep
P02-W1	Week 1	1.39634
P03-W1	Week 1	1.5869
P05-W1	Week 1	1.54693
P06-W1	Week 1	1.3884
P07-W1	Week 1	1.43543
P08-W1	Week 1	1.78983
P11-W1	Week 1	1.64069
P14-W1	Week 1	1.34221
P01-W2	Week 2	1.75399
P02-W2	Week 2	2.13924
P03-W2	Week 2	1.57289
P04-W2	Week 2	1.50939
P05-W2	Week 2	1.53885
P06-W2	Week 2	1.53521
P07-W2	Week 2	1.91848
P08-W2	Week 2	1.50841
P09-W2	Week 2	2.497
P10-W2	Week 2	1.74078
P11-W2	Week 2	1.90332
P12-W2	Week 2	1.43454
P13-W2	Week 2	1.94294
P14-W2	Week 2	1.80616
P15-W2	Week 2	1.29071
P01-W3	Week 3	1.88878
P02-W3	Week 3	1.40171
P03-W3	Week 3	1.73069
P04-W3	Week 3	1.42641
P05-W3	Week 3	1.43789
P06-W3	Week 3	1.73787
P07-W3	Week 3	2.24161
P08-W3	Week 3	1.41292
P09-W3	Week 3	1.58312
P10-W3	Week 3	1.68078
P11-W3	Week 3	1.51952
P13-W3	Week 3	1.40162
P15-W3	Week 3	1.57373
