# Supplementary material for: Impact of early life antibiotic and probiotic treatment on gut microbiome and resistome of very-low-birth-weight preterm infants
Source: Nat Commun. 2025 Aug 14;16:7569. doi: 10.1038/s41467-025-62584-2 (PMC12354744; doi:10.1038/s41467-025-62584-2)
Supplement: Supplementary file 10 — Source data [file 41467_2025_62584_MOESM10_ESM.zip › Source_data_Fig2.xlsx]

## Sheet: AMR-count-metagenome
Sample	Week	Cohort	Antibiotic	(AGly)aac6-Aph2	(AGly)aac6-Ii	(AGly)aadA1-pm	(AGly)aadA5	(AGly)aadC	(AGly)aadD	(AGly)apH-Stph	(AGly)aph(3'')-III	(AGly)aph(3'')-Ia	(AGly)aph3-Ia	(AGly)sat-2A	(AGly)sat4A	(AGly)spc	(AGly)spw	(AGly)str	(AGly)strA	(AGly)strB	(Bla)AmpC1_Ecoli	(Bla)AmpC2_Ecoli	(Bla)Penicillin_Binding_Protein_Ecoli	(Bla)ampH	(Bla)ampH_Ecoli	(Bla)blaACT-1	(Bla)blaACT-14	(Bla)blaACT-16	(Bla)blaACT-2	(Bla)blaACT-5	(Bla)blaACT-7	(Bla)blaCMY-76	(Bla)blaCTX-M-124	(Bla)blaCTX-M-15	(Bla)blaI	(Bla)blaMIR-6	(Bla)blaORN1a	(Bla)blaOXY1-1	(Bla)blaOXY1-2	(Bla)blaOXY1-4	(Bla)blaOXY6-1	(Bla)blaOXY6-2	(Bla)blaOXY6-4	(Bla)blaR1_Bacilli	(Bla)blaSHV-1	(Bla)blaSHV-172	(Bla)blaSHV-187	(Bla)blaSHV-5	(Bla)blaSRT-1
N01-W1	Week 1	NPS	Control	0	0	0	0	0	0	0	0	0	0	0	0	0	0	0	0	0	0	0	0	0	0	0	0	0	0	0	0	0	0	0	1	0	0	0	0	0	0	0	0	1	0	0	0	0	0
N01-W2	Week 2	NPS	Control	0	0	0	0	0	0	0	0	1	0	0	0	0	0	0	0	0	0	0	0	0	0	0	0	0	0	0	0	0	0	0	1	0	0	0	0	1	0	0	0	1	0	0	0	0	0
N01-W3	Week 3	NPS	Control	0	0	0	0	0	0	1	0	1	0	0	0	0	0	0	0	0	0	0	0	0	0	0	0	0	0	0	0	0	0	0	1	0	0	0	0	1	0	0	0	1	0	0	0	0	0
N02-W1	Week 1	NPS	Control	0	0	0	0	0	1	0	0	0	0	0	0	0	0	0	0	0	0	0	0	0	0	0	0	0	0	0	0	0	0	0	1	0	0	0	0	0	0	0	0	1	0	0	0	0	0
N02-W2	Week 2	NPS	Control	0	0	0	0	0	0	0	0	0	0	0	0	0	0	0	0	0	0	0	0	0	0	0	0	0	0	0	0	0	0	0	1	0	0	0	1	0	0	0	1	0	0	0	0	0	0
N02-W3	Week 3	NPS	Control	0	0	0	0	0	0	0	0	0	0	0	0	0	0	0	0	0	0	0	0	0	0	0	0	0	0	0	0	0	0	0	0	0	0	0	1	0	0	0	1	0	0	0	0	0	0
N03-W1	Week 1	NPS	Control	0	0	0	1	0	0	0	1	0	0	0	1	0	0	0	1	1	1	1	1	0	0	0	0	0	0	0	0	0	0	0	1	0	0	0	0	0	0	0	0	1	0	0	0	0	0
N03-W2	Week 2	NPS	Control	0	0	0	1	0	0	0	1	0	0	0	1	0	0	0	1	1	1	1	1	0	1	0	0	0	0	0	0	0	0	0	1	0	0	0	0	0	0	0	0	1	0	0	0	0	0
N03-W3	Week 3	NPS	Control	0	0	0	0	0	0	0	1	0	0	0	1	0	0	0	0	0	0	0	0	0	0	0	0	0	0	0	0	0	0	0	0	0	0	1	0	0	0	0	0	0	0	0	0	0	0
N04-W1	Week 1	NPS	Control	1	0	0	0	0	0	0	1	0	0	0	1	0	0	0	0	0	0	0	0	0	0	0	0	1	0	0	0	0	0	0	1	0	0	0	0	0	0	0	0	1	0	0	0	0	0
N04-W2	Week 2	NPS	Control	0	0	0	0	0	0	1	0	0	0	0	0	0	0	0	0	0	0	0	0	0	0	0	0	1	0	0	0	0	0	0	1	0	0	0	0	0	0	0	0	0	0	0	0	0	0
N04-W3	Week 3	NPS	Control	1	0	0	0	0	0	1	0	0	0	0	0	0	0	0	0	0	0	0	0	0	0	0	0	0	0	0	0	0	0	0	1	0	0	0	0	0	0	0	0	1	0	0	0	0	0
N05-W1	Week 1	NPS	Control	1	0	0	0	0	0	0	1	0	0	0	1	0	0	0	0	0	0	0	0	0	0	0	0	1	0	0	0	0	0	0	1	0	0	0	0	0	0	0	0	1	0	0	0	0	0
N05-W2	Week 2	NPS	Control	0	0	0	0	0	0	0	0	0	0	0	0	0	0	0	0	0	0	0	0	0	0	0	0	1	0	0	0	0	0	0	0	0	0	0	0	0	0	0	1	0	0	0	0	0	0
N05-W3	Week 3	NPS	Control	1	0	0	0	0	0	0	0	0	0	0	0	0	0	0	0	0	0	0	0	0	0	0	0	1	0	0	0	0	0	0	1	0	0	0	0	0	0	0	1	1	0	0	0	0	0
N06-W1	Week 1	NPS	Control	1	0	0	0	0	1	0	0	0	0	0	0	0	0	0	0	0	0	0	0	0	0	0	0	1	0	0	0	0	0	0	1	0	0	0	0	0	0	0	0	1	0	0	0	0	0
N06-W2	Week 2	NPS	Control	1	0	0	0	0	1	1	0	0	0	0	0	1	0	0	0	0	0	0	0	0	0	0	0	1	0	0	0	0	0	0	1	0	0	0	0	0	0	0	0	1	0	0	0	0	0
N07-W1	Week 1	NPS	Control	1	0	0	0	0	0	0	0	0	0	0	0	0	0	0	0	0	0	0	0	0	0	0	0	1	0	0	0	0	0	0	1	0	0	0	0	0	0	0	0	1	0	0	0	0	0
N07-W2	Week 2	NPS	Control	1	0	0	0	0	0	0	0	0	0	0	0	0	0	0	0	0	0	0	0	0	0	0	0	1	0	0	0	0	0	0	1	0	0	0	0	0	0	0	0	0	0	0	0	0	0
N08-W1	Week 1	NPS	Control	1	0	0	0	0	0	0	0	0	0	0	0	0	0	0	0	0	0	0	0	0	0	0	0	1	0	0	0	0	0	0	1	0	0	0	0	0	0	0	0	1	0	0	0	0	0
N08-W2	Week 2	NPS	Control	1	0	0	0	0	0	0	0	0	0	0	0	0	0	0	0	0	0	0	0	0	0	0	0	1	0	0	0	0	0	0	1	0	0	0	0	0	0	0	0	1	0	0	0	0	0
N09-W2	Week 2	NPS	Control	0	0	1	0	0	0	0	0	0	0	1	0	0	0	0	0	0	1	1	1	0	1	0	0	0	0	0	0	0	0	0	0	0	0	0	0	0	0	0	0	0	0	0	0	1	0
N09-W3	Week 3	NPS	Control	0	0	1	0	0	0	0	0	0	0	1	0	0	0	0	0	0	1	1	1	0	1	0	0	0	0	0	0	0	0	0	0	0	0	0	0	0	0	0	0	0	0	0	1	0	0
N10-W1	Week 1	NPS	Antibiotic	1	0	0	0	0	0	0	1	0	0	0	1	0	0	0	0	0	0	0	0	0	0	0	0	0	0	0	0	0	0	0	1	0	0	0	0	0	0	0	0	1	0	0	0	0	0
N10-W2	Week 2	NPS	Antibiotic	0	0	0	0	0	0	0	0	0	0	0	0	0	0	0	0	0	0	1	1	0	1	0	0	0	0	0	0	0	0	0	0	0	0	0	0	0	0	0	0	0	0	0	0	0	0
N10-W3	Week 3	NPS	Antibiotic	1	0	0	0	0	0	0	0	0	0	0	0	0	0	0	1	1	0	1	1	0	1	0	0	0	0	0	0	0	0	1	0	0	0	0	0	0	0	0	0	1	0	0	0	0	0
N11-W1	Week 1	NPS	Antibiotic	1	0	1	0	0	0	0	1	0	0	1	1	0	0	0	0	0	1	1	1	0	1	0	0	0	0	0	0	0	0	0	0	0	0	0	0	0	0	0	0	0	0	0	0	0	0
N11-W2	Week 2	NPS	Antibiotic	1	0	1	0	0	0	0	1	0	0	1	1	0	0	0	0	0	1	1	1	0	1	0	0	0	0	0	0	0	0	0	0	0	0	0	0	0	0	0	0	0	0	0	0	0	0
N11-W3	Week 3	NPS	Antibiotic	0	0	1	0	0	0	0	1	0	0	1	1	0	0	0	0	0	1	1	1	0	1	0	0	0	0	0	0	0	0	0	1	0	0	0	0	0	0	0	0	0	0	0	0	0	0
N12-W1	Week 1	NPS	Antibiotic	1	0	0	0	0	0	0	0	0	0	0	0	0	0	0	0	0	0	0	0	1	0	0	0	0	0	0	0	0	0	0	1	0	0	0	0	0	0	1	0	0	1	0	0	0	0
N12-W2	Week 2	NPS	Antibiotic	0	0	0	0	0	0	0	0	0	0	0	0	0	0	0	0	0	0	0	0	0	0	0	0	0	0	0	0	0	0	0	1	0	0	0	0	0	0	0	0	1	0	0	0	0	0
N12-W3	Week 3	NPS	Antibiotic	1	0	0	0	0	1	0	0	0	1	0	0	0	0	0	1	1	0	0	0	0	0	0	1	0	0	0	0	0	1	0	1	0	0	0	0	0	0	0	0	1	0	0	0	0	0
N13-W1	Week 1	NPS	Antibiotic	1	0	0	0	0	1	0	0	0	0	0	0	0	0	0	0	0	0	0	0	0	0	1	0	0	0	0	0	0	0	0	1	0	0	0	0	0	0	1	0	1	0	0	0	0	0
N13-W2	Week 2	NPS	Antibiotic	1	0	0	0	0	1	0	0	0	0	0	0	0	0	0	0	0	0	0	0	0	0	1	0	0	0	1	0	0	0	0	1	1	0	0	0	0	0	0	0	1	0	0	0	0	0
N13-W3	Week 3	NPS	Antibiotic	0	0	0	0	0	1	0	0	0	0	0	0	0	0	0	0	0	0	0	0	0	0	0	1	0	0	0	0	0	0	0	1	0	0	0	0	0	0	0	0	1	0	0	0	0	0
N14-W1	Week 1	NPS	Antibiotic	1	0	0	0	0	1	0	1	0	0	0	1	0	0	0	0	0	0	0	0	0	0	0	0	0	0	0	0	0	0	0	1	0	0	0	0	0	0	0	0	1	0	0	0	0	0
N14-W2	Week 2	NPS	Antibiotic	1	0	0	0	0	1	0	0	0	0	0	0	0	0	0	0	0	0	0	0	0	0	0	0	0	0	0	0	0	0	0	1	0	0	0	0	0	0	0	0	1	0	0	0	0	0
N14-W3	Week 3	NPS	Antibiotic	1	0	0	0	0	1	0	0	0	0	0	0	0	0	0	0	0	0	0	0	0	0	0	0	0	0	0	0	0	0	0	1	0	0	0	0	0	0	0	0	1	0	0	0	0	0
N15-W1	Week 1	NPS	Antibiotic	0	0	0	0	0	0	0	0	0	0	0	0	0	0	0	0	0	0	0	0	1	0	0	0	1	0	0	0	0	0	0	0	0	0	0	0	0	0	0	0	0	0	0	1	0	0
N15-W2	Week 2	NPS	Antibiotic	0	0	0	0	0	0	0	0	0	0	0	0	0	0	0	0	0	0	0	0	1	0	0	0	1	0	0	0	1	0	0	0	0	0	0	0	0	0	0	0	0	0	0	1	0	0
N15-W3	Week 3	NPS	Antibiotic	0	0	0	0	0	0	0	0	0	0	0	0	0	0	0	0	0	0	0	0	1	0	0	0	0	0	0	0	1	0	0	0	0	1	0	0	0	0	0	0	0	0	0	1	0	0
N16-W1	Week 1	NPS	Antibiotic	1	0	0	0	0	1	0	1	0	0	0	1	0	0	0	0	0	0	0	0	0	0	0	0	0	0	0	0	0	0	0	1	0	0	0	0	0	0	0	0	1	0	0	0	0	0
N16-W2	Week 2	NPS	Antibiotic	1	0	0	0	0	1	0	0	0	0	0	0	0	0	0	1	1	0	1	1	0	1	0	0	0	0	0	0	0	0	0	0	0	0	0	0	0	0	0	0	0	0	0	0	0	0
N16-W3	Week 3	NPS	Antibiotic	1	0	0	0	0	0	0	0	0	0	0	0	0	0	0	1	1	0	1	1	1	1	0	0	0	0	0	0	0	0	0	1	0	0	0	0	0	0	0	0	0	0	1	0	0	0
N17-W1	Week 1	NPS	Antibiotic	1	0	0	0	0	1	0	1	0	0	0	1	0	0	0	0	0	0	0	0	0	0	0	0	0	0	0	0	0	0	0	1	0	0	0	0	0	0	0	0	1	0	0	0	0	0
N17-W2	Week 2	NPS	Antibiotic	1	0	0	0	0	0	0	0	0	0	0	0	0	0	0	1	1	0	1	1	0	1	0	0	0	0	0	0	0	0	0	1	0	0	0	0	0	0	0	0	0	0	0	0	0	0
N17-W3	Week 3	NPS	Antibiotic	0	0	0	0	0	0	0	0	0	0	0	0	0	0	0	1	1	0	1	1	0	1	0	0	0	0	0	0	0	0	0	0	0	0	0	0	0	0	0	0	0	0	0	0	0	0
N18-W1	Week 1	NPS	Antibiotic	1	0	0	0	0	0	0	1	0	0	0	1	0	0	0	0	0	0	0	0	0	0	0	0	0	0	0	0	0	0	0	1	0	0	0	0	0	0	0	0	1	0	0	0	0	0
N18-W2	Week 2	NPS	Antibiotic	0	0	0	0	0	0	0	0	0	0	0	0	0	0	0	0	0	0	0	0	0	0	0	0	0	0	0	0	0	0	0	1	0	0	0	0	0	0	0	0	1	0	0	0	0	0
N18-W3	Week 3	NPS	Antibiotic	0	0	0	0	0	0	0	0	0	0	0	0	0	0	0	0	0	0	0	0	0	0	0	0	0	0	0	0	0	0	0	1	0	0	0	0	0	0	0	0	1	0	0	0	0	0
N19-W1	Week 1	NPS	Control	1	0	0	0	0	0	0	1	0	0	0	1	0	1	1	0	0	0	1	1	0	1	0	0	0	0	0	0	0	0	0	0	0	0	0	0	0	0	0	0	0	0	0	0	0	0
N19-W2	Week 2	NPS	Control	1	0	0	0	0	0	0	1	0	0	0	1	0	1	1	0	0	0	1	1	0	1	0	0	0	0	0	0	0	0	0	0	0	0	0	0	0	0	0	0	0	0	0	0	0	0
N19-W3	Week 3	NPS	Control	1	0	0	0	0	0	0	1	0	0	0	1	0	1	1	0	0	0	1	1	0	1	0	0	0	0	0	0	0	0	0	0	0	0	0	0	0	0	0	0	0	0	0	0	0	0
P01-W2	Week 2	PS	Antibiotic	0	0	0	0	0	0	0	0	0	0	0	0	0	0	0	1	1	1	1	1	0	1	0	0	0	0	0	0	0	0	0	1	0	0	0	0	0	0	0	0	1	0	0	0	0	0
P01-W3	Week 3	PS	Antibiotic	0	0	0	0	0	0	0	0	0	0	0	0	0	0	0	1	1	1	1	1	0	1	0	0	0	0	0	0	0	0	0	0	0	0	0	0	0	0	0	0	0	0	0	0	0	0
P02-W1	Week 1	PS	Antibiotic	1	0	0	0	0	1	0	0	0	0	0	0	0	0	0	0	0	0	0	0	0	0	0	0	0	0	0	0	0	0	0	1	0	0	0	0	0	0	0	0	1	0	0	0	0	0
P02-W2	Week 2	PS	Antibiotic	1	0	0	0	0	0	0	0	0	0	0	0	0	0	0	0	0	0	0	0	0	0	0	0	0	0	0	0	0	0	0	1	0	0	0	0	0	0	0	0	0	0	0	0	0	0
P02-W3	Week 3	PS	Antibiotic	1	0	0	0	1	0	0	0	0	0	0	0	0	0	0	0	0	0	0	0	0	0	0	0	0	0	0	0	0	0	0	1	0	0	0	0	0	0	0	0	1	0	0	0	0	0
P03-W1	Week 1	PS	Antibiotic	0	0	0	0	0	0	0	0	0	0	0	0	0	0	0	0	0	0	1	1	0	1	0	0	0	0	0	0	0	0	0	0	0	0	0	0	0	0	0	0	0	0	0	0	0	0
P03-W2	Week 2	PS	Antibiotic	0	0	0	0	0	0	0	0	0	0	0	0	0	0	0	0	0	0	1	1	0	1	0	0	0	0	0	0	0	0	0	0	0	0	0	0	0	0	0	0	0	0	0	0	0	0
P03-W3	Week 3	PS	Antibiotic	0	0	0	0	0	0	0	0	0	0	0	0	0	0	0	0	0	0	1	1	0	1	0	0	0	0	0	0	0	0	0	0	0	0	0	0	0	0	0	0	0	0	0	0	0	0
P04-W1	Week 1	PS	Control	1	0	0	0	0	0	0	1	0	0	0	1	0	0	0	0	0	0	0	0	0	0	0	0	0	0	0	0	0	0	0	1	0	0	0	0	0	0	0	0	0	0	0	0	0	0
P04-W2	Week 2	PS	Control	1	0	0	0	0	0	0	1	0	0	0	1	0	0	0	0	0	0	0	0	0	0	0	0	0	0	0	0	0	0	0	0	0	0	0	0	0	0	0	0	0	0	0	0	0	0
P04-W3	Week 3	PS	Control	1	0	0	0	0	0	0	1	0	0	0	1	0	0	0	0	0	0	0	0	0	0	0	0	0	0	0	0	0	0	0	1	0	0	0	0	0	0	0	0	0	0	0	0	0	0
P05-W1	Week 1	PS	Control	0	0	0	0	0	0	0	0	0	0	0	0	0	0	0	0	0	0	0	0	0	0	0	0	0	0	0	0	0	0	0	1	0	0	0	0	0	0	0	0	1	0	0	0	0	0
P05-W2	Week 2	PS	Control	0	0	0	0	0	0	0	0	0	0	0	0	0	0	0	0	0	0	0	0	0	0	0	0	0	0	0	0	0	0	0	1	0	0	0	0	0	0	0	0	0	0	0	0	0	0
P05-W3	Week 3	PS	Control	1	0	0	0	0	0	0	1	0	0	0	1	0	0	0	0	0	0	0	0	0	0	0	0	0	0	0	0	0	0	0	1	0	0	0	0	0	0	0	0	0	0	0	0	0	0
P06-W1	Week 1	PS	Antibiotic	1	0	0	0	0	1	0	0	0	0	0	0	0	0	0	0	0	0	0	0	0	0	0	0	0	0	0	0	0	0	0	1	0	0	0	0	0	0	0	0	0	0	0	0	0	0
P06-W2	Week 2	PS	Antibiotic	0	1	0	0	0	0	0	0	0	0	0	0	0	0	0	0	0	0	0	0	0	0	0	0	0	0	0	0	0	0	0	1	0	0	0	0	0	0	0	0	0	0	0	0	0	0
P06-W3	Week 3	PS	Antibiotic	0	0	0	0	0	0	0	0	0	0	0	0	0	0	0	0	0	0	0	0	0	0	0	0	0	0	0	0	0	0	0	0	0	0	0	0	0	0	0	0	0	0	0	0	0	0
P07-W1	Week 1	PS	Antibiotic	1	0	0	0	0	1	0	0	0	0	0	0	0	0	0	0	0	0	0	0	0	0	0	0	0	0	0	0	0	0	0	1	0	0	0	0	0	0	0	0	1	0	0	0	0	0
P07-W2	Week 2	PS	Antibiotic	1	0	0	0	0	0	0	0	0	0	0	0	0	0	0	0	0	0	0	0	0	0	0	0	0	0	0	0	0	0	0	1	0	0	0	0	0	0	0	0	0	0	0	0	0	0
P07-W3	Week 3	PS	Antibiotic	1	1	0	0	0	0	0	0	0	0	0	0	0	0	0	0	0	0	0	0	0	0	0	0	0	0	0	0	0	0	0	1	0	0	0	0	0	0	0	0	1	0	0	0	0	0
P08-W1	Week 1	PS	Antibiotic	1	0	0	0	0	1	0	0	0	0	0	0	0	0	0	0	0	0	0	0	0	0	0	1	0	0	0	0	0	0	0	1	0	0	0	0	0	0	0	0	1	0	0	0	0	0
P08-W2	Week 2	PS	Antibiotic	1	0	0	0	0	0	0	0	0	0	0	0	0	0	0	0	0	0	0	0	0	0	0	0	0	0	0	0	0	0	0	1	0	0	0	0	0	0	0	0	1	0	0	0	0	0
P08-W3	Week 3	PS	Antibiotic	1	0	0	0	0	0	0	0	0	0	0	0	0	0	0	0	0	0	0	0	0	0	0	0	0	1	0	0	0	0	0	1	0	0	0	0	0	0	0	0	0	0	0	0	0	0
P09-W2	Week 2	PS	Antibiotic	0	0	0	0	0	0	0	0	0	0	0	0	0	0	0	0	0	0	0	0	0	0	0	1	0	0	0	0	0	0	0	1	0	0	0	0	0	0	0	0	1	0	0	0	0	0
P09-W3	Week 3	PS	Antibiotic	0	0	0	0	0	0	0	0	0	0	0	0	0	0	0	0	0	0	0	0	0	0	0	0	0	0	0	0	0	0	0	1	0	0	0	0	0	1	0	0	1	0	0	0	0	1
P10-W1	Week 1	PS	Antibiotic	1	0	0	0	0	0	0	1	0	0	0	1	0	0	0	0	0	0	0	0	0	0	0	0	0	0	0	0	0	0	0	1	0	0	0	0	0	0	0	0	1	0	0	0	0	0
P10-W2	Week 2	PS	Antibiotic	0	0	0	0	0	0	0	0	0	0	0	0	0	0	0	0	0	0	1	1	0	1	0	0	0	0	0	0	0	0	0	0	0	0	0	0	0	0	0	0	0	0	0	0	0	0
P10-W3	Week 3	PS	Antibiotic	0	0	0	0	0	0	0	0	0	0	0	0	0	0	0	0	0	0	1	1	0	1	0	0	0	0	0	0	0	0	0	0	0	0	0	0	0	0	0	0	0	0	0	0	0	0
P11-W1	Week 1	PS	Antibiotic	1	0	0	0	0	1	0	0	0	0	0	0	0	0	0	0	0	0	0	0	0	0	0	0	0	0	0	0	0	0	0	1	0	0	0	0	0	0	0	0	1	0	0	0	0	0
P11-W2	Week 2	PS	Antibiotic	1	0	0	0	0	0	0	0	0	0	0	0	0	0	0	0	0	0	0	0	0	0	0	0	0	0	0	0	0	0	0	1	0	0	0	0	0	0	0	0	1	0	0	0	0	0
P11-W3	Week 3	PS	Antibiotic	0	0	0	0	0	0	0	0	0	0	0	0	0	0	0	0	0	0	1	1	0	1	0	0	0	0	0	0	0	0	0	1	0	0	0	0	0	0	0	0	1	0	0	0	0	0
P12-W1	Week 1	PS	Antibiotic	1	0	0	0	0	0	0	0	0	0	0	0	0	0	0	0	0	0	0	0	0	0	0	0	0	0	0	0	0	0	0	1	0	0	0	0	0	0	0	0	1	0	0	0	0	0
P12-W2	Week 2	PS	Antibiotic	1	0	0	0	0	0	0	0	0	0	0	0	0	0	0	0	0	0	0	0	0	0	0	0	0	0	0	0	0	0	0	0	0	0	0	0	0	0	0	0	1	0	0	0	0	0
P13-W2	Week 2	PS	Control	1	0	0	0	0	0	0	0	0	0	0	0	0	0	0	0	0	0	0	0	0	0	0	1	0	0	0	0	0	0	0	1	0	0	0	0	0	0	0	0	1	0	0	0	0	0
P13-W3	Week 3	PS	Control	1	0	0	0	0	1	0	0	0	0	0	0	0	0	0	0	0	0	0	0	0	0	0	0	0	0	0	1	0	0	0	1	0	0	0	0	0	0	0	0	0	0	0	0	0	0
P14-W1	Week 1	PS	Antibiotic	1	0	0	0	0	0	0	0	0	0	0	0	0	0	0	0	0	0	0	0	0	0	0	0	0	0	0	0	0	0	0	1	0	0	0	0	0	0	0	0	1	0	0	0	0	0
P14-W2	Week 2	PS	Antibiotic	0	0	0	0	0	0	0	0	0	0	0	0	0	0	0	0	0	0	0	0	0	0	0	0	0	0	0	0	0	0	0	0	0	0	0	0	0	0	0	0	0	0	0	0	0	0
P15-W2	Week 2	PS	Antibiotic	1	0	0	0	0	0	1	0	0	0	0	0	0	0	0	0	0	0	0	0	1	0	0	0	0	0	0	0	0	0	0	1	0	0	0	0	0	0	0	1	1	0	0	1	0	0
P15-W3	Week 3	PS	Antibiotic	0	0	0	0	0	0	0	0	0	0	0	0	0	0	0	0	0	0	0	0	1	0	0	0	0	0	0	0	0	0	0	1	0	0	0	0	0	0	0	0	1	0	0	1	0	0
[truncated: 59 more columns]

## Sheet: AMR-classes-metagenome
Sample	Week	Cohort	Antibiotic	Total	AGly	Bla	Col	Fcd	Fcyn	Flq	MLS	Phe	Sul	Tet	Tmt
N01-W1	Week 1	NPS	Control	12	0	5	0	2	0	0	4	0	0	0	1
N01-W2	Week 2	NPS	Control	15	1	5	0	2	0	0	4	0	0	1	2
N01-W3	Week 3	NPS	Control	22	2	6	0	2	0	0	6	1	0	3	2
N02-W1	Week 1	NPS	Control	16	1	5	0	2	0	0	5	0	0	2	1
N02-W2	Week 2	NPS	Control	9	0	4	0	0	0	0	2	0	0	1	2
N02-W3	Week 3	NPS	Control	8	0	3	0	0	0	0	3	0	0	1	1
N03-W1	Week 1	NPS	Control	24	5	9	0	1	0	0	0	0	1	6	2
N03-W2	Week 2	NPS	Control	30	5	12	0	1	0	0	1	1	2	6	2
N03-W3	Week 3	NPS	Control	7	2	2	0	0	0	0	0	0	0	3	0
N04-W1	Week 1	NPS	Control	12	3	5	0	0	0	0	3	0	0	0	1
N04-W2	Week 2	NPS	Control	17	1	4	0	0	1	1	4	1	0	3	2
N04-W3	Week 3	NPS	Control	19	2	4	0	0	1	1	4	1	0	3	3
N05-W1	Week 1	NPS	Control	13	3	5	0	1	0	0	2	0	0	1	1
N05-W2	Week 2	NPS	Control	8	0	2	0	0	0	0	2	0	0	3	1
N05-W3	Week 3	NPS	Control	12	1	6	0	0	0	0	2	0	0	3	0
N06-W1	Week 1	NPS	Control	13	2	5	0	1	0	0	4	0	0	0	1
N06-W2	Week 2	NPS	Control	17	4	4	0	1	1	1	3	1	0	1	1
N07-W1	Week 1	NPS	Control	7	1	5	0	0	0	0	0	0	0	0	1
N07-W2	Week 2	NPS	Control	8	1	4	0	0	0	0	0	0	0	2	1
N08-W1	Week 1	NPS	Control	10	1	5	0	0	0	0	3	0	0	0	1
N08-W2	Week 2	NPS	Control	10	1	5	0	0	0	0	2	0	0	1	1
N09-W2	Week 2	NPS	Control	20	2	6	0	0	1	0	4	0	2	3	2
N09-W3	Week 3	NPS	Control	21	2	6	0	0	1	1	3	0	2	4	2
N10-W1	Week 1	NPS	Antibiotic	14	3	4	0	0	0	0	4	0	0	1	2
N10-W2	Week 2	NPS	Antibiotic	8	0	3	0	0	0	0	3	0	0	1	1
N10-W3	Week 3	NPS	Antibiotic	21	3	7	0	0	0	0	2	0	1	5	3
N11-W1	Week 1	NPS	Antibiotic	17	5	5	0	0	0	0	4	0	1	1	1
N11-W2	Week 2	NPS	Antibiotic	18	5	5	0	0	0	0	4	0	1	1	2
N11-W3	Week 3	NPS	Antibiotic	18	4	7	0	0	0	0	2	0	1	3	1
N12-W1	Week 1	NPS	Antibiotic	13	1	6	0	0	1	2	3	0	0	0	0
N12-W2	Week 2	NPS	Antibiotic	11	0	3	0	0	0	0	5	1	0	1	1
N12-W3	Week 3	NPS	Antibiotic	21	5	6	0	1	0	0	5	0	0	2	2
N13-W1	Week 1	NPS	Antibiotic	9	2	6	0	1	0	0	0	0	0	0	0
N13-W2	Week 2	NPS	Antibiotic	17	2	7	1	0	0	0	4	0	0	1	2
N13-W3	Week 3	NPS	Antibiotic	14	1	4	0	1	0	0	5	0	0	1	2
N14-W1	Week 1	NPS	Antibiotic	19	4	4	0	1	0	0	5	1	0	2	2
N14-W2	Week 2	NPS	Antibiotic	18	2	4	0	1	0	0	5	1	0	3	2
N14-W3	Week 3	NPS	Antibiotic	15	2	4	0	0	0	0	5	1	0	1	2
N15-W1	Week 1	NPS	Antibiotic	7	0	4	0	0	1	2	0	0	0	0	0
N15-W2	Week 2	NPS	Antibiotic	9	0	4	0	0	1	2	0	0	0	2	0
N15-W3	Week 3	NPS	Antibiotic	11	0	4	0	0	2	3	0	0	0	2	0
N16-W1	Week 1	NPS	Antibiotic	15	4	4	0	1	0	0	5	0	0	0	1
N16-W2	Week 2	NPS	Antibiotic	14	4	5	0	0	0	0	1	0	1	1	2
N16-W3	Week 3	NPS	Antibiotic	23	3	7	0	0	1	2	4	0	1	2	3
N17-W1	Week 1	NPS	Antibiotic	16	4	4	0	0	0	0	6	0	0	1	1
N17-W2	Week 2	NPS	Antibiotic	16	3	7	0	0	0	0	1	0	1	2	2
N17-W3	Week 3	NPS	Antibiotic	17	2	4	0	0	0	0	5	0	1	2	3
N18-W1	Week 1	NPS	Antibiotic	10	3	4	0	0	0	0	2	0	0	0	1
N18-W2	Week 2	NPS	Antibiotic	9	0	3	0	1	0	0	2	0	0	1	2
N18-W3	Week 3	NPS	Antibiotic	9	0	3	0	1	0	0	2	0	0	1	2
N19-W1	Week 1	NPS	Control	17	5	4	0	0	0	0	4	1	0	1	2
N19-W2	Week 2	NPS	Control	17	5	4	0	0	0	0	4	1	0	1	2
N19-W3	Week 3	NPS	Control	17	5	4	0	0	0	0	4	1	0	1	2
P01-W2	Week 2	PS	Antibiotic	18	2	8	0	1	0	0	1	2	1	2	1
P01-W3	Week 3	PS	Antibiotic	12	2	5	0	0	0	0	1	1	1	2	0
P02-W1	Week 1	PS	Antibiotic	11	2	4	0	1	0	0	2	0	0	1	1
P02-W2	Week 2	PS	Antibiotic	8	1	3	0	0	0	0	3	0	0	0	1
P02-W3	Week 3	PS	Antibiotic	11	2	4	0	1	0	0	3	0	0	0	1
P03-W1	Week 1	PS	Antibiotic	3	0	3	0	0	0	0	0	0	0	0	0
P03-W2	Week 2	PS	Antibiotic	3	0	3	0	0	0	0	0	0	0	0	0
P03-W3	Week 3	PS	Antibiotic	3	0	3	0	0	0	0	0	0	0	0	0
P04-W1	Week 1	PS	Control	11	3	3	0	0	0	0	3	0	0	0	2
P04-W2	Week 2	PS	Control	9	3	0	0	0	0	0	4	0	0	1	1
P04-W3	Week 3	PS	Control	11	3	1	0	0	0	0	4	0	0	1	2
P05-W1	Week 1	PS	Control	7	0	4	0	0	0	0	1	0	0	1	1
P05-W2	Week 2	PS	Control	5	0	2	0	1	0	0	1	0	0	0	1
P05-W3	Week 3	PS	Control	13	3	2	0	1	0	0	4	0	0	1	2
P06-W1	Week 1	PS	Antibiotic	9	2	2	0	1	0	0	2	0	0	1	1
P06-W2	Week 2	PS	Antibiotic	7	1	2	0	0	0	0	3	0	0	0	1
P06-W3	Week 3	PS	Antibiotic	1	0	0	0	0	0	0	1	0	0	0	0
P07-W1	Week 1	PS	Antibiotic	13	2	5	0	2	0	0	3	0	0	0	1
P07-W2	Week 2	PS	Antibiotic	10	1	3	0	0	0	0	3	0	0	2	1
P07-W3	Week 3	PS	Antibiotic	17	2	4	0	0	0	0	7	0	0	2	2
P08-W1	Week 1	PS	Antibiotic	13	2	5	0	1	0	0	3	0	0	1	1
P08-W2	Week 2	PS	Antibiotic	14	1	4	0	1	0	0	4	0	0	2	2
P08-W3	Week 3	PS	Antibiotic	13	1	4	0	1	0	0	4	0	0	1	2
P09-W2	Week 2	PS	Antibiotic	9	0	4	0	0	0	0	2	0	0	1	2
P09-W3	Week 3	PS	Antibiotic	9	0	5	0	0	0	0	2	0	0	1	1
P10-W1	Week 1	PS	Antibiotic	9	3	4	0	0	0	0	2	0	0	0	0
P10-W2	Week 2	PS	Antibiotic	7	0	3	0	0	0	0	2	0	0	1	1
P10-W3	Week 3	PS	Antibiotic	4	0	3	0	0	0	0	0	0	0	1	0
P11-W1	Week 1	PS	Antibiotic	15	2	3	0	1	0	0	6	0	0	2	1
P11-W2	Week 2	PS	Antibiotic	12	1	4	0	0	0	0	5	0	0	1	1
P11-W3	Week 3	PS	Antibiotic	17	0	7	0	0	0	0	6	0	0	2	2
P12-W1	Week 1	PS	Antibiotic	13	1	4	0	0	0	0	5	0	0	1	2
P12-W2	Week 2	PS	Antibiotic	10	1	2	0	0	0	0	4	0	0	2	1
P13-W2	Week 2	PS	Control	10	1	5	0	0	0	0	2	0	0	1	1
P13-W3	Week 3	PS	Control	12	2	3	0	1	0	0	2	0	0	3	1
P14-W1	Week 1	PS	Antibiotic	5	1	3	0	0	0	0	0	0	0	1	0
P14-W2	Week 2	PS	Antibiotic	1	0	0	0	0	0	0	0	0	0	1	0
P15-W2	Week 2	PS	Antibiotic	18	2	7	0	0	1	0	3	1	0	3	1
P15-W3	Week 3	PS	Antibiotic	12	0	6	0	0	1	0	2	0	0	2	1
