# Supplementary material for: Impact of early life antibiotic and probiotic treatment on gut microbiome and resistome of very-low-birth-weight preterm infants
Source: Nat Commun. 2025 Aug 14;16:7569. doi: 10.1038/s41467-025-62584-2 (PMC12354744; doi:10.1038/s41467-025-62584-2)
Supplement: Supplementary file 10 — Source data [file 41467_2025_62584_MOESM10_ESM.zip › Source_data_Fig4.xlsx]

## Sheet: Plasmid-count-metagenome
Metagenome	Week	Group	Antibiotic	Plasmid
N01-W1	Week 1	NPS	Control	6
N02-W1	Week 1	NPS	Control	18
N03-W1	Week 1	NPS	Control	6
N04-W1	Week 1	NPS	Control	7
N05-W1	Week 1	NPS	Control	8
N06-W1	Week 1	NPS	Control	11
N07-W1	Week 1	NPS	Control	9
N08-W1	Week 1	NPS	Control	8
N10-W1	Week 1	NPS	Antibiotic	7
N11-W1	Week 1	NPS	Antibiotic	6
N12-W1	Week 1	NPS	Antibiotic	9
N13-W1	Week 1	NPS	Antibiotic	14
N14-W1	Week 1	NPS	Antibiotic	10
N15-W1	Week 1	NPS	Antibiotic	1
N16-W1	Week 1	NPS	Antibiotic	10
N17-W1	Week 1	NPS	Antibiotic	12
N18-W1	Week 1	NPS	Antibiotic	5
N19-W1	Week 1	NPS	Control	6
N01-W2	Week 2	NPS	Control	14
N02-W2	Week 2	NPS	Control	7
N03-W2	Week 2	NPS	Control	5
N04-W2	Week 2	NPS	Control	8
N05-W2	Week 2	NPS	Control	6
N06-W2	Week 2	NPS	Control	11
N07-W2	Week 2	NPS	Control	10
N08-W2	Week 2	NPS	Control	6
N09-W2	Week 2	NPS	Control	7
N10-W2	Week 2	NPS	Antibiotic	6
N11-W2	Week 2	NPS	Antibiotic	7
N12-W2	Week 2	NPS	Antibiotic	13
N13-W2	Week 2	NPS	Antibiotic	19
N14-W2	Week 2	NPS	Antibiotic	8
N15-W2	Week 2	NPS	Antibiotic	2
N16-W2	Week 2	NPS	Antibiotic	11
N17-W2	Week 2	NPS	Antibiotic	9
N18-W2	Week 2	NPS	Antibiotic	9
N19-W2	Week 2	NPS	Control	6
N01-W3	Week 3	NPS	Control	12
N02-W3	Week 3	NPS	Control	8
N03-W3	Week 3	NPS	Control	4
N04-W3	Week 3	NPS	Control	7
N05-W3	Week 3	NPS	Control	8
N09-W3	Week 3	NPS	Control	7
N10-W3	Week 3	NPS	Antibiotic	10
N11-W3	Week 3	NPS	Antibiotic	6
N12-W3	Week 3	NPS	Antibiotic	17
N13-W3	Week 3	NPS	Antibiotic	13
N14-W3	Week 3	NPS	Antibiotic	4
N15-W3	Week 3	NPS	Antibiotic	7
N16-W3	Week 3	NPS	Antibiotic	10
N17-W3	Week 3	NPS	Antibiotic	7
N18-W3	Week 3	NPS	Antibiotic	8
N19-W3	Week 3	NPS	Control	6
P02-W1	Week 1	PS	Antibiotic	11
P03-W1	Week 1	PS	Antibiotic	5
P04-W1	Week 1	PS	Control	4
P05-W1	Week 1	PS	Control	3
P06-W1	Week 1	PS	Antibiotic	8
P07-W1	Week 1	PS	Antibiotic	13
P08-W1	Week 1	PS	Antibiotic	14
P10-W1	Week 1	PS	Antibiotic	1
P11-W1	Week 1	PS	Antibiotic	13
P12-W1	Week 1	PS	Antibiotic	8
P14-W1	Week 1	PS	Antibiotic	5
P01-W2	Week 2	PS	Antibiotic	7
P02-W2	Week 2	PS	Antibiotic	5
P03-W2	Week 2	PS	Antibiotic	6
P04-W2	Week 2	PS	Control	2
P05-W2	Week 2	PS	Control	3
P06-W2	Week 2	PS	Antibiotic	6
P07-W2	Week 2	PS	Antibiotic	9
P08-W2	Week 2	PS	Antibiotic	11
P09-W2	Week 2	PS	Antibiotic	9
P10-W2	Week 2	PS	Antibiotic	2
P11-W2	Week 2	PS	Antibiotic	8
P12-W2	Week 2	PS	Antibiotic	6
P13-W2	Week 2	PS	Control	9
P14-W2	Week 2	PS	Antibiotic	2
P15-W2	Week 2	PS	Antibiotic	16
P01-W3	Week 3	PS	Antibiotic	1
P02-W3	Week 3	PS	Antibiotic	7
P03-W3	Week 3	PS	Antibiotic	4
P04-W3	Week 3	PS	Control	3
P05-W3	Week 3	PS	Control	8
P06-W3	Week 3	PS	Antibiotic	1
P07-W3	Week 3	PS	Antibiotic	16
P08-W3	Week 3	PS	Antibiotic	9
P09-W3	Week 3	PS	Antibiotic	9
P10-W3	Week 3	PS	Antibiotic	1
P11-W3	Week 3	PS	Antibiotic	9
P13-W3	Week 3	PS	Control	6
P15-W3	Week 3	PS	Antibiotic	7

## Sheet: Plasmid-count-strain
Genome	Group	Antibiotic	Plasmid	Genus
N01-W1-M1	NPS	Control	0	Staphylococcus
N01-W1-M2	NPS	Control	0	Staphylococcus
N01-W1-M3	NPS	Control	0	Staphylococcus
N01-W2-M1	NPS	Control	1	Staphylococcus
N01-W2-M2	NPS	Control	0	Cutibacterium
N01-W2-M3	NPS	Control	3	Staphylococcus
N01-W3-M1	NPS	Control	0	Enterococcus
N01-W3-M3	NPS	Control	3	Klebsiella
N02-W1-M1	NPS	Control	0	Staphylococcus
N02-W2-M2	NPS	Control	1	Staphylococcus
N02-W2-M3	NPS	Control	0	Cutibacterium
N02-W3-M2	NPS	Control	2	Klebsiella
N02-W3-M4	NPS	Control	0	Veillonella
N03-W1-G1	NPS	Control	2	Enterococcus
N03-W1-G4	NPS	Control	0	Bifidobacterium
N03-W1-G5	NPS	Control	2	Escherichia
N03-W1-G6	NPS	Control	0	Bifidobacterium
N03-W1-M1	NPS	Control	1	Erysipelatoclostridium
N03-W1-M3	NPS	Control	1	Escherichia
N03-W1-M6	NPS	Control	0	Phocaeicola
N03-W2-M6	NPS	Control	0	Bacteroides
N03-W2-M7	NPS	Control	0	Phocaeicola
N03-W3-G2	NPS	Control	1	Klebsiella
N03-W3-G6	NPS	Control	3	Enterococcus
N03-W3-M1	NPS	Control	0	Bacteroides
N03-W3-M2	NPS	Control	0	Bacteroides
N03-W3-M5	NPS	Control	0	Bifidobacterium
N04-W1-M1	NPS	Control	0	Staphylococcus
N04-W1-M2	NPS	Control	2	Staphylococcus
N04-W2-M4	NPS	Control	0	Veillonella
N04-W3-M1	NPS	Control	2	Klebsiella
N04-W3-M2	NPS	Control	1	Staphylococcus
N04-W3-M4	NPS	Control	0	Cutibacterium
N05-W2-M3	NPS	Control	0	Streptococcus
N05-W2-M5	NPS	Control	0	Veillonella
N05-W3-G1	NPS	Control	0	Enterobacter
N05-W3-G2	NPS	Control	3	Klebsiella
N05-W3-G4	NPS	Control	0	Bifidobacterium
N05-W3-M1	NPS	Control	0	Veillonella
N06-W2-M1	NPS	Control	1	Staphylococcus
N06-W2-M2	NPS	Control	0	Staphylococcus
N06-W2-M4	NPS	Control	0	Veillonella
N07-W2-M1	NPS	Control	0	Clostridium
N07-W2-M2	NPS	Control	0	Staphylococcus
N08-W1-M1	NPS	Control	0	Staphylococcus
N08-W2-M1	NPS	Control	0	Veillonella
N08-W2-M2	NPS	Control	2	Staphylococcus
N09-W2-M2	NPS	Control	0	Klebsiella
N09-W2-M5	NPS	Control	0	Peptoniphilus
N09-W3-M2	NPS	Control	0	Peptoniphilus
N09-W3-M3	NPS	Control	0	Clostridium
N09-W3-M4	NPS	Control	0	Cutibacterium
N10-W1-G3	NPS	Antibiotic	3	Staphylococcus
N10-W1-M1	NPS	Antibiotic	2	Staphylococcus
N10-W1-M2	NPS	Antibiotic	2	Staphylococcus
N10-W1-M3	NPS	Antibiotic	1	Enterococcus
N10-W2-M2	NPS	Antibiotic	0	Cutibacterium
N10-W2-M3	NPS	Antibiotic	2	Veillonella
N10-W2-M4	NPS	Antibiotic	1	Escherichia
N10-W3-M1	NPS	Antibiotic	0	Veillonella
N10-W3-M3	NPS	Antibiotic	0	Clostridium
N10-W3-M5	NPS	Antibiotic	0	Bifidobacterium
N10-W3-M7	NPS	Antibiotic	1	Staphylococcus
N11-W3-G1	NPS	Antibiotic	0	Bifidobacterium
N11-W3-M1	NPS	Antibiotic	0	Escherichia
N11-W3-M2	NPS	Antibiotic	1	Clostridium
N12-W1-M2	NPS	Antibiotic	0	Klebsiella
N12-W2-M1	NPS	Antibiotic	1	Enterococcus
N12-W2-M2	NPS	Antibiotic	0	Bifidobacterium
N12-W3-M1	NPS	Antibiotic	2	Staphylococcus
N12-W3-M2	NPS	Antibiotic	0	Veillonella
N12-W3-M4	NPS	Antibiotic	0	Veillonella
N13-W1-M2	NPS	Antibiotic	0	Klebsiella
N13-W1-M3	NPS	Antibiotic	0	Enterobacter
N13-W2-M2	NPS	Antibiotic	0	Veillonella
N13-W3-M1	NPS	Antibiotic	1	Enterobacter
N13-W3-M2	NPS	Antibiotic	0	Veillonella
N13-W3-M3	NPS	Antibiotic	0	Veillonella
N13-W3-M4	NPS	Antibiotic	0	Bifidobacterium
N13-W3-M6	NPS	Antibiotic	0	Enterococcus
N14-W1-M2	NPS	Antibiotic	0	Streptococcus
N14-W1-M4	NPS	Antibiotic	0	Staphylococcus
N14-W2-M2	NPS	Antibiotic	0	Streptococcus
N14-W2-M5	NPS	Antibiotic	0	Staphylococcus
N14-W2-M8	NPS	Antibiotic	0	Negativicoccus
N14-W2-M9	NPS	Antibiotic	0	Actinomyces
N14-W3-M2	NPS	Antibiotic	0	Haemophilus
N14-W3-M4	NPS	Antibiotic	0	Veillonella
N15-W1-G1	NPS	Antibiotic	0	Klebsiella
N15-W1-G2	NPS	Antibiotic	0	Klebsiella
N15-W1-M1	NPS	Antibiotic	0	Enterobacter
N15-W2-M1	NPS	Antibiotic	0	Enterobacter
N15-W2-M3	NPS	Antibiotic	0	Clostridium
N15-W3-M2	NPS	Antibiotic	0	Raoultella
N16-W1-M1	NPS	Antibiotic	0	Streptococcus
N16-W1-M2	NPS	Antibiotic	0	Bifidobacterium
N16-W1-M3	NPS	Antibiotic	0	Veillonella
N16-W1-M4	NPS	Antibiotic	0	Lactobacillus
N16-W1-M5	NPS	Antibiotic	0	Haemophilus
N16-W1-M6	NPS	Antibiotic	0	Staphylococcus
N16-W2-M1	NPS	Antibiotic	0	Veillonella
N16-W3-M1	NPS	Antibiotic	0	Klebsiella
N16-W3-M3	NPS	Antibiotic	0	Bifidobacterium
N17-W1-M2	NPS	Antibiotic	0	Veillonella
N17-W1-M4	NPS	Antibiotic	0	Streptococcus
N17-W1-M5	NPS	Antibiotic	0	Staphylococcus
N17-W2-M1	NPS	Antibiotic	0	Veillonella
N17-W2-M2	NPS	Antibiotic	3	Escherichia
N17-W3-M4	NPS	Antibiotic	2	Streptococcus
N17-W3-M5	NPS	Antibiotic	0	Lactobacillus
N17-W3-M6	NPS	Antibiotic	1	Enterococcus
N18-W1-M1	NPS	Antibiotic	0	Raoultella
N18-W2-M4	NPS	Antibiotic	0	Bifidobacterium
N18-W2-M5	NPS	Antibiotic	0	Veillonella
N18-W3-M1	NPS	Antibiotic	0	Enterococcus
N18-W3-M4	NPS	Antibiotic	0	Finegoldia
N18-W3-M7	NPS	Antibiotic	0	Streptococcus
N18-W3-M8	NPS	Antibiotic	0	Haemophilus
N19-W3-G2	NPS	Control	2	Enterococcus
N19-W3-G4	NPS	Control	0	Proteus
N19-W3-M2	NPS	Control	0	Escherichia
P01-W2-M2	PS	Antibiotic	0	Staphylococcus
P01-W3-M1	PS	Antibiotic	0	Ligilactobacillus
P01-W3-M3	PS	Antibiotic	0	Escherichia
P02-W1-M2	PS	Antibiotic	0	Bifidobacterium
P02-W2-M2	PS	Antibiotic	1	Staphylococcus
P02-W3-M1	PS	Antibiotic	0	Staphylococcus
P03-W1-M1	PS	Antibiotic	3	Escherichia
P03-W2-M2	PS	Antibiotic	0	Escherichia
P03-W3-M2	PS	Antibiotic	0	Bifidobacterium
P04-W1-G4	PS	Control	0	Bifidobacterium
P04-W1-M1	PS	Control	0	Staphylococcus
P04-W2-M1	PS	Control	0	Cutibacterium
P04-W2-M3	PS	Control	0	Streptococcus
P04-W3-M1	PS	Control	0	Streptococcus
P04-W3-M2	PS	Control	0	Bifidobacterium
P05-W1-G1	PS	Control	0	Bifidobacterium
P05-W1-M2	PS	Control	0	Bifidobacterium
P05-W1-M3	PS	Control	0	Granulicatella
P05-W1-M4	PS	Control	0	Streptococcus
P05-W2-M1	PS	Control	0	Staphylococcus
P05-W3-G4	PS	Control	0	Staphylococcus
P05-W3-G8	PS	Control	0	Staphylococcus
P05-W3-G9	PS	Control	2	Enterococcus
P05-W3-M4	PS	Control	0	Lacticaseibacillus
P05-W3-M5	PS	Control	0	Lactobacillus
P06-W1-M3	PS	Antibiotic	0	Staphylococcus
P06-W2-M1	PS	Antibiotic	2	Enterococcus
P07-W1-M3	PS	Antibiotic	0	Lactobacillus
P07-W2-M1	PS	Antibiotic	0	Enterococcus
P07-W3-M1	PS	Antibiotic	0	Clostridium
P07-W3-M2	PS	Antibiotic	0	Bifidobacterium
P07-W3-M3	PS	Antibiotic	0	Clostridium
P07-W3-M4	PS	Antibiotic	1	Enterococcus
P07-W3-M6	PS	Antibiotic	0	Klebsiella
P07-W3-M7	PS	Antibiotic	0	Staphylococcus
P07-W3-M8	PS	Antibiotic	0	Enterococcus
P08-W1-M1	PS	Antibiotic	1	Staphylococcus
P08-W2-M1	PS	Antibiotic	0	Staphylococcus
P08-W2-M3	PS	Antibiotic	1	Enterococcus
P08-W3-M4	PS	Antibiotic	1	Enterococcus
P09-W3-M1	PS	Antibiotic	0	Klebsiella
P09-W3-M2	PS	Antibiotic	0	Serratia
P09-W3-M4	PS	Antibiotic	0	Bifidobacterium
P09-W3-M5	PS	Antibiotic	0	Limosilactobacillus
P10-W1-M1	PS	Antibiotic	0	Staphylococcus
P10-W2-M1	PS	Antibiotic	1	Enterococcus
P10-W2-M4	PS	Antibiotic	0	Bifidobacterium
P10-W3-G6	PS	Antibiotic	0	Escherichia
P10-W3-G8	PS	Antibiotic	2	Enterococcus
P10-W3-M1	PS	Antibiotic	0	Escherichia
P11-W1-G6	PS	Antibiotic	4	Staphylococcus
P11-W1-M1	PS	Antibiotic	0	Staphylococcus
P11-W1-M2	PS	Antibiotic	3	Staphylococcus
P11-W1-M4	PS	Antibiotic	2	Enterococcus
P11-W3-G2	PS	Antibiotic	2	Enterococcus
P11-W3-G3	PS	Antibiotic	1	Staphylococcus
P11-W3-G4	PS	Antibiotic	0	Citrobacter
P11-W3-M1	PS	Antibiotic	0	Escherichia
P11-W3-M5	PS	Antibiotic	1	Staphylococcus
P12-W1-M1	PS	Antibiotic	0	Enterococcus
P12-W1-M2	PS	Antibiotic	0	Staphylococcus
P12-W1-M3	PS	Antibiotic	0	Staphylococcus
P12-W1-M4	PS	Antibiotic	0	Bifidobacterium
P13-W1-G1	PS	Control	3	Escherichia
P13-W2-M1	PS	Control	0	Enterobacter
P13-W2-M5	PS	Control	0	Enterococcus
P13-W2-M6	PS	Control	0	Limosilactobacillus
P13-W3-G1	PS	Control	1	Enterobacter
P13-W3-G2	PS	Control	1	Staphylococcus
P13-W3-M2	PS	Control	2	Enterococcus
P15-W2-M1	PS	Antibiotic	0	Parabacteroides
P15-W2-M5	PS	Antibiotic	0	Citrobacter
P15-W2-M6	PS	Antibiotic	0	Klebsiella
P15-W3-M2	PS	Antibiotic	0	Klebsiella

## Sheet: Waafle
Group	LGT	Cohort
Antibiotic	0.17	Overall
Antibiotic	0.14	Overall
Antibiotic	0.1	Overall
Antibiotic	0.18	Overall
Antibiotic	0.11	Overall
Antibiotic	0.19	Overall
Antibiotic	0.15	Overall
Antibiotic	0.11	Overall
Antibiotic	0.07	Overall
Antibiotic	0.16	Overall
Antibiotic	0.14	Overall
Antibiotic	0.16	Overall
Antibiotic	0.19	Overall
Antibiotic	0.15	Overall
Antibiotic	0.17	Overall
Antibiotic	0.16	Overall
Antibiotic	0.11	Overall
Antibiotic	0.13	Overall
Antibiotic	0.17	Overall
Antibiotic	0.21	Overall
Antibiotic	0.21	Overall
Antibiotic	0.16	Overall
Antibiotic	0.14	Overall
Antibiotic	0.14	Overall
Antibiotic	0.16	Overall
Antibiotic	0.12	Overall
Antibiotic	0.19	Overall
Antibiotic	0.14	Overall
Antibiotic	0.18	Overall
Antibiotic	0.13	Overall
Antibiotic	0.13	Overall
Antibiotic	0.16	Overall
Antibiotic	0.15	Overall
Antibiotic	0.16	Overall
Antibiotic	0.12	Overall
Antibiotic	0.17	Overall
Antibiotic	0.14	Overall
Antibiotic	0.16	Overall
Antibiotic	0.15	Overall
Antibiotic	0.19	Overall
Antibiotic	0.17	Overall
Antibiotic	0.08	Overall
Antibiotic	0.24	Overall
Antibiotic	0.16	Overall
Antibiotic	0.15	Overall
Antibiotic	0.15	Overall
Antibiotic	0.1	Overall
Antibiotic	0.17	Overall
Antibiotic	0.16	Overall
Antibiotic	0.17	Overall
Antibiotic	0.17	Overall
Antibiotic	0.21	Overall
Antibiotic	0.12	Overall
Antibiotic	0.19	Overall
Antibiotic	0.11	Overall
Antibiotic	0.18	Overall
Antibiotic	0.15	Overall
Antibiotic	0.13	Overall
Antibiotic	0.21	Overall
Antibiotic	0.14	Overall
Antibiotic	0.18	Overall
Antibiotic	0.2	Overall
Antibiotic	0.16	Overall
Antibiotic	0.17	Overall
Antibiotic	0.19	Overall
Antibiotic	0.12	Overall
Antibiotic	0.11	Overall
Antibiotic	0.17	Overall
Antibiotic	0.16	Overall
Antibiotic	0.09	Overall
Antibiotic	0.2	Overall
Antibiotic	0.17	Overall
Antibiotic	0.09	Overall
Antibiotic	0.2	Overall
Antibiotic	0.22	Overall
Antibiotic	0.13	Overall
Antibiotic	0.21	Overall
Antibiotic	0.2	Overall
Antibiotic	0.23	Overall
Antibiotic	0.16	Overall
Antibiotic	0.16	Overall
Antibiotic	0.24	Overall
Antibiotic	0.18	Overall
Antibiotic	0.21	Overall
Antibiotic	0.22	Overall
Antibiotic	0.13	Overall
Antibiotic	0.1	Overall
Antibiotic	0.2	Overall
Antibiotic	0.15	Overall
Antibiotic	0.16	Overall
Antibiotic	0.16	Overall
Antibiotic	0.19	Overall
Antibiotic	0.2	Overall
Antibiotic	0.16	Overall
Antibiotic	0.17	Overall
Antibiotic	0.16	Overall
Antibiotic	0.23	Overall
Antibiotic	0.16	Overall
Antibiotic	0.17	Overall
Antibiotic	0.17	Overall
Control	0.09	Overall
Control	0.11	Overall
Control	0.12	Overall
Control	0.11	Overall
Control	0.12	Overall
Control	0.15	Overall
Control	0.14	Overall
Control	0.11	Overall
Control	0.1	Overall
Control	0.11	Overall
Control	0.1	Overall
Control	0.1	Overall
Control	0.14	Overall
Control	0.1	Overall
Control	0.13	Overall
Control	0.12	Overall
Control	0.1	Overall
Control	0.04	Overall
Control	0.12	Overall
Control	0.11	Overall
Control	0.12	Overall
Control	0.06	Overall
Control	0.1	Overall
Control	0.14	Overall
Control	0.1	Overall
Control	0.1	Overall
Control	0.12	Overall
Control	0.11	Overall
Control	0.1	Overall
Control	0.09	Overall
Control	0.1	Overall
Control	0.07	Overall
Control	0.1	Overall
Control	0.09	Overall
Control	0.1	Overall
Control	0.08	Overall
Control	0.1	Overall
Control	0.13	Overall
Control	0.07	Overall
Control	0.12	Overall
Control	0.14	Overall
Control	0.14	Overall
Control	0.09	Overall
Control	0.11	Overall
Control	0.12	Overall
Control	0.11	Overall
Control	0.11	Overall
Control	0.11	Overall
Control	0.13	Overall
Control	0.09	Overall
Control	0.07	Overall
Control	0.08	Overall
Control	0.06	Overall
Control	0.12	Overall
Control	0.14	Overall
Control	0.06	Overall
Control	0.12	Overall
Control	0.09	Overall
Control	0.12	Overall
Control	0.09	Overall
Control	0.13	Overall
Control	0.1	Overall
Control	0.09	Overall
Control	0.09	Overall
Control	0.13	Overall
Control	0.13	Overall
Control	0.14	Overall
Control	0.13	Overall
Control	0.12	Overall
Control	0.12	Overall
Control	0.1	Overall
Control	0.13	Overall
Control	0.12	Overall
Control	0.08	Overall
Control	0.1	Overall
Control	0.11	Overall
Control	0.12	Overall
Control	0.12	Overall
Control	0.08	Overall
Control	0.12	Overall
Control	0.1	Overall
Control	0.11	Overall
Control	0.08	Overall
Control	0.13	Overall
Control	0.11	Overall
Control	0.11	Overall
Control	0.08	Overall
Control	0.11	Overall
Control	0.14	Overall
Control	0.11	Overall
Control	0.11	Overall
Control	0.13	Overall
Control	0.11	Overall
Control	0.1	Overall
Control	0.1	Overall
Control	0.12	Overall
Control	0.11	Overall
Control	0.11	Overall
Control	0.1	Overall
Control	0.1	Overall
