# Supplementary material for: Impact of early life antibiotic and probiotic treatment on gut microbiome and resistome of very-low-birth-weight preterm infants
Source: Nat Commun. 2025 Aug 14;16:7569. doi: 10.1038/s41467-025-62584-2 (PMC12354744; doi:10.1038/s41467-025-62584-2)
Supplement: Supplementary file 10 — Source data [file 41467_2025_62584_MOESM10_ESM.zip › Source_data_Fig5.xlsx]

## Sheet: Slurry-taxa-relative-abundance
Taxa	Bifidobacterium	Streptococcus	Staphylococcus	Cutibacterium	Bacillus	Ralstonia	Dolosigranulum	Corynebacterium	Rothia
Slurry	81.54	17.41	0.85	0.03	0.02	0.02	0.01	0.01	0.08
