# Supplementary material for: Impact of early life antibiotic and probiotic treatment on gut microbiome and resistome of very-low-birth-weight preterm infants
Source: Nat Commun. 2025 Aug 14;16:7569. doi: 10.1038/s41467-025-62584-2 (PMC12354744; doi:10.1038/s41467-025-62584-2)
Supplement: Supplementary file 10 — Source data [file 41467_2025_62584_MOESM10_ESM.zip › Source_data_SuppFig1.xlsx]

## Sheet: Genus-taxa-count
Individuals	Week	Gestation Week	Cohort	Antibiotic Treatment	Acidipropionibacterium	Acinetobacter	Actinomyces	Aggregatibacter	Alistipes	Aminobacter	Anaerococcus	Bacillus	Bacteroides	Bifidobacterium	Butyricimonas	Citrobacter	Clostridioides	Clostridium	Corynebacterium	Cronobacter	Cutibacterium	Dermabacter	Eggerthella	Enterobacter	Enterocloster	Enterococcus	Erysipelatoclostridium	Escherichia	Eubacterium	Faecalibacterium	Finegoldia	Flavonifractor	Gemella	Gordonibacter	Haemophilus	Jeotgalibaca	Klebsiella	Kluyvera	Kocuria	Lachnoclostridium	Lacticaseibacillus	Lactiplantibacillus	Lactobacillus	Lactococcus	Leclercia	Ligilactobacillus	Limosilactobacillus	Listeria	Longibaculum
N01	Week 1	28	NPS	Control	0	0	0	0	0	0	0	14011	18	647	0	0	0	0	1239	0	3649	0	0	119	0	152	0	188	0	0	0	0	0	0	0	0	313	0	0	0	0	0	0	0	0	0	0	0	0
N02	Week 1	30	NPS	Control	0	0	84	0	0	0	0	2019	0	490	0	0	0	0	2282	0	259	0	0	204	0	65008	0	202	0	0	0	0	0	0	0	272	40961	0	0	0	0	0	14	0	0	0	0	0	0
N03	Week 1	31	NPS	Control	0	0	0	0	943	0	0	0	107250	4104440	452	475	2672	0	462	0	0	0	28883	3312	202	805	297170	134054	75	120	214	42890	0	883	0	0	377	0	0	6225	0	0	0	0	21	0	0	0	15
N04	Week 1	28	NPS	Control	0	0	0	0	0	0	0	0	0	699	0	1759	0	0	725	173	15	0	0	3671404	0	134	0	14594	0	0	0	0	0	0	0	0	5538	0	0	0	0	0	0	0	260	0	0	0	0
N05	Week 1	28	NPS	Control	0	28	0	0	0	0	0	0	0	741	0	2682	0	0	150	270	179	0	0	5478935	0	140	0	19669	0	0	0	0	0	0	0	0	10711	0	0	0	0	0	0	0	436	0	0	0	0
N06	Week 1	28	NPS	Control	0	0	0	0	0	0	0	11	0	1293	0	2371	0	0	57	232	183	0	0	5281578	0	55	0	19913	0	0	0	0	0	0	0	0	6647	0	0	0	0	0	0	0	352	0	0	0	0
N07	Week 1	28	NPS	Control	0	0	0	0	0	0	0	26	0	405	0	1880	0	1467	119	163	607	0	0	4110755	0	28	0	15503	0	0	0	0	0	0	0	0	6387	0	0	0	14	0	0	0	301	0	0	0	0
N08	Week 1	28	NPS	Control	0	0	0	0	0	0	0	0	0	1124	0	2069	0	0	0	191	107	0	0	4739355	0	97	0	14807	0	0	45	0	0	0	0	0	6052	0	0	0	0	0	0	0	351	0	0	0	0
N10	Week 1	28	NPS	Antibiotic	0	0	0	0	0	0	0	47	11	4359	0	0	0	0	171	0	0	0	0	106	0	5368096	11	187	0	0	0	0	0	0	0	0	644	0	0	0	0	0	14	61	0	0	0	0	0
N11	Week 1	29	NPS	Antibiotic	0	0	0	0	0	0	0	0	11	1250	0	1104	0	0	43	0	26	0	0	496	0	108722	12	6131943	0	0	0	0	0	0	0	0	3303	0	0	0	0	0	0	0	10	0	0	0	0
N12	Week 1	31	NPS	Antibiotic	0	3242	0	0	0	0	0	0	0	711	0	4576	0	0	86	4128	17	0	0	30273	0	26906	0	15952	0	0	0	0	0	0	0	0	5190463	0	0	0	0	0	0	0	55	0	0	0	0
N13	Week 1	31	NPS	Antibiotic	0	48752	0	0	0	0	0	25	0	494	0	14735	0	0	275	2759	15	17	0	738678	0	12354	0	23801	0	0	0	0	0	0	0	0	3739446	0	0	0	0	0	0	0	117	0	0	0	0
N14	Week 1	28	NPS	Antibiotic	11	0	2615	0	0	0	0	83	0	681	0	0	0	0	9542	0	5920	0	0	252	0	1164977	0	263	0	0	0	0	0	0	0	0	99	0	0	0	0	0	61	18	0	0	0	0	0
N15	Week 1	28	NPS	Antibiotic	0	0	0	0	0	0	0	0	34	1258	0	3067	0	0	0	134	125	0	0	197833	0	254	13	23836	0	0	0	0	0	0	0	0	4545314	11	0	0	0	0	13	0	177	0	0	0	0
N16	Week 1	29	NPS	Antibiotic	0	0	20	1712	0	0	0	2955	0	568979	0	681	0	0	159	0	1117	0	0	526	0	268	0	366	0	0	16	3111	115	0	204009	0	381	29997	0	0	552	659	501390	0	0	1097	1674	0	0
N17	Week 1	29	NPS	Antibiotic	0	0	0	0	0	0	0	33	0	31725	0	0	0	0	51	0	42	0	0	1292	0	47	0	676	0	0	0	168	28	0	0	0	82	0	0	0	0	0	0	0	0	0	50	0	0
N18	Week 1	30	NPS	Antibiotic	0	0	0	0	0	0	0	17	0	1033	0	28733	0	14	420	19	50	0	0	11852	0	77	0	67269	0	0	0	0	0	0	0	0	241797	1123	0	0	0	0	0	0	3151	0	0	0	0
N19	Week 1	28	NPS	Control	0	0	0	0	0	0	0	0	0	561	0	109	0	0	0	0	18	0	0	478	0	512435	0	4664895	0	0	0	0	0	0	0	0	1072	0	0	0	0	0	0	0	0	0	0	0	0
N01	Week 2	28	NPS	Control	114	0	0	0	0	0	30	1028	0	565	0	6518	0	0	4967	0	225535	0	0	4821	0	33323	0	6949	0	0	3316	0	0	0	0	0	3571706	147	18	0	0	0	0	0	179	0	0	0	0
N02	Week 2	30	NPS	Control	0	0	0	0	0	0	0	0	0	1456	0	227	0	0	0	68	682535	0	0	33885	0	1213942	0	4992	0	0	46	0	0	0	305	0	3694444	62	0	0	125	0	10	253	0	23	0	169	0
N03	Week 2	31	NPS	Control	0	0	0	0	2402	0	0	0	768388	3340381	1996	1188	148	0	1879	0	0	0	41095	244	641	401	276378	361950	41	266	674	18517	0	1243	0	0	291	0	0	5706	0	0	0	0	0	0	0	0	180
N04	Week 2	28	NPS	Control	0	2958	0	0	0	0	308	0	18	659	0	2094	0	17	558	132	0	0	0	2999299	0	97	0	10678	0	0	223	0	652	0	0	0	287758	0	0	0	0	0	13	0	276	0	0	0	0
N05	Week 2	28	NPS	Control	0	1063	0	0	0	0	463	0	0	402370	0	1607	0	0	275	222	177	15	0	2553685	0	140	0	10870	0	0	182	0	985	0	0	0	336032	0	0	0	0	0	40	0	183	0	0	0	0
N06	Week 2	28	NPS	Control	0	0	0	0	0	0	0	22	0	1459	0	1807	0	0	76	159	8203	0	0	3805245	0	47	0	11663	0	0	335	0	0	0	0	0	4861	0	0	0	80	0	13	0	279	0	0	0	0
N07	Week 2	28	NPS	Control	0	0	0	0	0	0	0	0	0	495	0	1888	0	73211	16004	182	3669	0	0	4246579	0	81	0	14985	0	0	150	0	0	0	0	0	5518	0	0	0	313	0	0	0	294	0	0	0	0
N08	Week 2	28	NPS	Control	0	0	0	0	0	0	0	0	0	909	0	1881	0	287	404	169	2316	0	0	4293787	0	80	0	16284	0	0	347	0	0	0	0	0	5468	0	0	0	0	0	11	0	289	0	0	0	0
N09	Week 2	30	NPS	Control	528	0	0	0	0	0	877	0	0	831	0	597	0	7488	2192	0	491986	1719	0	603	0	479178	0	3921895	0	0	1022	0	0	0	0	0	139346	0	39	0	0	0	0	0	0	0	0	0	0
N10	Week 2	28	NPS	Antibiotic	221	0	0	0	0	0	0	26	0	34525	0	81	0	0	848	0	101414	0	0	252	0	1168449	0	3348203	0	0	0	0	0	0	0	0	646	0	0	0	0	0	13	0	0	0	0	0	0
N11	Week 2	29	NPS	Antibiotic	0	12	0	0	0	0	0	0	16	1034	0	1216	0	0	0	0	0	0	0	307	0	151861	0	7598664	0	0	0	0	0	0	0	0	3755	0	0	0	0	0	0	0	0	0	0	0	0
N12	Week 2	31	NPS	Antibiotic	0	9825	0	31	0	188	0	0	20	4083257	0	7641	0	1088	1417	336	51	0	0	135068	0	98065	11	14302	0	0	0	0	3296	0	3816	0	838065	31617	0	0	0	0	0	0	25	0	0	0	0
N13	Week 2	31	NPS	Antibiotic	34	1070	0	217	0	6731	0	0	0	603	0	123664	0	0	542	1676	16352	18	0	590441	0	295344	0	35869	0	0	26	0	711	0	27201	0	3954610	4630	0	0	0	0	0	0	55	0	0	0	0
N14	Week 2	28	NPS	Antibiotic	339	0	364835	135	0	0	124	42	0	777	0	0	14	0	11221	0	80708	230	0	236	0	784088	0	244	1072	0	78	0	0	0	87323	0	101	0	4112	0	0	0	33	0	0	0	0	0	0
N15	Week 2	28	NPS	Antibiotic	0	287	0	17	0	0	0	0	14	994	0	73530	0	84696	29	107	20	0	41989	159193	0	209	0	21226	0	0	192	0	0	406	1979	0	4438464	47	0	0	0	0	12	0	123	0	0	0	0
N16	Week 2	29	NPS	Antibiotic	0	0	0	0	0	0	0	14	0	850471	0	334	0	0	655	0	61	0	0	1057	0	38	0	3549502	0	0	0	2135	12	0	0	0	2148	0	0	0	0	0	204	0	0	0	0	0	0
N17	Week 2	29	NPS	Antibiotic	0	0	0	0	0	0	0	0	0	940357	0	264	0	22	95	0	70	0	0	967	0	68	0	3218884	0	0	0	5540	0	0	0	0	1447	0	0	0	0	0	6709	0	0	0	111	0	0
N18	Week 2	30	NPS	Antibiotic	0	0	0	0	0	0	75	1282	11	3746073	0	2276	29	19016	0	0	19	0	0	1296	0	257108	0	8629	0	0	951	0	262	0	0	0	21944	134	0	0	0	0	12	0	302	0	0	0	0
N19	Week 2	28	NPS	Control	0	0	0	0	0	0	0	0	0	467	0	95	0	0	0	0	79	0	0	222	0	206315	0	4798992	0	0	0	0	0	0	0	0	1119	0	0	0	0	0	0	0	0	0	0	0	0
N01	Week 3	28	NPS	Control	0	0	0	0	0	0	0	1120	10	843	0	6420	14	45943	3551	0	3047	0	0	4906	0	200919	0	15016	0	0	148	0	0	0	0	0	4259542	153	0	0	16	0	11	57	173	0	0	26	0
N02	Week 3	30	NPS	Control	0	0	0	12	0	0	115	0	0	1344	0	366	0	0	853	26	239584	520	35847	33525	0	883567	0	5103	0	0	804	0	33	183	12679	0	4481868	37	0	0	100	0	12	127	0	14	0	140	0
N03	Week 3	31	NPS	Control	0	0	0	0	681	0	466	0	659036	2627680	552	988	6580	0	4351	0	123	85	53544	4684	3070	917	267536	104644	140	1389	3314	33052	0	1308	0	0	2457832	0	0	6240	0	0	11	0	0	0	0	0	1009
N04	Week 3	28	NPS	Control	11	22	0	0	0	0	394	0	0	503	0	12472	0	0	890	0	94337	0	0	125878	0	57776	0	10528	0	0	18944	0	967	0	0	0	2984225	0	0	0	0	0	47	0	301	0	0	10	0
N05	Week 3	28	NPS	Control	0	11	0	0	0	0	404	0	11	89804	0	1830	0	0	386	72	38808	0	0	1450595	0	19963	0	17321	0	0	575	0	829	0	0	0	2314016	0	0	0	0	0	17	0	228	0	0	0	0
N09	Week 3	30	NPS	Control	1172	0	0	0	0	0	4118	0	0	1033	0	612	16	84627	3731	0	543814	215	0	219	0	918784	0	3414745	0	0	6164	0	0	0	0	0	115341	0	0	0	0	0	43	0	0	0	0	0	0
N10	Week 3	28	NPS	Antibiotic	0	0	0	160	0	0	14	21	16	214349	0	119	0	120481	3574	0	125	0	0	363	0	582320	10	4012490	0	0	564	0	757	0	12980	0	884	0	0	0	0	0	23	0	0	0	0	0	0
N11	Week 3	29	NPS	Antibiotic	0	0	0	0	0	0	0	0	13	199756	0	724	37	82281	581	0	69	0	0	1832	0	45916	0	4200367	0	0	0	0	13	0	0	0	4841	0	0	0	0	0	0	0	10	0	0	0	0
N12	Week 3	31	NPS	Antibiotic	0	271	0	24	0	332	0	0	16	3070962	0	15174	0	47464	259	141	21	0	0	458931	0	228438	0	13857	0	0	26	0	47	0	1882	0	926436	150353	0	0	0	0	13	0	193	0	0	0	0
N13	Week 3	31	NPS	Antibiotic	0	1613	0	12	0	836	0	0	0	2323600	0	132067	0	19	242	615	2496	0	0	487249	0	272607	0	9438	0	0	173	0	574	0	1368	0	1202010	40	0	0	0	0	0	0	41	0	0	0	0
N14	Week 3	28	NPS	Antibiotic	0	0	162	287	0	0	236	43	0	506	0	0	12	0	339	0	205	0	0	140	0	562507	0	322	391	0	120	0	0	0	193165	0	49	0	0	0	0	0	16	0	0	0	0	0	0
N15	Week 3	28	NPS	Antibiotic	0	0	0	102	0	0	0	0	19	2019	0	155739	0	47650	368	69	72	0	27899	61222	0	157	0	69895	0	0	255	0	11	280	12871	0	4173449	242	0	0	0	0	0	0	78	0	0	0	0
N16	Week 3	29	NPS	Antibiotic	0	14	0	0	0	0	0	0	0	1474218	0	663	0	0	610	0	38	0	0	1348	0	142138	0	1790149	0	0	0	10	596	0	0	0	745314	0	0	0	27	46	35894	0	0	76	124	0	0
N17	Week 3	29	NPS	Antibiotic	0	0	0	0	0	0	0	82	0	536041	0	481	0	0	85	0	502	0	0	2432	0	622048	0	2548675	0	0	0	2583	36	0	0	0	4265	22	0	0	0	0	6763	0	0	0	143	0	0
N18	Week 3	30	NPS	Antibiotic	0	0	0	479	0	0	680	369	0	3321462	0	2395	72	22650	0	0	25	0	0	2397	0	230235	0	6684	0	0	36640	0	63	0	67770	0	21585	132	0	0	0	0	21	0	318	0	0	0	0
N19	Week 3	28	NPS	Control	0	0	0	0	0	0	0	0	0	496	0	114	0	0	0	0	19	0	0	223	0	717934	0	4787979	0	0	0	0	0	0	0	0	1143	0	0	0	0	0	0	0	0	0	0	0	0
P02	Week 1	30	PS	Antibiotic	0	0	0	0	0	0	0	105	0	4020981	0	0	0	0	31	0	19	0	0	150	0	1385	0	668	0	0	0	0	0	0	0	0	72	0	0	0	0	0	173	0	0	0	0	0	0
P03	Week 1	30	PS	Antibiotic	0	0	0	0	0	0	0	0	0	929616	0	383	0	0	0	0	20	0	0	569	0	58	0	4879070	0	0	0	0	0	0	0	0	3780	0	0	0	0	0	192	0	0	0	0	0	0
P04	Week 1	33	PS	Control	0	0	0	0	0	0	0	217	17	5826	0	0	0	0	0	0	45	0	0	186	0	6177851	0	251	0	0	0	0	0	0	0	0	355	0	0	0	0	0	127883	13	0	0	0	0	0
P05	Week 1	30	PS	Control	0	0	0	0	0	0	0	7129	0	3965736	0	0	985	0	0	0	0	0	0	174	0	456	0	266	209	0	0	0	0	0	0	117	386	0	0	0	0	0	4044	0	14	0	0	0	0
P06	Week 1	30	PS	Antibiotic	0	0	0	0	0	0	0	159	0	3687860	0	0	0	0	0	0	16	0	0	441	0	126	0	421	0	0	0	0	0	0	0	0	143	0	0	0	0	0	210540	0	20	12	0	0	0
P07	Week 1	30	PS	Antibiotic	0	0	210	0	0	0	0	0	0	2576476	0	0	24	0	129	0	17	0	0	189	0	170	0	233	0	0	0	0	0	0	0	0	460	0	0	0	0	0	787756	0	0	0	0	0	0
P08	Week 1	31	PS	Antibiotic	0	0	0	0	0	0	0	0	0	3797398	0	2268	0	0	0	0	23	0	0	286499	0	5574	0	1543	0	0	0	0	0	0	0	0	1420	0	0	0	0	0	20	0	0	0	0	11	0
P10	Week 1	31	PS	Antibiotic	0	0	0	0	0	0	0	37	22	20027	0	0	100	0	0	0	346	0	0	103	0	308	0	1682	0	0	0	0	0	0	0	0	310	0	0	0	0	0	335	0	0	0	0	0	0
P11	Week 1	27	PS	Antibiotic	0	0	0	0	0	0	0	0	0	2949872	0	0	0	0	123	0	23	13	0	119	0	73263	0	208	0	0	0	0	0	0	0	0	258	0	0	0	0	0	3802	0	0	0	0	0	0
P12	Week 1	27	PS	Antibiotic	0	0	0	0	0	0	0	111	13	57473	0	0	25	0	449	0	108	0	0	159	0	91832	0	263	0	0	0	0	0	0	0	0	323	0	0	0	0	0	967	0	0	0	0	260	0
P14	Week 1	30	PS	Antibiotic	0	0	0	0	0	0	0	0	0	4495666	0	669	0	11346	13	0	146	0	0	27972	0	55	0	360	0	0	0	0	0	0	0	0	17284	0	0	0	21520	0	951	0	0	0	0	0	0
P01	Week 2	29	PS	Antibiotic	0	0	0	0	0	0	0	0	0	5663549	0	0	0	285	43013	0	33	0	0	555	0	55	0	304259	0	0	0	0	0	0	11	0	112	0	0	0	0	0	26082	0	0	547103	2865	0	0
P02	Week 2	30	PS	Antibiotic	0	0	0	0	0	0	0	76	0	4817180	0	0	0	11365	923	0	94	107	0	206	0	958	0	600	0	0	0	0	0	0	0	0	414	0	0	0	0	0	0	0	0	0	0	0	0
P03	Week 2	30	PS	Antibiotic	0	0	0	0	0	0	0	0	0	4901974	0	57	0	0	184	0	15	0	0	2889	0	56	0	184501	0	0	0	0	0	0	386	0	508	0	0	0	0	0	11294	0	0	0	0	0	0
P04	Week 2	33	PS	Control	202	0	0	0	0	0	0	15	0	5252429	0	100	0	0	809	0	97467	0	0	9221	0	518129	0	299	0	0	20	0	0	0	0	0	305	0	0	0	0	0	8353	0	0	0	0	0	0
P05	Week 2	30	PS	Control	19	0	0	0	0	0	0	271	25	5823301	0	0	0	0	121	0	4447	0	0	110	0	21528	10	195	0	0	0	0	0	0	0	0	239	0	0	0	25550	0	17315	0	0	0	0	0	0
P06	Week 2	30	PS	Antibiotic	0	0	0	0	0	0	0	0	0	5759155	0	0	0	0	4545	0	10	24	0	652	0	668086	0	541	0	0	0	0	0	0	0	1118	87	0	0	0	223	109701	3220	52	0	0	17	37	0
P07	Week 2	30	PS	Antibiotic	0	0	0	0	0	0	22	0	0	4477572	0	0	0	16	59	0	19	0	0	136	0	190024	0	2282	0	0	14	0	0	0	50	0	418466	0	0	0	0	0	1026	0	0	0	0	0	0
P08	Week 2	31	PS	Antibiotic	0	0	0	0	0	0	0	184	18	3431322	0	0	0	0	5212	0	212	0	0	8771	0	648491	0	1408	0	0	0	0	0	0	0	0	404	0	0	0	0	0	3357	0	0	0	0	1263	0
P09	Week 2	30	PS	Antibiotic	0	0	0	0	0	0	0	21	0	4930134	0	149	0	59	17	0	69	0	0	454686	0	551208	0	19081	0	0	0	0	14	0	147	0	11699	0	0	0	0	0	13498	12153	0	140	27662	0	0
P10	Week 2	31	PS	Antibiotic	0	0	0	0	0	0	0	0	0	3643027	0	56	0	0	0	0	28	0	0	136	0	75418	0	1021627	0	0	0	0	0	0	0	0	365	0	0	0	0	0	12454	0	0	0	0	0	0
P11	Week 2	27	PS	Antibiotic	0	0	0	0	0	0	0	0	0	5473945	0	0	0	0	2983	0	56	84	0	132	0	7482	0	204	0	0	0	0	0	0	0	0	215	0	0	0	0	0	20	0	0	0	0	0	0
P12	Week 2	27	PS	Antibiotic	0	0	0	0	0	0	0	0	0	4115463	0	0	0	0	715	0	25	0	0	143	0	563455	0	245	0	0	0	0	0	0	0	0	319	0	0	0	0	0	19	0	0	0	0	1255	0
P13	Week 2	30	PS	Control	0	0	0	0	0	0	0	15	13	3825279	0	194	0	16	0	0	38	0	0	546762	0	400503	0	21971	0	0	0	0	42	0	135	0	13083	0	0	0	0	0	34864	7561	0	243	60087	0	0
P14	Week 2	30	PS	Antibiotic	125	0	0	0	0	0	0	0	0	4630491	0	30624	0	2591	4218	0	51141	33	0	3252	0	32065	0	2127	0	0	0	0	62	0	0	0	74394	0	26	0	37202	0	11	0	0	0	0	0	0
P15	Week 2	25	PS	Antibiotic	0	0	0	0	95	0	0	0	14395	3326831	7871	213075	0	0	4157	0	46	0	0	23756	0	70	0	22326	0	0	0	0	0	0	0	0	1127193	46	0	0	0	0	1962	0	84	0	0	0	0
P01	Week 3	29	PS	Antibiotic	0	0	0	0	0	0	0	0	0	1511913	0	94	0	1288	67	0	29	0	0	391	0	487	0	4605599	0	0	43	0	0	0	29	0	278	0	0	0	0	0	31016	0	0	164507	876	0	0
P02	Week 3	30	PS	Antibiotic	0	0	0	0	0	0	0	381	0	4871268	0	0	0	22825	3359	0	2034	123	0	286	0	160	0	395	0	0	0	0	0	0	0	0	250	0	0	0	0	0	834	0	0	0	0	0	0
P03	Week 3	30	PS	Antibiotic	0	0	0	25	0	0	0	0	0	2626065	0	0	0	0	0	0	15	0	0	385	0	62	0	179801	0	0	0	0	86	0	3330	0	91	0	0	0	0	0	7389	0	0	0	0	0	0
P04	Week 3	33	PS	Control	134	0	0	0	0	0	0	11	0	4260638	0	1072	0	0	330	0	62308	0	0	57132	0	447235	0	466	0	0	16	0	99	0	0	0	1465	0	0	0	0	0	47191	0	0	0	0	0	0
P05	Week 3	30	PS	Control	14	0	0	0	0	0	0	274	10	5307902	0	0	0	16	2441	0	5185	520	0	92	0	245878	0	254	0	0	81	0	0	0	50	0	223	0	0	0	160242	0	64863	0	0	0	0	0	0
P06	Week 3	30	PS	Antibiotic	0	0	31	0	0	0	0	0	0	2077072	0	54	0	1405	2620	0	72	0	0	79769	0	23951	0	262	0	0	17	0	0	0	30	30	173	0	0	0	14	5896	47	0	10	0	0	0	0
P07	Week 3	30	PS	Antibiotic	36	0	0	0	0	0	10	0	0	2701294	0	271	282	547589	623	0	40	12265	0	160	0	757617	0	7336	0	0	373	0	0	0	48	0	1388962	0	0	0	0	0	12883	0	0	0	0	0	0
P08	Week 3	31	PS	Antibiotic	0	0	0	0	0	0	0	0	0	3763526	0	154	0	0	1491	0	283	0	0	108443	0	95529	0	596	0	0	115	0	260	0	0	0	301	0	0	0	0	0	0	0	11	0	0	234	0
P09	Week 3	30	PS	Antibiotic	0	3091	0	0	0	0	0	0	0	4772434	0	261	0	0	6929	0	4532	0	0	18686	0	148923	0	19481	0	0	0	0	12	0	0	0	203259	0	0	0	23	0	127242	2345	14	161	60756	0	0
P10	Week 3	31	PS	Antibiotic	0	0	0	0	0	0	0	0	18	5935324	0	17	0	0	377	0	74	0	0	140	0	161513	13	215805	0	0	0	0	274	0	0	0	5188	0	0	0	0	0	334	0	0	0	0	0	0
P11	Week 3	27	PS	Antibiotic	0	0	0	0	0	0	0	0	0	4120600	0	17801	0	0	279	0	458	0	0	141	0	503110	0	342591	0	0	25	0	0	0	0	0	687	0	0	0	0	0	130	0	0	0	0	897	0
P13	Week 3	30	PS	Control	0	0	0	0	0	0	0	10	0	3677401	0	190	0	0	1681	0	59	0	0	222413	0	603896	0	4433	0	0	0	0	0	0	0	0	878	0	0	0	52	0	28	138	65	0	0	105	0
P15	Week 3	25	PS	Antibiotic	0	0	0	0	66	0	0	0	12043	3819080	5924	6545	0	0	308	0	158	0	0	10765	0	132	0	8624	0	0	0	0	0	0	0	0	867740	0	0	0	0	0	22	0	0	0	0	0	0
[truncated: 29 more columns]

## Sheet: Species-taxa-count
Individuals	Week	Gestation Week	Cohort	Antibiotic Treatment	Acinetobacter-johnsonii	Acinetobacter-junii	Actinomyces-gaoshouyii	Actinomyces-oris	Actinomyces-radicidentis	Bacillus-cereus	Bacteroides-fragilis	Bacteroides-ovatus	Bacteroides-uniformis	Bacteroides-xylanisolvens	Bifidobacterium-adolescentis	Bifidobacterium-animalis	Bifidobacterium-bifidum	Bifidobacterium-breve	Bifidobacterium-dentium	Bifidobacterium-longum	Butyricimonas-faecalis	Citrobacter-amalonaticus	Citrobacter-cronae	Citrobacter-freundii	Citrobacter-koseri	Citrobacter-portucalensis	Citrobacter-tructae	Clostridioides-difficile	Clostridium-perfringens	Corynebacterium-kefirresidentii	Corynebacterium-kroppenstedtii	Corynebacterium-tuberculostearicum	Cutibacterium-acnes	Cutibacterium-avidum	Dermabacter-jinjuensis	Eggerthella-lenta	Enterobacter-asburiae	Enterobacter-cloacae	Enterobacter-hormaechei	Enterobacter-kobei	Enterobacter-mori	Enterobacter-roggenkampii	Enterococcus-faecalis	Enterococcus-faecium	Erysipelatoclostridium-ramosum	Escherichia-coli	Finegoldia-magna	Flavonifractor-plautii	Haemophilus-parainfluenzae
N01	Week 1	28	NPS	Control	0	0	0	0	0	13866	0	0	0	0	0	0	315	282	0	38	0	0	0	0	0	0	0	0	0	0	0	309	1379	2262	0	0	0	0	114	0	0	0	151	0	0	194	0	0	0
N02	Week 1	30	NPS	Control	0	0	0	0	0	0	0	0	0	0	0	0	216	205	14	55	0	0	0	0	0	0	0	0	0	19	211	911	0	251	0	0	0	0	198	0	0	0	64984	26	0	205	0	0	0
N03	Week 1	31	NPS	Control	0	0	0	0	0	0	65978	10389	21592	2290	9036	0	1924	3719774	110	366481	225	0	0	474	0	0	0	2672	0	32	0	0	0	0	0	28665	0	34	3185	0	0	0	799	0	296677	134362	214	42890	0
N04	Week 1	28	NPS	Control	0	0	0	0	0	0	0	0	0	0	0	0	424	235	0	29	0	0	0	574	0	31	0	0	0	293	0	58	0	0	0	0	5988	8433	3618163	3004	0	11648	132	0	0	14613	0	0	0
N05	Week 1	28	NPS	Control	0	0	0	0	0	0	0	0	0	0	0	0	439	247	0	49	0	0	0	865	0	24	0	0	0	0	0	0	169	10	0	0	8907	13352	5396187	5349	0	17590	140	0	0	19665	0	0	0
N06	Week 1	28	NPS	Control	0	0	0	0	0	0	0	0	0	0	0	0	576	581	24	111	0	0	0	770	0	32	0	0	0	0	0	52	163	20	0	0	7790	11317	5207363	4141	0	16328	51	0	0	19891	0	0	0
N07	Week 1	28	NPS	Control	0	0	0	0	0	24	0	0	0	0	0	0	187	166	18	34	0	0	0	622	0	18	0	0	244	104	0	11	601	0	0	0	6061	9646	4052915	3020	0	12841	25	0	0	15509	0	0	0
N08	Week 1	28	NPS	Control	0	0	0	0	0	0	0	0	0	0	0	0	518	489	27	89	0	0	0	695	0	39	0	0	0	0	0	0	80	26	0	0	6843	9995	4674331	3893	0	14431	93	0	0	14801	45	0	0
N10	Week 1	28	NPS	Antibiotic	0	0	0	0	0	0	0	0	0	0	0	0	4099	237	0	18	0	0	0	0	0	0	0	0	0	0	0	157	0	0	0	0	0	0	107	0	0	0	5365392	1608	11	188	0	0	0
N11	Week 1	29	NPS	Antibiotic	0	0	0	0	0	0	0	0	0	0	0	10	767	402	0	70	0	0	0	672	170	225	0	0	0	0	0	36	0	21	0	0	0	0	211	0	0	0	108713	0	12	6131120	0	0	0
N12	Week 1	31	NPS	Antibiotic	2209	293	0	0	0	0	0	0	0	0	0	0	422	239	0	47	0	80	0	2743	0	1078	0	0	0	0	78	0	0	16	0	0	15032	384	5378	197	0	8198	26779	19	0	15933	0	0	0
N13	Week 1	31	NPS	Antibiotic	28809	9819	0	0	0	25	0	0	0	0	0	0	229	221	15	29	0	121	0	11460	0	822	0	0	0	110	102	37	0	14	13	0	676453	1618	34741	2930	0	17069	12338	0	0	23145	0	0	0
N14	Week 1	28	NPS	Antibiotic	0	0	133	0	28	22	0	0	0	0	0	0	298	311	16	55	0	0	0	0	0	0	0	0	0	113	1092	3097	0	5899	0	0	0	0	255	0	0	0	1164520	372	0	296	0	0	0
N15	Week 1	28	NPS	Antibiotic	0	0	0	0	0	0	27	0	0	0	0	292	561	356	0	48	0	0	0	2736	0	86	0	0	0	0	0	0	0	123	0	0	110	287	193763	245	0	1315	254	0	13	23810	0	0	0
N16	Week 1	29	NPS	Antibiotic	0	0	0	0	0	2941	0	0	0	0	283	0	465	24598	47605	495204	0	0	0	548	0	0	0	0	0	80	75	0	707	49	0	0	29	26	435	0	0	0	38	227	0	377	16	3111	200805
N17	Week 1	29	NPS	Antibiotic	0	0	0	0	0	31	0	0	0	0	20	0	317	1612	0	29730	0	0	0	0	0	0	0	0	0	0	51	0	21	18	0	0	0	0	1294	0	0	0	40	0	0	722	0	168	0
N18	Week 1	30	NPS	Antibiotic	0	0	0	0	0	17	0	0	0	0	0	0	502	431	30	69	0	203	0	15207	334	0	0	0	14	345	0	68	24	25	0	0	0	821	1297	0	6221	1667	68	0	0	67384	0	0	0
N19	Week 1	28	NPS	Control	0	0	0	0	0	0	0	0	0	0	0	0	261	250	14	35	0	0	0	68	0	0	0	0	0	0	0	0	0	17	0	0	0	0	456	0	0	0	512282	68	0	4662873	0	0	0
P02	Week 1	30	PS	Antibiotic	0	0	0	0	0	104	0	0	0	0	0	0	4020311	332	46	277	0	0	0	0	0	0	0	0	0	26	0	0	0	15	0	0	0	0	150	0	0	0	1380	0	0	725	0	0	0
P03	Week 1	30	PS	Antibiotic	0	0	0	0	0	0	0	0	0	0	0	0	929005	439	31	131	0	0	0	51	263	0	0	0	0	0	0	0	0	19	0	0	0	0	364	0	0	0	53	0	0	4878670	0	0	0
P04	Week 1	33	PS	Control	0	0	0	0	0	201	0	0	0	0	0	0	5371	336	0	87	0	0	0	0	0	0	0	0	0	0	0	0	28	15	0	0	0	0	182	0	0	0	6173412	1918	0	256	0	0	0
P05	Week 1	30	PS	Control	0	0	0	0	0	7115	0	0	0	0	2788	0	3930823	6941	448	18807	0	0	0	0	0	0	0	985	0	0	0	0	0	0	0	0	0	0	176	0	0	0	217	219	0	268	0	0	0
P06	Week 1	30	PS	Antibiotic	0	0	0	0	0	157	0	0	0	0	0	0	3686946	421	71	346	0	0	0	0	0	0	0	0	0	0	0	0	0	13	0	0	0	0	472	0	0	0	51	71	0	497	0	0	0
P07	Week 1	30	PS	Antibiotic	0	0	0	210	0	0	0	0	0	0	41	0	2575351	431	11	461	0	0	0	0	0	0	0	24	0	0	0	125	0	15	0	0	0	0	189	0	0	0	161	0	0	236	0	0	0
P08	Week 1	31	PS	Antibiotic	0	0	0	0	0	0	0	0	0	0	0	0	3796318	717	22	297	0	0	0	211	0	0	0	0	0	0	0	0	0	14	0	0	88096	329	193105	186	0	2263	5539	30	0	1538	0	0	0
P10	Week 1	31	PS	Antibiotic	0	0	0	0	0	0	15	0	0	0	15	0	13656	6085	0	201	0	0	0	0	0	0	0	100	0	0	0	0	340	0	0	0	0	0	102	0	0	0	290	17	0	1690	0	0	0
P11	Week 1	27	PS	Antibiotic	0	0	0	0	0	0	0	0	0	0	0	0	2949164	456	22	207	0	0	0	0	0	0	0	0	0	10	0	68	18	0	13	0	0	0	121	0	0	0	73215	38	0	215	0	0	0
P12	Week 1	27	PS	Antibiotic	0	0	0	0	0	0	0	0	0	0	42	0	56331	478	0	432	0	0	0	0	0	0	0	25	0	51	0	316	95	12	0	0	0	0	164	0	0	0	91690	103	0	269	0	0	0
P14	Week 1	30	PS	Antibiotic	0	0	0	0	0	0	0	0	0	0	0	0	796819	3697526	19	1305	0	0	0	22	0	25	0	0	11348	0	0	12	0	22	0	0	0	81	24356	0	0	123	51	0	0	398	0	0	0
N01	Week 2	28	NPS	Control	0	0	0	0	0	996	0	0	0	0	0	0	306	224	0	26	0	0	0	1809	690	0	0	0	0	0	0	32	20406	203400	0	0	0	0	1849	407	156	1166	33306	0	0	6985	3316	0	0
N02	Week 2	30	NPS	Control	0	0	0	0	0	0	0	0	0	0	0	332	739	235	19	130	0	0	0	90	0	0	0	0	0	0	0	0	2217	677769	0	0	0	99	33364	68	0	269	1213696	183	0	4988	46	0	293
N03	Week 2	31	NPS	Control	0	0	0	0	0	0	246761	33592	469605	5012	7048	0	2352	3099954	80	225979	178	0	0	1175	0	0	0	148	0	571	32	43	0	0	0	40796	0	0	167	0	0	0	398	0	275960	361889	674	18518	0
N04	Week 2	28	NPS	Control	2513	0	0	0	0	0	16	0	0	0	0	0	311	295	0	46	0	0	0	543	0	0	0	0	16	188	0	30	0	0	0	0	5017	7064	2954299	2670	161	9725	92	0	0	10597	223	0	0
N05	Week 2	28	NPS	Control	937	0	0	0	0	0	0	0	0	0	0	401890	296	152	0	30	0	0	0	490	0	192	0	0	0	0	0	0	10	167	13	0	4877	6353	2513452	3078	199	8675	139	0	0	10880	182	0	0
N06	Week 2	28	NPS	Control	0	0	0	0	0	21	0	0	0	0	0	0	473	922	15	48	0	0	0	648	0	15	0	0	0	0	0	39	8149	53	0	0	6020	8482	3750708	3200	0	12065	45	0	0	11665	335	0	0
N07	Week 2	28	NPS	Control	0	0	0	0	0	0	0	0	0	0	0	0	197	255	17	25	0	0	0	618	0	23	0	0	73206	9405	0	5260	3658	11	0	0	6601	10142	4183392	3588	0	13769	80	0	0	14977	150	0	0
N08	Week 2	28	NPS	Control	0	0	0	0	0	0	0	0	0	0	0	0	417	401	22	67	0	0	0	607	0	21	0	0	260	350	0	32	2260	25	0	0	6657	9403	4232515	3594	0	13538	79	0	0	16278	347	0	0
N09	Week 2	30	NPS	Control	0	0	0	0	0	0	0	0	0	0	0	0	405	337	32	55	0	0	0	394	102	83	0	0	7488	92	733	10	377	490428	1705	0	19	0	326	0	0	0	478939	134	0	3921477	1022	0	0
N10	Week 2	28	NPS	Antibiotic	0	0	0	0	0	24	0	0	0	0	12	10	534	1761	0	32153	0	0	0	52	0	0	0	0	0	54	576	75	24	101116	0	0	0	0	160	0	0	44	1167866	360	0	3344753	0	0	0
N11	Week 2	29	NPS	Antibiotic	0	0	0	0	0	0	0	0	0	0	0	0	594	397	0	39	0	0	0	662	187	320	0	0	0	0	0	0	0	0	0	0	0	47	189	27	0	16	151842	0	0	7597058	0	0	0
N12	Week 2	31	NPS	Antibiotic	512	7243	0	0	0	0	16	0	0	0	2471	0	6652	3996162	1031	70993	0	18	0	6398	0	243	0	0	1088	0	1303	0	0	51	0	0	15015	221	93800	441	0	23387	97647	71	11	14361	0	0	3439
N13	Week 2	31	NPS	Antibiotic	217	535	0	0	0	0	0	0	0	0	0	0	252	282	25	42	0	2223	0	97280	11528	3064	204	0	0	19	142	20	0	16286	17	0	260225	1117	148307	3502	0	168803	294595	162	0	35698	26	0	25745
N14	Week 2	28	NPS	Antibiotic	0	0	14032	6501	5976	0	0	0	0	0	0	0	301	396	15	63	0	0	0	0	0	0	0	14	0	0	50	233	0	80480	231	0	0	0	238	0	0	0	783819	214	0	251	83	0	85104
N15	Week 2	28	NPS	Antibiotic	267	0	0	0	0	0	0	0	0	0	0	0	548	381	0	56	0	0	241	57078	0	1011	93	0	84631	0	0	29	0	10	0	41260	85	299	155183	161	161	1234	210	0	0	21202	192	0	1892
N16	Week 2	29	NPS	Antibiotic	0	0	0	0	0	14	0	0	0	0	314	0	611	17092	474257	357392	0	0	0	182	0	0	0	0	0	365	180	100	29	14	0	0	0	0	943	0	0	0	36	0	0	3550714	0	2135	0
N17	Week 2	29	NPS	Antibiotic	0	0	0	0	0	0	0	0	0	0	517	0	712	41881	229	895489	0	0	0	127	0	0	0	0	22	0	81	12	20	12	0	0	0	0	842	0	0	0	59	0	0	3218439	0	5540	0
N18	Week 2	30	NPS	Antibiotic	0	0	0	0	0	1278	0	0	0	0	0	0	409	3744291	16	1291	0	0	0	1165	25	0	0	29	19015	0	0	0	0	12	0	0	0	69	228	0	595	227	257031	58	0	8618	953	0	0
N19	Week 2	28	NPS	Control	0	0	0	0	0	0	0	0	0	0	0	0	241	173	10	42	0	0	0	55	0	0	0	0	0	0	0	0	0	78	0	0	0	0	163	0	0	0	206243	31	0	4796759	0	0	0
P01	Week 2	29	PS	Antibiotic	0	0	0	0	0	0	0	0	0	0	11	0	5662792	364	43	309	0	0	0	0	0	0	0	0	285	0	42734	0	11	12	0	0	0	0	544	0	0	0	52	0	0	304193	0	0	11
P02	Week 2	30	PS	Antibiotic	0	0	0	0	0	73	0	0	0	0	0	0	4816455	363	79	257	0	0	0	0	0	0	0	0	11365	652	0	240	19	74	105	0	0	0	203	0	0	0	957	0	0	612	0	0	0
P03	Week 2	30	PS	Antibiotic	0	0	0	0	0	0	0	0	0	0	0	0	4900253	1255	85	365	0	0	0	0	0	0	0	0	0	0	0	176	0	10	0	0	0	0	2852	0	0	0	49	0	0	185075	0	0	106
P04	Week 2	33	PS	Control	0	0	0	0	0	15	0	0	0	0	0	0	5251795	257	33	318	0	0	0	93	0	0	0	0	0	332	0	77	141	97070	0	0	266	49	8855	0	0	39	517854	121	0	302	20	0	0
P05	Week 2	30	PS	Control	0	0	0	0	0	251	0	0	16	0	0	0	5822457	408	34	373	0	0	0	0	0	0	0	0	0	12	0	96	316	55	0	0	0	0	110	0	0	0	21523	0	10	200	0	0	0
P06	Week 2	30	PS	Antibiotic	0	0	0	0	0	0	0	0	0	0	0	0	5758435	275	38	381	0	0	0	0	0	0	0	0	0	10	0	358	0	0	18	0	0	0	644	0	0	0	338	586454	0	623	0	0	0
P07	Week 2	30	PS	Antibiotic	0	0	0	0	0	0	0	0	0	0	0	0	4476971	249	16	295	0	0	0	0	0	0	0	0	0	0	0	58	0	18	0	0	0	0	128	0	0	0	189390	207	0	2291	15	0	0
P08	Week 2	31	PS	Antibiotic	0	0	0	0	0	0	0	0	0	0	0	0	3430829	270	24	169	0	0	0	0	0	0	0	0	0	4081	0	344	155	55	0	0	7995	0	618	0	0	133	645944	1648	0	1423	0	0	0
P09	Week 2	30	PS	Antibiotic	0	0	0	0	0	18	0	0	0	0	0	0	4787868	141732	87	403	0	0	0	147	0	0	0	0	59	0	0	13	46	23	0	0	3713	128	450589	0	0	185	547402	1878	0	19080	0	0	147
P10	Week 2	31	PS	Antibiotic	0	0	0	0	0	0	0	0	0	0	0	0	115253	3526411	0	1312	0	0	0	0	0	0	0	0	0	0	0	0	22	0	0	0	0	0	110	0	0	0	74996	31	0	1019742	0	0	0
P11	Week 2	27	PS	Antibiotic	0	0	0	0	0	0	0	0	0	0	13	0	818887	4652252	12	2719	0	0	0	0	0	0	0	0	0	22	0	182	46	10	81	0	0	0	123	0	0	0	7477	0	0	210	0	0	0
P12	Week 2	27	PS	Antibiotic	0	0	0	0	0	0	0	0	0	0	0	0	651849	3462206	0	1354	0	0	0	0	0	0	0	0	0	42	0	57	15	10	0	0	0	0	139	0	0	0	562965	192	0	253	0	0	0
P13	Week 2	30	PS	Control	0	0	0	0	0	13	0	0	0	0	0	0	3712241	112649	57	297	0	0	0	191	0	0	0	0	16	0	0	0	31	0	0	0	5540	167	540540	0	0	270	397423	1323	0	21974	0	0	135
P14	Week 2	30	PS	Antibiotic	0	0	0	0	0	0	0	0	0	0	24	0	335706	4287464	4935	2281	0	0	0	26524	1403	0	0	0	2051	0	3893	254	209	50520	0	0	54	26	3051	0	0	97	31966	75	0	2147	0	0	0
P15	Week 2	25	PS	Antibiotic	0	0	0	0	0	0	1872	195	598	1120	0	0	554580	2771017	30	1165	7863	297	5606	146813	464	7100	14044	0	0	24	3699	20	15	24	0	0	0	85	20126	2461	0	653	69	0	0	21584	0	0	0
N01	Week 3	28	NPS	Control	0	0	0	0	0	1054	0	0	0	0	0	15	583	206	0	39	0	0	0	1815	783	0	0	14	45944	0	0	23	545	2466	0	0	0	92	2206	437	222	1222	200856	54	0	15044	148	0	0
N02	Week 3	30	NPS	Control	0	0	0	0	0	0	0	0	0	0	0	616	377	292	21	36	0	0	0	235	0	0	0	0	0	197	0	639	787	237909	503	35366	0	29	33123	93	0	158	883436	98	0	5094	804	0	12614
N03	Week 3	31	NPS	Control	0	0	0	0	0	0	517645	13853	120930	1763	5626	0	1515	2236191	92	379818	34	0	0	587	0	0	0	6582	0	1236	63	102	0	105	81	53198	0	0	4502	0	0	0	589	328	266972	105312	3315	33055	0
N04	Week 3	28	NPS	Control	0	0	0	0	0	0	0	0	0	0	0	0	246	222	0	32	0	0	0	809	0	0	0	0	0	95	0	11	162	93970	0	0	1287	293	120740	741	1372	886	57738	28	0	9968	18944	0	0
N05	Week 3	28	NPS	Control	0	0	0	0	0	0	0	0	0	0	0	89259	325	207	0	10	0	0	0	820	0	219	0	0	0	0	0	0	15	38772	0	0	4756	3863	1422284	4110	1679	4984	19958	0	0	17350	575	0	0
N09	Week 3	30	NPS	Control	0	0	0	0	0	0	0	0	0	0	0	0	266	729	10	25	0	0	0	331	95	157	0	16	84620	734	256	64	71	542351	214	0	0	0	185	0	0	0	918346	295	0	3414352	6164	0	0
N10	Week 3	28	NPS	Antibiotic	0	0	0	0	0	16	0	0	0	0	61	12	922	9207	0	203758	0	0	0	0	0	0	0	0	120472	52	2093	24	0	124	0	0	0	0	257	0	0	50	582038	175	10	4008011	564	0	12677
N11	Week 3	29	NPS	Antibiotic	0	0	0	0	0	0	0	0	0	0	0	109	623	196659	0	2345	0	0	0	452	109	124	0	37	82277	12	56	499	0	60	0	0	21	18	1717	27	0	0	45909	0	0	4199309	0	0	0
N12	Week 3	31	NPS	Antibiotic	194	35	0	0	0	0	0	0	0	0	6561	0	1411	3006678	753	50769	0	71	0	8473	37	2442	13	0	47458	0	257	0	0	21	0	0	2222	478	309806	1535	0	76198	227397	136	0	13891	26	0	1673
N13	Week 3	31	NPS	Antibiotic	1219	174	0	0	0	0	0	0	0	0	5301	0	660	2274661	543	38757	0	6144	0	24126	94453	373	115	0	0	0	71	0	0	2487	0	0	192	590	476749	185	0	1169	271645	134	0	9397	173	0	1296
N14	Week 3	28	NPS	Antibiotic	0	0	0	0	0	12	0	0	0	0	0	0	233	232	0	33	0	0	0	0	0	0	0	12	0	0	41	91	0	207	0	0	0	0	139	0	0	0	562336	178	0	362	120	0	188177
N15	Week 3	28	NPS	Antibiotic	0	0	0	0	0	0	17	0	0	0	0	0	449	283	1240	40	0	0	531	115128	0	1783	191	0	47618	0	0	353	34	11	0	27429	28	162	54665	225	4403	546	159	0	0	69900	256	0	12372
N16	Week 3	29	NPS	Antibiotic	0	0	0	0	0	0	0	0	0	0	313	0	1087	556	1469070	2468	0	0	0	108	0	0	0	0	0	220	370	16	0	10	0	0	0	0	765	0	0	0	142124	22	0	1789545	0	10	0
N17	Week 3	29	NPS	Antibiotic	0	0	0	0	0	80	0	0	0	0	280	0	508	20874	69146	444428	0	0	0	325	0	0	0	0	0	0	46	30	0	37	0	0	0	0	1514	0	114	0	622082	94	0	2551987	0	2583	0
N18	Week 3	30	NPS	Antibiotic	0	0	0	0	0	361	0	0	0	0	0	0	454	3319773	24	1166	0	0	0	1194	43	0	0	72	22651	0	0	0	0	21	0	0	0	58	430	0	540	212	230169	63	0	6744	36641	0	67607
N19	Week 3	28	NPS	Control	0	0	0	0	0	0	0	0	0	0	0	0	231	214	10	39	0	0	0	78	0	0	0	0	0	0	0	0	0	19	0	0	0	0	200	0	0	0	717777	72	0	4786219	0	0	0
P01	Week 3	29	PS	Antibiotic	0	0	0	0	0	0	0	0	0	0	0	0	977800	1816	18	532064	0	0	0	69	0	0	0	0	1288	0	18	29	0	18	0	0	0	0	358	0	0	0	485	0	0	4602460	43	0	23
P02	Week 3	30	PS	Antibiotic	0	0	0	0	0	380	0	0	0	0	13	0	3626084	4736	44	1239760	0	0	0	0	0	0	0	0	22826	1658	0	379	77	1954	122	0	0	0	278	0	0	0	159	0	0	404	0	0	0
P03	Week 3	30	PS	Antibiotic	0	0	0	0	0	0	0	0	0	0	114	0	1666705	2212	119	956429	0	0	0	0	0	0	0	0	0	0	0	0	0	0	0	0	0	0	379	0	0	0	60	0	0	179923	0	0	1488
P04	Week 3	33	PS	Control	0	0	0	0	0	0	0	0	0	0	457	0	1239680	38786	0	2981220	0	0	0	996	0	0	0	0	0	61	0	0	34	62096	0	0	1273	285	55004	72	0	199	447030	112	0	470	16	0	0
P05	Week 3	30	PS	Control	0	0	0	0	0	183	0	0	0	0	10	0	5306826	581	27	417	0	0	0	0	0	0	0	0	0	243	0	1523	869	980	490	0	0	0	90	0	0	0	245765	71	0	258	81	0	0
P06	Week 3	30	PS	Antibiotic	0	0	0	0	0	0	0	0	0	0	24	0	1821393	1009	21	254506	0	0	0	0	0	0	0	0	1404	163	0	153	59	12	0	0	115	183	78614	61	0	251	230	21111	0	262	17	0	30
P07	Week 3	30	PS	Antibiotic	0	0	0	0	0	0	0	0	0	0	66	14	1577027	1105868	100	15381	0	0	0	0	0	0	0	281	546694	234	0	95	26	14	11659	0	0	0	149	0	0	0	577225	179537	0	7325	373	0	29
P08	Week 3	31	PS	Antibiotic	0	0	0	0	0	0	0	0	0	0	0	0	3763067	201	13	209	0	0	0	100	0	0	0	0	0	1329	0	77	184	0	0	0	100200	277	4037	394	0	2697	95180	253	0	598	115	0	0
P09	Week 3	30	PS	Antibiotic	2610	0	0	0	0	0	0	0	0	0	55	0	2628027	2098448	44009	1838	0	0	0	105	36	0	0	0	0	0	6917	12	41	99	0	0	38	72	18205	75	0	0	147800	553	0	19506	0	0	0
P10	Week 3	31	PS	Antibiotic	0	0	0	0	0	0	0	0	0	0	0	0	310695	5621204	0	3347	0	0	0	0	0	0	0	0	0	0	0	0	67	0	0	0	0	0	125	0	0	0	160144	1332	13	215428	0	0	0
P11	Week 3	27	PS	Antibiotic	0	0	0	0	0	0	0	0	0	0	0	0	487862	3614571	51	18059	0	0	0	16655	0	146	0	0	0	0	0	0	33	424	0	0	0	0	120	0	0	0	502791	135	0	342496	25	0	0
P13	Week 3	30	PS	Control	0	0	0	0	0	0	0	0	0	0	0	0	2242677	1433924	14	762	0	0	0	34	0	0	0	0	0	0	0	0	0	55	0	0	0	87	219998	113	0	67	603797	59	0	4432	0	0	0
P15	Week 3	25	PS	Antibiotic	0	0	0	0	0	0	1548	161	677	927	0	0	165259	3652383	28	1364	5914	0	0	6521	0	0	0	0	0	0	301	0	47	103	0	0	0	0	10247	508	0	0	129	0	0	8626	0	0	0
[truncated: 75 more columns]

## Sheet: Genus-RelativeAbundance
Individuals	Week	Gestation Week	Cohort	Antibiotic Treatment	Actinomyces	Bacteroides	Bifidobacterium	Citrobacter	Clostridium	Cutibacterium	Enterobacter	Enterococcus	Erysipelatoclostridium	Escherichia	Haemophilus	Klebsiella	Kluyvera	Lacticaseibacillus	Lactobacillus	Ligilactobacillus	Parabacteroides	Phocaeicola	Raoultella	Serratia	Shigella	Staphylococcus	Streptococcus	Veillonella	Others
N01	Week 1	28	NPS	Control	0	0	0.01	0	0	0.05	0	0	0	0	0	0	0	0	0	0	0	0	0	0	0	99.72	0	0	0.21
N02	Week 1	30	NPS	Control	0	0	0.01	0	0	0	0	1.03	0	0	0	0.65	0	0	0	0	0	0	0	0	0	95.86	2.35	0	0.09
N03	Week 1	31	NPS	Control	0	2.04	78.01	0.01	0	0	0.06	0.02	5.65	2.55	0	0.01	0	0	0	0	1.19	5.37	0	0	0.03	3.12	0.02	0.02	1.92
N04	Week 1	28	NPS	Control	0	0	0.02	0.04	0	0	85.23	0	0	0.34	0	0.13	0	0	0	0	0	0	0	0	0	13.92	0.24	0	0.08
N05	Week 1	28	NPS	Control	0	0	0.01	0.04	0	0	89.41	0	0	0.32	0	0.17	0	0	0	0	0	0	0	0	0	9.62	0.36	0	0.05
N06	Week 1	28	NPS	Control	0	0	0.02	0.04	0	0	95.61	0	0	0.36	0	0.12	0	0	0	0	0	0	0	0	0	3.76	0	0.03	0.05
N07	Week 1	28	NPS	Control	0	0	0.01	0.04	0.03	0.01	91.29	0	0	0.34	0	0.14	0	0	0	0	0	0	0	0	0	8.04	0	0	0.08
N08	Week 1	28	NPS	Control	0	0	0.02	0.04	0	0	91.95	0	0	0.29	0	0.12	0	0	0	0	0	0	0	0	0	6	0	1.52	0.05
N10	Week 1	28	NPS	Antibiotic	0	0	0.07	0	0	0	0	92.12	0	0	0	0.01	0	0	0	0	0	0	0	0	0	7.77	0.01	0	0
N11	Week 1	29	NPS	Antibiotic	0	0	0.02	0.02	0	0	0.01	1.74	0	97.88	0	0.05	0	0	0	0	0	0	0	0	0.08	0.17	0	0	0.05
N12	Week 1	31	NPS	Antibiotic	0	0	0.01	0.09	0	0	0.57	0.5	0	0.3	0	97.35	0	0	0	0	0	0	0.11	0	0	0.65	0	0	0.42
N13	Week 1	31	NPS	Antibiotic	0	0	0.01	0.31	0	0	15.77	0.26	0	0.51	0	79.83	0	0	0	0	0	0	0.1	0	0	1.85	0	0	1.36
N14	Week 1	28	NPS	Antibiotic	0.04	0	0.01	0	0	0.1	0	19.62	0	0	0	0	0	0	0	0	0	0	0	0	0	47.21	32.82	0	0.18
N15	Week 1	28	NPS	Antibiotic	0	0	0.03	0.06	0	0	4.13	0.01	0	0.5	0	94.97	0	0	0	0	0	0	0	0.02	0	0.16	0.07	0	0.04
N16	Week 1	29	NPS	Antibiotic	0	0	10.13	0.01	0	0.02	0.01	0	0	0.01	3.63	0.01	0.53	0.01	8.93	0.02	0	0	0	0	0	21.97	27.88	26.51	0.33
N17	Week 1	29	NPS	Antibiotic	0	0	0.59	0	0	0	0.02	0	0	0.01	0	0	0	0	0	0	0	0	0	0	0	25.1	57.18	17.05	0.04
N18	Week 1	30	NPS	Antibiotic	0	0	0.03	0.71	0	0	0.29	0	0	1.66	0	5.96	0.03	0	0	0	0	0	79.87	0.07	0	9.39	0	0	1.99
N19	Week 1	28	NPS	Control	0	0	0.01	0	0	0	0.01	9.86	0	89.8	0	0.02	0	0	0	0	0	0	0	0	0.07	0.01	0.01	0	0.21
P02	Week 1	30	PS	Antibiotic	0	0	81.07	0	0	0	0	0.03	0	0.01	0	0	0	0	0	0	0	0	0	0	0	18.87	0	0	0
P03	Week 1	30	PS	Antibiotic	0	0	15.89	0.01	0	0	0.01	0	0	83.39	0	0.06	0	0	0	0	0	0	0	0	0.49	0.03	0	0	0.11
P04	Week 1	33	PS	Control	0	0	0.09	0	0	0	0	91.98	0	0	0	0.01	0	0	1.9	0	0	0	0	0	0	5.99	0.02	0	0
P05	Week 1	30	PS	Control	0	0	76.91	0	0	0	0	0.01	0	0.01	0	0.01	0	0	0.08	0	0	0	0	0	0	21.66	1.13	0	0.19
P06	Week 1	30	PS	Antibiotic	0	0	65.68	0	0	0	0.01	0	0	0.01	0	0	0	0	3.75	0	0	0	0	0	0	30.54	0	0	0.01
P07	Week 1	30	PS	Antibiotic	0	0	46.87	0	0	0	0	0	0	0	0	0.01	0	0	14.33	0	0	0	0	0	0	38.76	0	0	0.01
P08	Week 1	31	PS	Antibiotic	0	0	83.74	0.05	0	0	6.32	0.12	0	0.03	0	0.03	0	0	0	0	0	0	0	0	0	9.54	0.01	0	0.16
P10	Week 1	31	PS	Antibiotic	0	0	0.27	0	0	0	0	0	0	0.02	0	0	0	0	0	0	0	0	0	0	0	99.68	0	0	0
P11	Week 1	27	PS	Antibiotic	0	0	60.85	0	0	0	0	1.51	0	0	0	0.01	0	0	0.08	0	0	0	0	0	0	37.55	0	0	0
P12	Week 1	27	PS	Antibiotic	0	0	0.74	0	0	0	0	1.19	0	0	0	0	0	0	0.01	0	0	0	0	0	0	98.03	0	0	0.02
P14	Week 1	30	PS	Antibiotic	0	0	97.59	0.01	0.25	0	0.61	0	0	0.01	0	0.38	0	0.47	0.02	0	0	0	0	0	0	0.65	0.01	0	0
N01	Week 2	28	NPS	Control	0	0	0.01	0.14	0	4.74	0.1	0.7	0	0.15	0	75.03	0	0	0	0	0	0	0.06	0.03	0	18.75	0	0	0.29
N02	Week 2	30	NPS	Control	0	0	0.03	0	0	11.98	0.59	21.3	0	0.09	0.01	64.82	0	0	0	0	0	0	0.05	0	0	1.08	0.01	0.01	0.03
N03	Week 2	31	NPS	Control	0	14.72	63.99	0.02	0	0	0	0.01	5.29	6.93	0	0.01	0	0	0	0	1.2	2.81	0	0	0.03	3.06	0.02	0	1.89
N04	Week 2	28	NPS	Control	0	0	0.01	0.05	0	0	67.17	0	0	0.24	0	6.44	0	0	0	0	0	0	0.01	0	0	6.9	16.57	2.4	0.2
N05	Week 2	28	NPS	Control	0	0	8.13	0.03	0	0	51.59	0	0	0.22	0	6.79	0	0	0	0	0	0	0.01	0	0	0.89	18.63	13.56	0.14
N06	Week 2	28	NPS	Control	0	0	0.03	0.04	0	0.17	77.34	0	0	0.24	0	0.1	0	0	0	0	0	0	0	0	0	8	0	14.04	0.04
N07	Week 2	28	NPS	Control	0	0	0.01	0.04	1.48	0.07	86.09	0	0	0.3	0	0.11	0	0.01	0	0	0	0	0	0	0	5.13	0	6.38	0.36
N08	Week 2	28	NPS	Control	0	0	0.02	0.04	0.01	0.04	82.22	0	0	0.31	0	0.1	0	0	0	0	0	0	0	0	0	2.9	0	14.3	0.05
N09	Week 2	30	NPS	Control	0	0	0.02	0.01	0.15	9.71	0.01	9.46	0	77.43	0	2.75	0	0	0	0	0	0	0	0	0.06	0.12	0.02	0	0.25
N10	Week 2	28	NPS	Antibiotic	0	0	0.73	0	0	2.13	0.01	24.55	0	70.35	0	0.01	0	0	0	0	0	0	0	0	0.07	0.81	0	1.28	0.05
N11	Week 2	29	NPS	Antibiotic	0	0	0.01	0.02	0	0	0	1.95	0	97.81	0	0.05	0	0	0	0	0	0	0	0	0.07	0.05	0	0	0.04
N12	Week 2	31	NPS	Antibiotic	0	0	77.57	0.15	0.02	0	2.57	1.86	0	0.27	0.07	15.92	0.6	0	0	0	0	0	0.01	0	0	0.44	0.01	0.17	0.32
N13	Week 2	31	NPS	Antibiotic	0	0	0.01	2.42	0	0.32	11.56	5.78	0	0.7	0.53	77.41	0.09	0	0	0	0	0	0.07	0.01	0.01	0.66	0.01	0.02	0.42
N14	Week 2	28	NPS	Antibiotic	7.75	0	0.02	0	0	1.71	0.01	16.65	0	0.01	1.85	0	0	0	0	0	0	0	0	0	0	16.38	43.54	11.62	0.46
N15	Week 2	28	NPS	Antibiotic	0	0	0.02	1.51	1.74	0	3.27	0	0	0.44	0.04	91.15	0	0	0	0	0	0	0.41	0.02	0	0.06	0	0.41	0.93
N16	Week 2	29	NPS	Antibiotic	0	0	17.77	0.01	0	0	0.02	0	0	74.15	0	0.04	0	0	0	0	0	0	0	0	2.28	0.96	0.3	3.31	1.17
N17	Week 2	29	NPS	Antibiotic	0	0	21.18	0.01	0	0	0.02	0	0	72.51	0	0.03	0	0	0.15	0	0	0	0	0	1.69	2.14	0.03	1.22	1
N18	Week 2	30	NPS	Antibiotic	0	0	73.04	0.04	0.37	0	0.03	5.01	0	0.17	0	0.43	0	0	0	0	0	0	6.69	0.01	0	10.22	1.29	2.51	0.19
N19	Week 2	28	NPS	Control	0	0	0.01	0	0	0	0	4.11	0	95.66	0	0.02	0	0	0	0	0	0	0	0	0.06	0	0.01	0	0.1
P01	Week 2	29	PS	Antibiotic	0	0	83.64	0	0	0	0.01	0	0	4.49	0	0	0	0	0.39	8.08	0	0	0	0	0.01	2.66	0.02	0	0.68
P02	Week 2	30	PS	Antibiotic	0	0	91.21	0	0.22	0	0	0.02	0	0.01	0	0.01	0	0	0	0	0	0	0	0	0	8.5	0.01	0	0.02
P03	Week 2	30	PS	Antibiotic	0	0	95.88	0	0	0	0.06	0	0	3.61	0.01	0.01	0	0	0.22	0	0	0	0	0	0.02	0.14	0.04	0	0.01
P04	Week 2	33	PS	Control	0	0	82.91	0	0	1.54	0.15	8.18	0	0	0	0	0	0	0.13	0	0	0	0	0	0	0.64	6.43	0	0.02
P05	Week 2	30	PS	Control	0	0	96.15	0	0	0.07	0	0.36	0	0	0	0	0	0.42	0.29	0	0	0	0	0	0	2.63	0.07	0	0.01
P06	Week 2	30	PS	Antibiotic	0	0	87.14	0	0	0	0.01	10.11	0	0.01	0	0	0	0	0.05	0	0	0	0	0	0	0.92	0	0	1.75
P07	Week 2	30	PS	Antibiotic	0	0	86.32	0	0	0	0	3.66	0	0.04	0	8.07	0	0	0.02	0	0	0	0	0	0	1.83	0.03	0	0.01
P08	Week 2	31	PS	Antibiotic	0	0	77.7	0	0	0	0.2	14.68	0	0.03	0	0.01	0	0	0.08	0	0	0	0	0	0	7.12	0.03	0	0.15
P09	Week 2	30	PS	Antibiotic	0	0	81.07	0	0	0	7.48	9.06	0	0.31	0	0.19	0	0	0.22	0	0	0	0	0	0	0.77	0.22	0	0.66
P10	Week 2	31	PS	Antibiotic	0	0	76.46	0	0	0	0	1.58	0	21.44	0	0.01	0	0	0.26	0	0	0	0	0	0.02	0.21	0	0	0.02
P11	Week 2	27	PS	Antibiotic	0	0	96.79	0	0	0	0	0.13	0	0	0	0	0	0	0	0	0	0	0	0	0	3.01	0	0	0.05
P12	Week 2	27	PS	Antibiotic	0	0	87.21	0	0	0	0	11.94	0	0.01	0	0.01	0	0	0	0	0	0	0	0	0	0.8	0	0	0.04
P13	Week 2	30	PS	Control	0	0	76.77	0	0	0	10.97	8.04	0	0.44	0	0.26	0	0	0.7	0	0	0	0	0	0	1.15	0.27	0	1.37
P14	Week 2	30	PS	Antibiotic	0	0	94.84	0.63	0.05	1.05	0.07	0.66	0	0.04	0	1.52	0	0.76	0	0	0	0	0.06	0	0	0.21	0	0.02	0.1
P15	Week 2	25	PS	Antibiotic	0	0.27	61.87	3.96	0	0	0.44	0	0	0.42	0	20.96	0	0	0.04	0	6.58	0.03	0.03	0	0	5.05	0	0	0.35
N01	Week 3	28	NPS	Control	0	0	0.02	0.12	0.88	0.06	0.09	3.84	0	0.29	0	81.31	0	0	0	0	0	0	0.06	0.02	0	13.11	0	0	0.19
N02	Week 3	30	NPS	Control	0	0	0.02	0.01	0	3.89	0.54	14.34	0	0.08	0.21	72.75	0	0	0	0	0	0	0.13	0	0	0.56	0.04	6.77	0.65
N03	Week 3	31	NPS	Control	0	10.46	41.69	0.02	0	0	0.07	0.01	4.24	1.66	0	39	0	0	0	0	0.09	0.39	0	0	0.02	0.14	0.01	0.01	2.18
N04	Week 3	28	NPS	Control	0	0	0.01	0.26	0	1.95	2.61	1.2	0	0.22	0	61.84	0	0	0	0	0	0	0.13	0	0.04	3.41	27.75	0.01	0.58
N05	Week 3	28	NPS	Control	0	0	1.78	0.04	0	0.77	28.8	0.4	0	0.34	0	45.94	0	0	0	0	0	0	0.11	0	0	1.44	19.27	0.94	0.17
N09	Week 3	30	NPS	Control	0	0	0.02	0.01	1.64	10.56	0	17.84	0	66.32	0	2.24	0	0	0	0	0	0	0	0	0.05	0.43	0.08	0	0.79
N10	Week 3	28	NPS	Antibiotic	0	0	4.02	0	2.26	0	0.01	10.93	0	75.31	0.24	0.02	0	0	0	0	0	0	0	0	0.08	3.67	0.01	3.31	0.14
N11	Week 3	29	NPS	Antibiotic	0	0	4.37	0.02	1.8	0	0.04	1	0	91.91	0	0.11	0	0	0	0	0	0	0	0	0.07	0.6	0.03	0	0.06
N12	Week 3	31	NPS	Antibiotic	0	0	53.83	0.27	0.83	0	8.04	4	0	0.24	0.03	16.24	2.64	0	0	0	0	0	0.03	0	0	1.57	0.01	12.13	0.11
N13	Week 3	31	NPS	Antibiotic	0	0	48.92	2.78	0	0.05	10.26	5.74	0	0.2	0.03	25.31	0	0	0	0	0	0	0.02	0	0	1.66	0.02	4.83	0.18
N14	Week 3	28	NPS	Antibiotic	0.02	0	0.05	0	0	0.02	0.01	52.87	0	0.03	18.16	0	0	0	0	0	0	0	0	0	0	3.64	6.18	18.88	0.14
N15	Week 3	28	NPS	Antibiotic	0	0	0.04	3.04	0.93	0	1.19	0	0	1.36	0.25	81.41	0	0	0	0	0	0	10.72	0.03	0	0.11	0	0.08	0.83
N16	Week 3	29	NPS	Antibiotic	0	0	31.77	0.01	0	0	0.03	3.06	0	38.58	0	16.06	0	0	0.77	0	0	0	0.14	0	1.23	0.92	6.54	0.32	0.55
N17	Week 3	29	NPS	Antibiotic	0	0	9.99	0.01	0	0.01	0.05	11.59	0	47.51	0	0.08	0	0	0.13	0	0	0	0.39	0	1.19	0.22	27.81	0	1.02
N18	Week 3	30	NPS	Antibiotic	0	0	68.03	0.05	0.46	0	0.05	4.72	0	0.14	1.39	0.44	0	0	0	0	0	0	7.01	0.01	0	2.86	5.4	8.5	0.95
N19	Week 3	28	NPS	Control	0	0	0.01	0	0	0	0	12.98	0	86.56	0	0.02	0	0	0	0	0	0	0	0	0.06	0.01	0	0	0.36
P01	Week 3	29	PS	Antibiotic	0	0	23.83	0	0.02	0	0.01	0.01	0	72.6	0	0	0	0	0.49	2.59	0	0	0	0	0.33	0.04	0.01	0	0.07
P02	Week 3	30	PS	Antibiotic	0	0	91.65	0	0.43	0.04	0.01	0	0	0.01	0	0	0	0	0.02	0	0	0	0	0	0	7.72	0.03	0.02	0.07
P03	Week 3	30	PS	Antibiotic	0	0	93.11	0	0	0	0.01	0	0	6.38	0.12	0	0	0	0.26	0	0	0	0	0	0.01	0.08	0.02	0	0.01
P04	Week 3	33	PS	Control	0	0	77.84	0.02	0	1.14	1.04	8.17	0	0.01	0	0.03	0	0	0.86	0	0	0	0	0	0	0.98	9.9	0	0.02
P05	Week 3	30	PS	Control	0	0	87.44	0	0	0.09	0	4.05	0	0	0	0	0	2.64	1.07	0	0	0	0	0	0	4.53	0.12	0	0.06
P06	Week 3	30	PS	Antibiotic	0	0	93.9	0	0.06	0	3.61	1.08	0	0.01	0	0.01	0	0	0	0	0	0	0	0	0	0.39	0.02	0.51	0.39
P07	Week 3	30	PS	Antibiotic	0	0	48.24	0	9.78	0	0	13.53	0	0.13	0	24.8	0	0	0.23	0	0	0	0	0	0	2.75	0.02	0.26	0.25
P08	Week 3	31	PS	Antibiotic	0	0	91.29	0	0	0.01	2.63	2.32	0	0.01	0	0.01	0	0	0	0	0	0	0	0	0	3.16	0.52	0	0.05
P09	Week 3	30	PS	Antibiotic	0	0	82.72	0	0	0.08	0.32	2.58	0	0.34	0	3.52	0	0	2.21	0	0	0	0	5.69	0	0.45	0.75	0	1.31
P10	Week 3	31	PS	Antibiotic	0	0	93.69	0	0	0	0	2.55	0	3.41	0	0.08	0	0	0.01	0	0	0	0	0	0	0.06	0.18	0	0.01
P11	Week 3	27	PS	Antibiotic	0	0	81.15	0.35	0	0.01	0	9.91	0	6.75	0	0.01	0	0	0	0	0	0	0	0	0	1.62	0	0.01	0.18
P13	Week 3	30	PS	Control	0	0	79.78	0	0	0	4.82	13.1	0	0.1	0	0.02	0	0	0	0	0	0	0	0	0	2.1	0.01	0	0.06
P15	Week 3	25	PS	Antibiotic	0	0.24	75.59	0.13	0	0	0.21	0	0	0.17	0	17.18	0	0	0	0	5.11	0.02	0.01	0	0	1.2	0	0	0.13

## Sheet: Species-RelativeAbundance
Individuals	Week	Gestation Week	Cohort	Antibiotic Treatment	Bacteroides fragilis	Bacteroides uniformis	Bifidobacterium animalis	Bifidobacterium bifidum	Bifidobacterium breve	Bifidobacterium dentium	Bifidobacterium longum	Citrobacter freundii	Citrobacter koseri	Clostridium perfringens	Cutibacterium avidum	Enterobacter asburiae	Enterobacter hormaechei	Enterobacter roggenkampii	Enterococcus faecalis	Enterococcus faecium	Erysipelatoclostridium ramosum	Escherichia coli	Haemophilus parainfluenzae	Klebsiella aerogenes	Klebsiella grimontii	Klebsiella michiganensis	Klebsiella oxytoca	Klebsiella pneumoniae	Kluyvera ascorbata	Lacticaseibacillus rhamnosus	Lactobacillus acidophilus	Lactobacillus gasseri	Ligilactobacillus animalis	Parabacteroides distasonis	Phocaeicola vulgatus	Raoultella ornithinolytica	Raoultella terrigena	Serratia marcescens	Staphylococcus aureus	Staphylococcus epidermidis	Staphylococcus haemolyticus	Staphylococcus hominis	Staphylococcus lugdunensis	Staphylococcus warneri	Streptococcus agalactiae	Streptococcus anginosus	Streptococcus equinus	Streptococcus periodonticum	Streptococcus salivarius
N01	Week 1	28	NPS	Control	0	0	0	0.00432961	0.00387603	0	0.0005223	0	0	0	0.0310907	0	0.00156691	0	0.00207546	0	0	0.00266649	0	0	0	0	0	0.00399973	0	0	0	0	0	0	0	0	0	0	0.368677	91.4	0.338287	1.96281	5.54525	0.0176895	0	0	0	0	0
N02	Week 1	30	NPS	Control	0	0	0	0.00343539	0.00326044	0.00022266	0.00087475	0	0	0	0.00399206	0	0.00314911	0	1.03354	0.00041352	0	0.00326044	0	0	0.635771	0.00419882	0.00168589	0.00739564	0	0	0	0	0	0	0	0.00152684	0	0	1.95162	48.4418	0.750888	39.5445	0.0962228	5.02016	0.24913	1.11496	0.00071571	0.239698	0.00165408
N03	Week 1	31	NPS	Control	1.25933	0.412128	0	0.0367236	70.9997	0.00209958	6.99506	0.00904728	0	0	0	0	0.0607924	0	0.0152506	0	5.6627	2.56458	0	0.00026722	0	0	0	0.00494356	0	0	0	0	0	1.15446	5.18241	0	0	0	0.0399493	3.06277	0.0112805	0.00412281	0	0.0010307	0	0.00288215	0	0	0
N04	Week 1	28	NPS	Control	0	0	0	0.00990786	0.00549138	0	0.00067766	0.013413	0	0	0	0.139925	84.5478	0.272186	0.00308452	0	0	0.341471	0	0.00133195	0	0.00037388	0	0.126979	0	0	0	0	0	0	0	0	0	0	0.757671	11.5387	1.65377	0.00824876	0.00102817	0.0153058	0.015002	0.14794	0	0.0327146	0
N05	Week 1	28	NPS	Control	0	0	0	0.00721438	0.00405912	0	0.00080525	0.0142151	0	0	0.00016434	0.146375	88.6791	0.289068	0.00230071	0	0	0.323168	0	0.00192274	0.00249792	0.00519304	0.00024651	0.165125	0	0	0	0	0	0	0	0	0	0	0.231139	9.34476	0.0248477	0.019326	0.00106819	0.00954796	0.0230236	0.211304	0	0.04608	0
N06	Week 1	28	NPS	Control	0	0	0	0.0104991	0.0105902	0.00043746	0.00202327	0.0140353	0	0	0.00036455	0.141993	94.9178	0.29762	0.00092961	0	0	0.362565	0	0.00147644	0.00034633	0.00069265	0	0.118042	0	0	0	0	0	0.00047392	0	0	0.00273414	0	0.101418	3.22102	0.296417	0.149612	0.00156758	0.00590575	0	0	0	0	0
N07	Week 1	28	NPS	Control	0	0	0	0.00418214	0.00371249	0.00040256	0.00076039	0.0139107	0	0.00545691	0	0.135551	90.641	0.287181	0.00055911	0	0	0.346849	0	0.00185624	0	0	0	0.139554	0	0	0	0	0	0	0	0	0.00123004	0	0.159794	7.54753	0.330725	0.0200161	0.00071566	0.0123228	0	0	0	0	0
N08	Week 1	28	NPS	Control	0	0	0	0.0101148	0.00954854	0.00052722	0.00173787	0.013571	0	0	0.00050769	0.133621	91.2741	0.281789	0.00181598	0	0	0.289014	0	0.00148403	0	0.00078107	0	0.114993	0	0	0	0	0	0	0	0	0.00134734	0	0.120753	5.49824	0.391158	0.00425682	0.00050769	0.00917754	0	0	0	0	0.00109349
N10	Week 1	28	NPS	Antibiotic	0	0	0	0.0704814	0.00407516	0	0.00030951	0	0	0	0	0	0.00183984	0	92.2567	0.0276492	0.00018914	0.00323262	0	0.00711864	0	0	0	0.00380005	0	0	0	0	0	0	0	0	0	0	0.314338	1.47511	5.75126	0.0567428	0.00202898	0.00311226	0	0.0003267	0	0	0
N11	Week 1	29	NPS	Antibiotic	0	0	0.00015966	0.0122457	0.00641823	0	0.0011176	0.010729	0.00271418	0	0.00033528	0	0.00336877	0	1.73568	0	0.00019159	97.8879	0	0.00044704	0	0.00023949	0	0.0510106	0	0	0	0	0	0	0	0	0	0	0	0.00498131	0.159402	0.00022352	0	0	0	0.00092601	0	0	0
N12	Week 1	31	NPS	Antibiotic	0	0	0	0.00814602	0.0046135	0	0.00090726	0.0529491	0	0	0.00030885	0.290168	0.103813	0.158249	0.516925	0.00036676	0	0.30756	0	0.0884287	78.3781	1.5656	0.754375	15.7264	0	0	0	0	0	0	0	0.0773872	0.0011582	0	0.00372555	0.204326	0.443784	0.00756692	0.00027025	0.00044398	0	0	0	0	0
N13	Week 1	31	NPS	Antibiotic	0	0	0	0.00504527	0.00486902	0.00033048	0.00063892	0.252484	0	0	0.00030845	14.9034	0.765405	0.37606	0.271828	0	0	0.509925	0	0.0673951	71.459	1.44683	0.676881	5.27123	0	0	0	0	0	0	0	0.0721099	0.0014541	0.00050673	0.0279363	1.25654	0.584238	0.0232435	0.00052876	0.00612483	0	0	0	0	0
N14	Week 1	28	NPS	Antibiotic	0	0	0	0.00516251	0.00538773	0.00027718	0.00095281	0	0	0	0.102194	0	0.00441759	0	20.174	0.00644448	0	0.00512787	0	0	0	0	0	0	0	0	0	0	0	0	0	0	0	0	0.572952	40.2646	5.74586	0.00639251	0.311362	0.0313562	4.18034	18.5208	0.0129236	4.12495	0.019576
N15	Week 1	28	NPS	Antibiotic	0.00056631	0	0.00612453	0.0117667	0.0074669	0	0.00100677	0.057386	0	0	0.00257986	0.00230719	4.06407	0.0275814	0.00532751	0	0.00027267	0.499401	0	0.00526458	0.169494	0.165719	0.020492	93.3304	0	0	0.00025169	0	0	0	0	0	0	0.0194433	0.00996285	0.0139899	0.138012	0.00056631	0.00027267	0	0.00442561	0.0381525	0	0.00895608	0
N16	Week 1	29	NPS	Antibiotic	0	0	0	0.00860169	0.45502	0.88061	9.16041	0.010137	0	0	0.00090642	0.00053645	0.00804674	0	0.00070293	0.00419911	0	0.00697384	3.71454	0.00035147	0.00151686	0.00061044	0.00046246	0.00190532	0	0	0	9.0436	0	0	0	0	0	0	0.121256	17.6593	1.81207	0.0112469	1.82552	1.31068	0.0166484	0.610461	0.813442	0	10.1633
N17	Week 1	29	NPS	Antibiotic	0	0	0	0.00639275	0.0325083	0	0.599547	0	0	0	0.000363	0	0.0260953	0	0.00080666	0	0	0.0145601	0	0	0	0	0	0	0	0	0	0	0	0	0	0	0	0	0.333089	17.7609	7.69236	0.125899	1.06452	0.107063	0.0478347	0.054288	4.77186	0	46.7653
N18	Week 1	30	NPS	Antibiotic	0	0	0	0.0126115	0.0108278	0.00075367	0.00173345	0.382038	0.00839091	0.00035172	0.00062806	0	0.0325838	0.0418792	0.00170833	0	0	1.69285	0	0.026253	0.333275	0.633488	0.991233	2.34677	0	0	0	0	0	0	0	24.7434	56.2716	0.0326843	0.053737	4.70069	4.70707	0.0234393	0.0781309	0.001231	0	0	0	0	0
N19	Week 1	28	NPS	Control	0	0	0	0.00502781	0.00481591	0.00026969	0.00067423	0.00130993	0	0	0.00032748	0	0.00878422	0	9.86841	0.00130993	0	89.8239	0	0.0036023	0	0	0	0.0163163	0	0	0	0	0	0	0	0	0	0	0.00200342	0.00156035	0.00034675	0.00090539	0	0	0.00414168	0	0	0	0
P02	Week 1	30	PS	Antibiotic	0	0	0	81.0609	0.00669406	0.00092749	0.00558511	0	0	0	0.00030244	0	0.00302443	0	0.0278247	0	0	0.0146181	0	0	0	0	0	0	0	0	0.00344785	0	0	0	0	0	0	0	0.0991205	18.7241	0.0101621	0.00266149	0.00078635	0.00996044	0	0	0	0	0
P03	Week 1	30	PS	Antibiotic	0	0	0	15.8894	0.00750853	0.00053022	0.00224059	0.00087229	0.00449828	0	0.00032497	0	0.00622575	0	0.0009065	0	0	83.4434	0	0	0	0.00037628	0	0.0636258	0	0	0.00316419	0	0	0.00035918	0	0	0	0	0.00456669	0.0226795	0.00068415	0.00042759	0	0	0	0	0	0	0.00401937
P04	Week 1	33	PS	Control	0	0	0	0.080015	0.00500559	0	0.00129609	0	0	0	0.00022346	0	0.00271136	0	91.9689	0.0285736	0	0.00381378	0	0.00031285	0	0	0	0.00467784	0	0	1.90506	0	0	0	0	0	0	0	0.0235382	5.93721	0.00676351	0.00274116	0.00141527	0	0	0	0	0	0
P05	Week 1	30	PS	Control	0	0	0	76.9952	0.135957	0.00877523	0.368383	0	0	0	0	0	0.00344741	0	0.0042505	0.00428968	0	0.00524947	0	0.00023505	0	0.00135154	0	0.00575874	0	0	0.0791729	0	0	0	0	0	0	0	0.131903	21.4359	0.0246999	0.23035	0.00164536	0	0	0.00150824	0	0	0.0290679
P06	Week 1	30	PS	Antibiotic	0	0	0	65.6938	0.00750135	0.00126507	0.00616501	0	0	0	0.00023163	0	0.00841007	0	0.00090872	0.00126507	0	0.00885552	0	0	0	0	0	0	0	0	3.75109	0	0.000196	0	0	0	0	0	0.125919	7.596	5.80439	0.0147711	0.00128289	16.6229	0	0	0	0	0
P07	Week 1	30	PS	Antibiotic	0	0	0	46.8719	0.00784429	0.0002002	0.0083903	0	0	0	0.000273	0	0.00343984	0	0.00293023	0	0	0.00429525	0	0.0002548	0.00185642	0.00136502	0	0.00480486	0	0	14.3365	0	0	0	0	0	0	0	0.209393	8.56606	19.4666	0.448107	0.00294843	9.87696	0	0	0	0	0
P08	Week 1	31	PS	Antibiotic	0	0	0	83.8049	0.015828	0.00048566	0.00655637	0.00465789	0	0	0.00030906	1.94475	4.26286	0.0499565	0.122275	0.00066226	0	0.0339518	0	0.00079471	0.0019647	0.00064018	0	0.0275058	0	0	0.00044151	0	0	0	0	0	0	0	0.0343934	7.59539	1.74636	0.00185433	0.00024283	0.00657845	0	0	0	0	0
P10	Week 1	31	PS	Antibiotic	0.00020293	0	0	0.184747	0.0823219	0	0.00271926	0	0	0	0	0	0.00137992	0	0.00392331	0.00022999	0	0.0228634	0	0.00017587	0	0	0	0.00374744	0	0	0.00451857	0	0	0	0	0	0	0	0.0916026	0.9101	98.4182	0.0348363	0.00258397	0	0	0	0	0	0
P11	Week 1	27	PS	Antibiotic	0	0	0	60.8502	0.00940866	0.00045393	0.00427104	0	0	0	0	0	0.0024966	0	1.51065	0.00078406	0	0.0044361	0	0	0	0	0	0.00482813	0	0	0.0763009	0	0	0	0	0	0	0	0.152767	7.72721	29.5192	0.0880205	0.00930549	0.0136178	0	0	0	0	0
P12	Week 1	27	PS	Antibiotic	0	0	0	0.729213	0.00618778	0	0.0055923	0	0	0	0.00015534	0	0.002123	0	1.18694	0.00133335	0	0.00348224	0	0.00019418	0	0	0	0.00368937	0	0	0.0124921	0	0	0	0	0	0	0	0.582557	55.1152	42.2382	0.0229	0.00638196	0.0029256	0	0	0	0	0
P14	Week 1	30	PS	Antibiotic	0	0	0	17.3175	80.3595	0.00041293	0.028362	0.00047813	0	0.24663	0.00047813	0	0.529336	0.0026732	0.0011084	0	0	0.00864986	0	0	0.2751	0.00801959	0.0030644	0.0636351	0	0.467679	0.0205814	0	0	0	0	0.00115187	0	0	0.0116925	0.55107	0.0814564	0.00126053	0.00565066	0.00165173	0	0	0	0	0
N01	Week 2	28	NPS	Control	0	0	0	0.00651418	0.00476855	0	0.00055349	0.0385103	0.0146888	0	4.33001	0	0.0393618	0.024822	0.709024	0	0	0.148698	0	0.0068335	15.0975	53.3182	0.833517	4.63916	0	0	0	0	0	0	0	0.0428318	0.0222248	0.00972869	0.857956	15.4902	0.0399579	0.716879	1.82563	0.00589682	0	0.0007238	0	0	0
N02	Week 2	30	NPS	Control	0	0	0.00590911	0.0131531	0.00418266	0.00033817	0.00231381	0.00160187	0	0	12.0633	0	0.59383	0.00478781	21.602	0.00325713	0	0.0887791	0.00521497	0.00169086	27.8926	34.7927	0.378326	1.23011	0	0	0	0	0.00039157	0	0	0.0503876	0.00021358	0.00138829	0.0134201	1.02954	0.00039157	0.0451727	0.00017799	0.00030258	0	0	0	0	0
N03	Week 2	31	NPS	Control	4.75519	9.0495	0	0.0453241	59.7375	0.00154164	4.35472	0.0226428	0	0	0	0	0.00321817	0	0.00766964	0	5.31787	6.97376	0	0.00023125	0	0	0	0.00454783	0	0	0	0	0	1.16846	2.70233	0	0	0	0.0368836	3.01611	0.0116972	0.00369993	0.00034687	0.0010406	0	0.00210048	0	0	0
N04	Week 2	28	NPS	Control	0.00036337	0	0	0.00706293	0.00669957	0	0.00104468	0.0123317	0	0.00036337	0	0.113938	67.0933	0.220859	0.00208936	0	0	0.240662	0	0.00794864	5.30437	0.118117	0.0695165	0.841806	0	0	0	0	0	0	0	0.00529152	0	0	3.15897	3.00833	0.784803	0.0225514	0.0116504	0.00136262	1.05235	10.027	0.00179412	2.23082	0.00972005
N05	Week 2	28	NPS	Control	0	0	8.22639	0.0060589	0.00311133	0	0.00061408	0.0100299	0	0	0.00341837	0.0998286	51.4485	0.177571	0.00284523	0	0	0.222706	0	0.00743034	4.11172	0.838544	0.0383185	1.7475	0	0	0.00022516	0	0	0	0	0.00824911	0.00200599	0	0.0089246	0.643881	0.214027	0.0167439	0.00874038	0.00045032	1.17571	11.2728	0.00165801	2.50259	0.00953868
N06	Week 2	28	NPS	Control	0	0	0	0.0096681	0.0188456	0.0003066	0.00098112	0.0132451	0	0	0.00108332	0.123049	76.6643	0.246608	0.0009198	0	0	0.238432	0	0.00136948	0	0	0	0.0972942	0	0.0016352	0.00022484	0	0	0	0	0	0	0	1.44944	6.20733	0.306722	0.00666343	0.0018396	0.0101382	0	0.00226884	0	0	0.0003066
N07	Week 2	28	NPS	Control	0	0	0	0.00402066	0.00520441	0.00034696	0.00051024	0.012613	0	1.49409	0.0002245	0.134723	85.3807	0.281018	0.00163276	0	0	0.305672	0	0.00185726	0	0	0	0.109823	0	0	0	0	0	0	0	0	0	0	0.0563913	4.9499	0.112129	0.0196135	0.00097965	0.00157153	0	0.00136743	0	0	0.00032655
N08	Week 2	28	NPS	Control	0	0	0	0.00803134	0.00772318	0.00042372	0.00129041	0.0116907	0	0.00500755	0.0004815	0.128212	81.5174	0.260739	0.00152152	0	0	0.313511	0	0.00129041	0	0	0	0.102944	0	0	0	0	0	0.0002889	0	0	0.00096299	0	0.0495169	2.76315	0.090521	0.00182968	0.00042372	0.00184894	0	0.00429494	0	0	0
N09	Week 2	30	NPS	Control	0	0	0	0.00800478	0.00666077	0.00063248	0.00108707	0.00778737	0.00201602	0.148	9.69326	0.00037553	0.00644336	0	9.46618	0.0026485	0	77.5076	0	0.00031624	0	0.00102778	0	2.72661	0	0	0	0	0	0	0	0	0	0	0.00328097	0.057338	0.0608561	0.00114636	0	0.00061271	0.00217414	0.00579112	0	0	0
N10	Week 2	28	NPS	Antibiotic	0	0	0.00021037	0.0112336	0.0370457	0	0.676394	0.00109391	0	0	2.12715	0	0.00336588	0.00092562	24.5681	0.00757322	0	70.3627	0	0.00025244	0	0.00044177	0	0.0122644	0	0	0	0	0	0	0	0	0	0	0.0108129	0.446862	0.344813	0.00151464	0.00031555	0.0007994	0	0.00075732	0	0	0
N11	Week 2	29	NPS	Antibiotic	0	0	0	0.00764774	0.00511137	0	0.00050212	0.00852323	0.00240762	0	0	0	0.00243337	0.000206	1.95496	0	0	97.8119	0	0.00032187	0	0.00032187	0.0002575	0.0467877	0	0	0	0	0	0	0	0.00032187	0	0	0.00338612	0.00224025	0.0412385	0.00012875	0	0	0	0.00045062	0	0	0
N12	Week 2	31	NPS	Antibiotic	0.00030762	0	0	0.127894	76.8318	0.0198224	1.36494	0.123011	0	0.0209183	0.00098055	0.288684	1.80344	0.449648	1.8774	0.00136508	0.00021149	0.27611	0.0661196	0.0728681	6.20728	7.82751	0.117435	0.892374	0.608996	0	0	0	0	0	0	0.00830581	0	0.00184574	0.00703686	0.371531	0.0598518	0.00196109	0	0.00034608	0	0.00082674	0	0	0
N13	Week 2	31	NPS	Antibiotic	0	0	0	0.00504062	0.00564069	0.00050006	0.0008401	1.94584	0.230588	0	0.32576	5.20514	2.9665	3.37647	5.89262	0.0032404	0	0.714047	0.514963	0.341702	35.3321	35.9665	0.603654	4.70201	0.0874507	0	0	0	0	0	0	0.0427852	0.00142017	0.00616075	0.0109613	0.454296	0.179342	0.00314038	0.00852104	0.00104013	0	0.00278034	0	0	0.00050006
N14	Week 2	28	NPS	Antibiotic	0	0	0	0.00710189	0.00934335	0.00035392	0.00148644	0	0	0	1.89887	0	0.00561545	0	18.4937	0.00504919	0	0.00592218	2.00797	0	0	0	0	0.00195833	0	0	0	0	0	0	0	0	0	0	0.247174	12.221	5.18662	0.00828161	0.00092018	0.0136139	2.36106	10.1566	0.00726705	2.17098	0.0145341
N15	Week 2	28	NPS	Antibiotic	0	0	0	0.0113327	0.00787912	0	0.00115809	1.18038	0	1.75018	0.0002068	0.00175781	3.2092	0.0255193	0.00434282	0	0	0.43846	0.0391268	0.00587315	0.255461	0.216169	0.0190464	89.7941	0	0	0.00024816	0	0	0	0	0.387194	0.00233685	0.0177849	0	0.0178883	0.0368933	0	0.00022748	0	0	0.00101333	0	0	0
N16	Week 2	29	NPS	Antibiotic	0	0	0	0.0127831	0.357591	9.92218	7.47718	0.00380772	0	0	0.0002929	0	0.019729	0	0.00075318	0	0	74.2863	0	0	0	0	0	0.0398346	0	0	0	0.00332652	0	0	0	0	0	0	0.0193733	0.869143	0.0438306	0.00179925	0.0230137	0.00161096	0	0.00966574	0.00085778	0	0.030127
N17	Week 2	29	NPS	Antibiotic	0	0	0	0.016088	0.946322	0.00517437	20.234	0.00286963	0	0.0004971	0.00027115	0	0.0190254	0	0.00133313	0	0	72.7222	0	0	0	0	0	0.0289674	0	0	0.0113881	0	0	0.00031634	0	0	0	0	0.0378701	0.926031	0.982068	0.00329894	0.0228666	0.00305039	0	0.00155909	0	0	0.00429315
N18	Week 2	30	NPS	Antibiotic	0	0	0	0.00799757	73.2157	0.00031286	0.0252442	0.0227804	0.00048885	0.371819	0.00023465	0	0.0044583	0.00443875	5.02598	0.00113413	0	0.168516	0	0.00209227	0.0256548	0.047653	0.0673047	0.170139	0	0	0	0	0	0.00484938	0	1.99286	4.6776	0.0031873	0.0356469	9.71388	0.472463	0.0142939	0.011048	0	0.0540667	0.778893	0.00043019	0.156197	0.00078216
N19	Week 2	28	NPS	Control	0	0	0	0.0048073	0.00345089	0.00019947	0.00083779	0.0010971	0	0	0.00155589	0	0.00325141	0	4.11399	0.00061837	0	95.6825	0	0.00386978	0	0.00035905	0	0.0176534	0	0	0	0	0	0	0	0	0	0	0.00131652	0.00115695	0.00077795	0.00025932	0	0	0.012886	0	0	0	0
P01	Week 2	29	PS	Antibiotic	0	0	0	83.6816	0.00537899	0.00063543	0.00456623	0	0	0.00421157	0.00017733	0	0.00803893	0	0.00076843	0	0	4.4952	0.00016255	0	0	0	0	0.00134475	0	0	0.381642	0	8.00496	0	0	0	0	0	0.0670748	2.44381	0.130115	0.00625086	0.00124131	0.00093098	0	0	0	0	0
P02	Week 2	30	PS	Antibiotic	0	0	0	91.1966	0.00687318	0.00149582	0.00486614	0	0	0.215189	0.00140114	0	0.00384368	0	0.0181202	0	0	0.0115878	0	0	0.00380581	0.00376794	0	0	0	0	0	0	0	0	0	0	0	0	0.0475064	8.4307	0.00433597	0.00304844	0.00124967	0.001155	0	0.00255614	0	0.00073844	0.00039762
P03	Week 2	30	PS	Antibiotic	0	0	0	95.8595	0.0245505	0.00166278	0.00714019	0	0	0	0.00019562	0	0.0557913	0	0.00095855	0	0	3.62047	0.00207359	0	0	0	0	0.00954633	0	0	0.220876	0	0	0.00215184	0	0	0	0	0.0103875	0.131732	0.00033256	0.00025431	0	0.00068468	0.036992	0	0	0	0
P04	Week 2	33	PS	Control	0	0	0	83.2727	0.004075	0.00052325	0.00504222	0.00147461	0	0	1.53915	0.00421771	0.140405	0.00061839	8.21112	0.00191858	0	0.00478853	0	0.00017442	0.00176002	0	0	0.0027431	0	0	0.13243	0	0	0	0	0	0	0	0.458351	0.178729	0.00112578	0.00099893	0.00066595	0	2.87963	0.00045983	0.0365006	0	3.01844
P05	Week 2	30	PS	Control	0	0.00026439	0	96.2137	0.00674203	0.00056184	0.00616367	0	0	0	0.00090885	0	0.0018177	0	0.355659	0	0.00016525	0.00330492	0	0.00023134	0	0	0	0.00343711	0	0.422236	0.286107	0	0	0	0	0	0	0	0.0232336	2.53847	0.00847711	0.0500034	0.00784918	0	0	0.00085928	0	0	0
P06	Week 2	30	PS	Antibiotic	0	0	0	88.2962	0.00421668	0.00058267	0.00584201	0	0	0	0	0	0.00987469	0	0.00518268	8.99231	0	0.00955269	0	0	0	0	0	0	0	0.00341934	0.0493428	0	0	0	0	0	0	0	0.00843335	0.604549	0.313506	0.00038333	0.00033733	0.00116534	0	0	0	0	0
P07	Week 2	30	PS	Antibiotic	0	0	0	86.3324	0.00480164	0.00030854	0.00568868	0	0	0	0.00034711	0	0.00246831	0	3.65213	0.00399172	0	0.0441789	0	7.80665	0	0.00088705	0	0.258517	0	0	0.0196308	0	0	0	0	0	0	0	0.0356748	0.480742	1.29137	0.0095647	0	0.00187052	0.00520659	0.0113581	0	0	0
P08	Week 2	31	PS	Antibiotic	0	0	0	77.7457	0.00611844	0.00054386	0.00382969	0	0	0	0.00124635	0.181174	0.0140044	0.0030139	14.6377	0.0373452	0	0.0322465	0	0	0	0	0	0.00858848	0	0	0.07605	0	0	0	0	0	0	0	0.097102	5.71059	1.24624	0.00217545	0.00201682	0.00165425	0	0.00088378	0	0	0
P09	Week 2	30	PS	Antibiotic	0	0	0	78.8611	2.33447	0.00143298	0.00663783	0.00242124	0	0.00097179	0.00037883	0.0611569	7.42167	0.00304714	9.01628	0.0309326	0	0.314267	0.00242124	0.00026354	0.00028001	0.187045	0.00024707	0.00153181	0	0	0.00296479	0.00036236	0.00204241	0	0	0	0	0.00158122	0.0084167	0.693842	0.0590816	0.00311303	0.00029648	0	0	0	0.00242124	0	0.147778
P10	Week 2	31	PS	Antibiotic	0	0	0	2.42029	74.0538	0	0.0275517	0	0	0	0	0	0.00230997	0	1.5749	0.00065099	0	21.4143	0	0	0	0.000273	0	0.00713992	0	0	0.261489	0	0	0	0	0	0	0	0.00094499	0.0328856	0.173416	0	0	0	0	0	0	0	0
P11	Week 2	27	PS	Antibiotic	0	0	0	14.4869	82.3031	0.00021229	0.0481019	0	0	0	0.00017691	0	0.002176	0	0.132276	0	0	0.00371511	0	0.00028306	0	0	0	0.00325515	0	0	0.00035382	0	0	0	0	0	0	0	0.103652	2.62487	0.262199	0.00502425	0.00123837	0.00226445	0	0	0	0	0
P12	Week 2	27	PS	Antibiotic	0	0	0	13.8193	73.3992	0	0.028705	0	0	0	0.000212	0	0.00294682	0	11.9349	0.00407043	0	0.00536363	0	0	0	0	0	0.00627524	0	0	0.0004028	0	0	0	0	0	0	0	0.00676284	0.682962	0.102693	0.0005088	0.0002544	0.0004664	0	0	0	0	0
P13	Week 2	30	PS	Control	0	0	0	74.6265	2.26456	0.00114586	0.00597054	0.00383964	0	0.00032165	0	0.11137	10.8664	0.00542776	7.98932	0.026596	0	0.441739	0.00271388	0.0007237	0	0.253316	0.00058298	0.00207059	0	0	0.00456334	0.00050257	0.00442262	0	0	0	0	0.00160823	0.0105138	1.05972	0.0769938	0.00365871	0.00054278	0.00032165	0	0	0.00261337	0	0.196887
P14	Week 2	30	PS	Antibiotic	0	0	0	6.89122	88.0111	0.101303	0.0468233	0.544473	0.0288001	0.042102	1.03705	0.00110849	0.0626295	0.00199117	0.656183	0.00153957	0	0.0440726	0	0.00026686	1.33647	0.0108796	0.00669198	0.0299086	0	0.761592	0	0	0	0	0	0.0604741	0	0	0.00205275	0.18366	0.0196859	0.00034897	0.00129324	0	0	0	0	0	0
P15	Week 2	25	PS	Antibiotic	0.0352561	0.0112624	0	10.4446	52.1877	0.000565	0.0219409	2.76499	0.0087387	0	0.000452	0	0.379041	0.0122982	0.00129951	0	0	0.4065	0	0.00173267	5.18378	0.673916	0.046236	15.0353	0	0	0.0368381	0	0	6.55352	0.0263856	0.00681769	0.00180801	0.00080984	2.53767	1.43752	1.12364	0.00167617	0.00888937	0.00069684	0	0	0	0	0.00088517
N01	Week 3	28	NPS	Control	0	0	0.0002899	0.0112676	0.00398135	0	0.00075375	0.0350784	0.015133	0.887957	0.0476603	0	0.0426352	0.0236175	3.88193	0.00104366	0	0.290755	0	0.00686107	15.2861	58.9917	0.855933	4.91604	0	0	0.0002126	0	0	0	0	0.0395623	0.0210857	0.00869713	1.44941	7.82249	0.0357742	1.58639	2.35998	0.00170077	0	0.00046385	0	0	0
N02	Week 3	30	NPS	Control	0	0	0.0100827	0.00617075	0.00477947	0.00034373	0.00058925	0.00384649	0	0	3.8941	0	0.542158	0.00258615	14.4601	0.00160407	0	0.0833788	0.206466	0.00101482	56.2958	14.8216	0.311533	1.09465	0	0	0	0	0.00021278	0	0	0.131321	0	0.0007693	0.00657995	0.444687	0.00070383	0.107063	0.00034373	0	0	0	0	0	0.00019642
N03	Week 3	31	NPS	Control	8.61663	2.01298	0	0.0252184	37.2232	0.00153142	6.32238	0.0097711	0	0	0.00174781	0	0.0749395	0	0.00980439	0.00545983	4.44397	1.753	0	0.00384519	0.557452	17.5794	16.0785	2.13238	0	0	0	0	0	0.0916352	0.380873	0	0	0	0.0104036	0.131469	0.00146483	0	0.0001831	0	0	0.00912191	0	0	0
N04	Week 3	28	NPS	Control	0	0	0	0.00521591	0.00470704	0	0.00067849	0.0171531	0	0	1.99244	0.0272881	2.56004	0.0187858	1.22421	0.00059368	0	0.21135	0	0.0601738	54.2513	1.19934	0.62381	5.18125	0	0	0	0	0	0	0	0.0787264	0.00139939	0	2.31985	0.870124	0.277716	0.00636087	0.0050887	0.00059368	1.7873	16.9751	0.00267157	3.76337	0.0142483
N05	Week 3	28	NPS	Control	0	0	1.79473	0.00653476	0.00416214	0	0.00020107	0.0164877	0	0	0.779586	0.0956286	28.5978	0.100213	0.401294	0	0	0.348855	0	0.0463666	32.1452	1.04383	0.246913	12.1691	0	0	0	0	0	0	0	0.0662122	0.0139341	0	0.0121245	1.06378	0.312844	0.0383841	0.0214742	0.00078417	1.21705	11.6518	0.00229219	2.5978	0.0110789
N09	Week 3	30	NPS	Control	0	0	0	0.00517723	0.0141887	0.00019463	0.00048658	0.00644235	0.00184901	1.64698	10.5559	0	0.00360071	0	17.874	0.00574167	0	66.4545	0	0.00025302	0.00290003	0.00124565	0	2.21769	0	0	0	0	0	0.00173223	0	0	0	0	0.00780478	0.28541	0.136691	0.00107048	0	0.00044766	0.00868062	0.0264117	0	0	0
N10	Week 3	28	NPS	Antibiotic	0	0	0.00022559	0.0173331	0.173086	0	3.83053	0	0	2.2648	0.00233113	0	0.00483145	0.00093997	10.942	0.0032899	0.00018799	75.3483	0.23832	0.00046999	0	0.00110917	0	0.0143816	0	0	0.00041359	0	0	0	0	0	0	0	0.0299099	2.30503	1.32357	0.00552703	0.00052638	0.00295151	0	0.00101517	0	0	0
N11	Week 3	29	NPS	Antibiotic	0	0	0.00238586	0.0136366	4.30459	0	0.0513288	0.00989366	0.00238586	1.80093	0.00131332	0.00045966	0.0375828	0	1.00488	0	0	91.9171	0	0.00052533	0.0199624	0.00142276	0.00067855	0.0814257	0	0	0	0	0	0	0	0	0	0	0.00814257	0.552075	0.0236835	0.0061507	0	0	0	0.0173358	0	0.00426828	0
N12	Week 3	31	NPS	Antibiotic	0	0	0	0.0258735	55.1336	0.0138078	0.930953	0.15537	0.00067847	0.870239	0.00038508	0.0407449	5.68092	1.39725	4.16979	0.00249384	0	0.25472	0.0306779	0.0454208	2.35629	9.98816	0.115908	1.26348	2.75829	0	0.00023838	0	0	0	0	0.0170718	0.00108189	0.00110022	0.0174385	1.36699	0.202661	0.00069681	0.00029339	0.00104521	0	0.00031173	0	0	0
N13	Week 3	31	NPS	Antibiotic	0	0	0	0.0140606	48.4593	0.011568	0.825678	0.513979	2.01222	0	0.052983	0.00409036	10.1566	0.0249043	5.78711	0.00285473	0	0.200193	0.0276099	0.0742017	15.8669	6.95093	0.199064	1.65466	0.00083085	0	0	0	0	0	0	0.0158714	0.00038347	0.00257778	0.0276952	1.34926	0.215447	0.00315299	0.0355137	0.00276952	0	0	0	0	0
N14	Week 3	28	NPS	Antibiotic	0	0	0	0.0220778	0.021983	0	0.00312689	0	0	0	0.0196141	0	0.0131708	0	53.2838	0.0168663	0	0.0343011	17.8306	0	0	0	0	0	0	0	0	0	0	0	0	0	0	0	0.0768457	3.24287	0.276967	0.00265312	0.00341116	0.00132656	0.0492722	0.0101387	0	0.00151607	0
N15	Week 3	28	NPS	Antibiotic	0.00033747	0	0	0.00891326	0.00561793	0.0246157	0.00079405	2.28545	0	0.945282	0.00021837	0.00055584	1.08517	0.0108388	0.00315637	0	0	1.38761	0.245601	0.00438715	1.28659	0.168498	0.0316034	79.792	0.00266008	0	0	0	0	0	0	10.254	0.0601099	0.025906	0.00113153	0.0676336	0.0377374	0	0	0	0	0.00131019	0	0	0
N16	Week 3	29	NPS	Antibiotic	0	0	0	0.0234796	0.0120098	31.7325	0.0533097	0.00233284	0	0	0.000216	0	0.0165243	0	3.06993	0.00047521	0	38.6548	0	0.00045361	0	0.00246244	0.00261365	16.0891	0	0	0.00041041	0.754026	0	0	0	0.037023	0.102148	0	0.0518625	0.652979	0.209588	0.00406087	0.00444968	0.00144723	0	0.277824	0.0201748	0	0.566491
N17	Week 3	29	NPS	Antibiotic	0	0	0	0.00954184	0.39208	1.29878	8.34776	0.00610453	0	0	0.00069498	0	0.0284377	0	11.6847	0.00176562	0	47.9344	0	0	0	0.00484605	0.00619844	0.042788	0	0	0.0113638	0	0	0	0	0.131275	0.261593	0	0.0067995	0.0317623	0.138056	0.00088281	0.00253573	0	0	1.13495	0.102706	0	3.11312
N18	Week 3	30	NPS	Antibiotic	0	0	0	0.0093624	68.4605	0.00049493	0.0240453	0.0246227	0.00088675	0.46711	0.00043306	0	0.00886747	0.00437187	4.74655	0.00129919	0	0.139075	1.39419	0.00239216	0.023571	0.0499878	0.067929	0.183495	0	0	0	0	0	0	0	2.10856	4.92242	0.00230967	0.0123114	2.53975	0.287306	0.00360886	0.0332427	0.00047431	0.225089	3.26694	0.00171163	0.662215	0.00249527
N19	Week 3	28	NPS	Control	0	0	0	0.00417858	0.00387107	0.00018089	0.00070548	0.00141095	0	0	0.00034369	0	0.00361782	0	12.9839	0.00130242	0	86.5784	0	0.0039796	0	0	0	0.0160269	0	0	0	0	0	0	0	0	0	0	0.00468508	0.00101299	0.00018089	0.00025325	0	0	0.00103108	0	0	0	0
P01	Week 3	29	PS	Antibiotic	0	0	0	15.4292	0.0286556	0.00028403	8.39572	0.00108879	0	0.020324	0.00028403	0	0.00564907	0	0.00765307	0	0	72.6246	0.00036293	0	0	0	0	0.00362929	0	0	0.488155	0	2.56876	0	0	0	0.00066274	0	0.00164107	0.0335788	0.00391332	0.00037871	0.00033137	0	0	0	0	0	0
P02	Week 3	30	PS	Antibiotic	0	0	0	68.2545	0.0891467	0.00082822	23.3363	0	0	0.429659	0.0367806	0	0.00523285	0	0.00299289	0	0	0.00760458	0	0	0.00299289	0.00156233	0	0	0	0	0.0156044	0	0	0	0	0	0	0	0.0584837	7.63181	0.00911043	0.00410346	0.00178821	0.00107292	0	0.007134	0	0.00199526	0
P03	Week 3	30	PS	Antibiotic	0	0	0	59.1542	0.0785076	0.00422351	33.9453	0	0	0	0	0	0.0134514	0	0.0021295	0	0	6.38577	0.0528116	0	0	0	0	0	0	0	0.262	0	0	0	0	0	0	0	0.00205852	0.066334	0.00163262	0.00039041	0	0.00486236	0	0	0	0	0
P04	Week 3	33	PS	Control	0	0	0	22.8029	0.713437	0	54.8371	0.0183206	0	0	1.14221	0.0234158	1.01175	0.00366044	8.22276	0.00206015	0	0.00864527	0	0.00023912	0.00954659	0.00027591	0	0.0168123	0	0	0.86804	0	0	0	0	0	0	0	0.391097	0.528594	0.0369171	0.00494804	0.00134278	0.0155799	4.57226	0	0.0552194	0	4.55052
P05	Week 3	30	PS	Control	0	0	0	87.5161	0.0095814	0.00044526	0.00687684	0	0	0	0.0161614	0	0.00148421	0	4.05297	0.00117088	0	0.00425474	0	0.00079158	0	0.00120386	0	0.00156667	0	2.64254	1.06954	0	0	0	0	0	0	0	0.0973477	4.2546	0.00984526	0.13884	0.0211088	0	0.00611825	0.00981228	0	0	0.00021439
P06	Week 3	30	PS	Antibiotic	0	0	0	82.5603	0.0457361	0.00095189	11.5363	0	0	0.0636406	0.00054394	0.00521273	3.56342	0.0113773	0.0104255	0.956922	0	0.011876	0.00135984	0.00149583	0	0	0	0.00607397	0	0.00058927	0.00208509	0	0	0	0	0	0	0	0.00779643	0.269476	0.112822	0.00108787	0.00058927	0.00140517	0	0.00512208	0	0	0
P07	Week 3	30	PS	Antibiotic	0	0	0.0002503	28.1953	19.7715	0.00178788	0.274993	0	0	9.7742	0.0002503	0	0.00266393	0	10.3201	3.2099	0	0.130962	0.00051848	24.1803	0.00110848	0.00042909	0	0.63584	0	0	0.230314	0	0	0	0	0	0	0	0.0675102	0.725806	1.85741	0.0817416	0.00035758	0.00194878	0.00232424	0.00414787	0	0.00030394	0
P08	Week 3	31	PS	Antibiotic	0	0	0	91.4668	0.0048856	0.00031598	0.00508005	0.00243065	0	0	0	2.43551	0.0981251	0.0655545	2.31349	0.00614953	0	0.0145353	0	0.00043752	0.00320845	0	0	0.00328137	0	0	0	0	0	0	0	0	0	0	0.0256919	2.86072	0.248315	0.00063197	0.0193236	0	0	0	0.00853157	0	0.278017
P09	Week 3	30	PS	Antibiotic	0	0	0	45.9636	36.7014	0.769708	0.0321462	0.00183643	0.00062963	0	0.00173149	0.00066461	0.318402	0	2.58499	0.00967185	0	0.341156	0	0	3.34795	0.0459632	0.0178396	0.118318	0	0	0.113544	1.01854	0.00192388	0	0	0.00286833	0	4.64258	0.00316565	0.433292	0.00507204	0.0160207	0	0	0	0	0.00846506	0	0.572563
P10	Week 3	31	PS	Antibiotic	0	0	0	4.91313	88.8902	0	0.0529273	0	0	0	0	0	0.00197667	0	2.53242	0.0210634	0.00020557	3.40664	0	0	0	0	0	0.0817868	0	0	0.00528167	0	0	0	0	0	0	0	0	0.0362601	0.0238466	0	0	0.00183435	0	0	0.00112275	0	0.0150543
P11	Week 3	27	PS	Antibiotic	0	0	0	9.61302	71.2229	0.00100492	0.355842	0.328177	0	0	0.00835466	0	0.00236453	0	9.90719	0.00266009	0	6.74867	0	0	0	0.00037438	0	0.011665	0	0	0.00256157	0	0	0	0	0	0	0	0.0352906	1.46246	0.0522363	0.00092611	0.0669949	0.00098522	0	0.0004532	0	0	0
P13	Week 3	30	PS	Control	0	0	0	48.7033	31.1399	0.00030403	0.016548	0.00073836	0	0	0.00119441	0	4.7776	0.00145501	13.1124	0.00128128	0	0.0962479	0	0	0	0.00330092	0	0.00512511	0	0	0.00060806	0	0	0	0	0	0	0	0.374633	1.09211	0.627587	0.00206308	0	0	0	0	0	0	0
P15	Week 3	25	PS	Antibiotic	0.0307406	0.0134441	0	3.28176	72.5301	0.00055603	0.0270867	0.129496	0	0	0.0020454	0	0.203488	0	0.00256172	0	0	0.171298	0	0.00081419	0.151995	0.0208512	0.0163434	16.8022	0	0	0.00037731	0	0	5.03116	0.0207916	0.00430925	0.00107235	0	0.0213675	1.14622	0.0316541	0.00045674	0.00405109	0.00101277	0	0	0	0	0
[truncated: 6 more columns]
