# Supplementary material for: Impact of early life antibiotic and probiotic treatment on gut microbiome and resistome of very-low-birth-weight preterm infants
Source: Nat Commun. 2025 Aug 14;16:7569. doi: 10.1038/s41467-025-62584-2 (PMC12354744; doi:10.1038/s41467-025-62584-2)
Supplement: Supplementary file 10 — Source data [file 41467_2025_62584_MOESM10_ESM.zip › Source_data_SuppFig2.xlsx]

## Sheet: Genome-equivalents
Sample	Cohort	Week	genome_equivalents	Acidipropionibacterium	Acinetobacter	Actinomyces	Aggregatibacter	Alistipes	Aminobacter	Anaerococcus	Bacillus	Bacteroides	Bifidobacterium	Butyricimonas	Citrobacter	Clostridioides	Clostridium	Corynebacterium	Cronobacter	Cutibacterium	Dermabacter	Eggerthella	Enterobacter	Enterocloster	Enterococcus	Erysipelatoclostridium	Escherichia	Eubacterium	Faecalibacterium	Finegoldia	Flavonifractor	Gemella	Gordonibacter	Haemophilus	Jeotgalibaca	Klebsiella	Kluyvera	Kocuria	Lachnoclostridium	Lacticaseibacillus	Lactiplantibacillus	Lactobacillus	Lactococcus	Leclercia	Ligilactobacillus	Limosilactobacillus	Listeria	Longibaculum	Mageeibacillus
N01-W1	NPS	Week 1	705.924	0	0	0	0	0	0	0	14011	18	647	0	0	0	0	1239	0	3649	0	0	119	0	152	0	188	0	0	0	0	0	0	0	0	313	0	0	0	0	0	0	0	0	0	0	0	0	0
N01-W2	NPS	Week 2	289.637	114	0	0	0	0	0	30	1028	0	565	0	6518	0	0	4967	0	225535	0	0	4821	0	33323	0	6949	0	0	3316	0	0	0	0	0	3571706	147	18	0	0	0	0	0	179	0	0	0	0	0
N01-W3	NPS	Week 3	279.738	0	0	0	0	0	0	0	1120	10	843	0	6420	14	45943	3551	0	3047	0	0	4906	0	200919	0	15016	0	0	148	0	0	0	0	0	4259542	153	0	0	16	0	11	57	173	0	0	26	0	0
N02-W1	NPS	Week 1	631.449	0	0	84	0	0	0	0	2019	0	490	0	0	0	0	2282	0	259	0	0	204	0	65008	0	202	0	0	0	0	0	0	0	272	40961	0	0	0	0	0	14	0	0	0	0	0	0	0
N02-W2	NPS	Week 2	357.435	0	0	0	0	0	0	0	0	0	1456	0	227	0	0	0	68	682535	0	0	33885	0	1213942	0	4992	0	0	46	0	0	0	305	0	3694444	62	0	0	125	0	10	253	0	23	0	169	0	0
N02-W3	NPS	Week 3	383.091	0	0	0	12	0	0	115	0	0	1344	0	366	0	0	853	26	239584	520	35847	33525	0	883567	0	5103	0	0	804	0	33	183	12679	0	4481868	37	0	0	100	0	12	127	0	14	0	140	0	0
N03-W1	NPS	Week 1	522.918	0	0	0	0	943	0	0	0	107250	4104440	452	475	2672	0	462	0	0	0	28883	3312	202	805	297170	134054	75	120	214	42890	0	883	0	0	377	0	0	6225	0	0	0	0	21	0	0	0	15	0
N03-W2	NPS	Week 2	512.866	0	0	0	0	2402	0	0	0	768388	3340381	1996	1188	148	0	1879	0	0	0	41095	244	641	401	276378	361950	41	266	674	18517	0	1243	0	0	291	0	0	5706	0	0	0	0	0	0	0	0	180	0
N03-W3	NPS	Week 3	482.312	0	0	0	0	681	0	466	0	659036	2627680	552	988	6580	0	4351	0	123	85	53544	4684	3070	917	267536	104644	140	1389	3314	33052	0	1308	0	0	2457832	0	0	6240	0	0	11	0	0	0	0	0	1009	0
N04-W1	NPS	Week 1	297.961	0	0	0	0	0	0	0	0	0	699	0	1759	0	0	725	173	15	0	0	3671404	0	134	0	14594	0	0	0	0	0	0	0	0	5538	0	0	0	0	0	0	0	260	0	0	0	0	0
N04-W2	NPS	Week 2	371.734	0	2958	0	0	0	0	308	0	18	659	0	2094	0	17	558	132	0	0	0	2999299	0	97	0	10678	0	0	223	0	652	0	0	0	287758	0	0	0	0	0	13	0	276	0	0	0	0	643
N04-W3	NPS	Week 3	389.254	11	22	0	0	0	0	394	0	0	503	0	12472	0	0	890	0	94337	0	0	125878	0	57776	0	10528	0	0	18944	0	967	0	0	0	2984225	0	0	0	0	0	47	0	301	0	0	10	0	1271
N05-W1	NPS	Week 1	435.43	0	28	0	0	0	0	0	0	0	741	0	2682	0	0	150	270	179	0	0	5478935	0	140	0	19669	0	0	0	0	0	0	0	0	10711	0	0	0	0	0	0	0	436	0	0	0	0	29
N05-W2	NPS	Week 2	473.603	0	1063	0	0	0	0	463	0	0	402370	0	1607	0	0	275	222	177	15	0	2553685	0	140	0	10870	0	0	182	0	985	0	0	0	336032	0	0	0	0	0	40	0	183	0	0	0	0	809
N05-W3	NPS	Week 3	388.866	0	11	0	0	0	0	404	0	11	89804	0	1830	0	0	386	72	38808	0	0	1450595	0	19963	0	17321	0	0	575	0	829	0	0	0	2314016	0	0	0	0	0	17	0	228	0	0	0	0	904
N06-W1	NPS	Week 1	351.975	0	0	0	0	0	0	0	11	0	1293	0	2371	0	0	57	232	183	0	0	5281578	0	55	0	19913	0	0	0	0	0	0	0	0	6647	0	0	0	0	0	0	0	352	0	0	0	0	0
N06-W2	NPS	Week 2	378.474	0	0	0	0	0	0	0	22	0	1459	0	1807	0	0	76	159	8203	0	0	3805245	0	47	0	11663	0	0	335	0	0	0	0	0	4861	0	0	0	80	0	13	0	279	0	0	0	0	0
N07-W1	NPS	Week 1	317.728	0	0	0	0	0	0	0	26	0	405	0	1880	0	1467	119	163	607	0	0	4110755	0	28	0	15503	0	0	0	0	0	0	0	0	6387	0	0	0	14	0	0	0	301	0	0	0	0	0
N07-W2	NPS	Week 2	372.193	0	0	0	0	0	0	0	0	0	495	0	1888	0	73211	16004	182	3669	0	0	4246579	0	81	0	14985	0	0	150	0	0	0	0	0	5518	0	0	0	313	0	0	0	294	0	0	0	0	0
N08-W1	NPS	Week 1	342.415	0	0	0	0	0	0	0	0	0	1124	0	2069	0	0	0	191	107	0	0	4739355	0	97	0	14807	0	0	45	0	0	0	0	0	6052	0	0	0	0	0	0	0	351	0	0	0	0	0
N08-W2	NPS	Week 2	376.898	0	0	0	0	0	0	0	0	0	909	0	1881	0	287	404	169	2316	0	0	4293787	0	80	0	16284	0	0	347	0	0	0	0	0	5468	0	0	0	0	0	11	0	289	0	0	0	0	0
N09-W2	NPS	Week 2	301.761	528	0	0	0	0	0	877	0	0	831	0	597	0	7488	2192	0	491986	1719	0	603	0	479178	0	3921895	0	0	1022	0	0	0	0	0	139346	0	39	0	0	0	0	0	0	0	0	0	0	0
N09-W3	NPS	Week 3	344.459	1172	0	0	0	0	0	4118	0	0	1033	0	612	16	84627	3731	0	543814	215	0	219	0	918784	0	3414745	0	0	6164	0	0	0	0	0	115341	0	0	0	0	0	43	0	0	0	0	0	0	0
N10-W1	NPS	Week 1	568.142	0	0	0	0	0	0	0	47	11	4359	0	0	0	0	171	0	0	0	0	106	0	5368096	11	187	0	0	0	0	0	0	0	0	644	0	0	0	0	0	14	61	0	0	0	0	0	0
N10-W2	NPS	Week 2	333.919	221	0	0	0	0	0	0	26	0	34525	0	81	0	0	848	0	101414	0	0	252	0	1168449	0	3348203	0	0	0	0	0	0	0	0	646	0	0	0	0	0	13	0	0	0	0	0	0	0
N10-W3	NPS	Week 3	375.931	0	0	0	160	0	0	14	21	16	214349	0	119	0	120481	3574	0	125	0	0	363	0	582320	10	4012490	0	0	564	0	757	0	12980	0	884	0	0	0	0	0	23	0	0	0	0	0	0	0
N11-W1	NPS	Week 1	302.291	0	0	0	0	0	0	0	0	11	1250	0	1104	0	0	43	0	26	0	0	496	0	108722	12	6131943	0	0	0	0	0	0	0	0	3303	0	0	0	0	0	0	0	10	0	0	0	0	0
N11-W2	NPS	Week 2	324.8	0	12	0	0	0	0	0	0	16	1034	0	1216	0	0	0	0	0	0	0	307	0	151861	0	7598664	0	0	0	0	0	0	0	0	3755	0	0	0	0	0	0	0	0	0	0	0	0	0
N11-W3	NPS	Week 3	241.654	0	0	0	0	0	0	0	0	13	199756	0	724	37	82281	581	0	69	0	0	1832	0	45916	0	4200367	0	0	0	0	13	0	0	0	4841	0	0	0	0	0	0	0	10	0	0	0	0	0
N12-W1	NPS	Week 1	264.387	0	3242	0	0	0	0	0	0	0	711	0	4576	0	0	86	4128	17	0	0	30273	0	26906	0	15952	0	0	0	0	0	0	0	0	5190463	0	0	0	0	0	0	0	55	0	0	0	0	0
N12-W2	NPS	Week 2	575.438	0	9825	0	31	0	188	0	0	20	4083257	0	7641	0	1088	1417	336	51	0	0	135068	0	98065	11	14302	0	0	0	0	3296	0	3816	0	838065	31617	0	0	0	0	0	0	25	0	0	0	0	0
N12-W3	NPS	Week 3	593.545	0	271	0	24	0	332	0	0	16	3070962	0	15174	0	47464	259	141	21	0	0	458931	0	228438	0	13857	0	0	26	0	47	0	1882	0	926436	150353	0	0	0	0	13	0	193	0	0	0	0	0
N13-W1	NPS	Week 1	239.368	0	48752	0	0	0	0	0	25	0	494	0	14735	0	0	275	2759	15	17	0	738678	0	12354	0	23801	0	0	0	0	0	0	0	0	3739446	0	0	0	0	0	0	0	117	0	0	0	0	0
N13-W2	NPS	Week 2	266.168	34	1070	0	217	0	6731	0	0	0	603	0	123664	0	0	542	1676	16352	18	0	590441	0	295344	0	35869	0	0	26	0	711	0	27201	0	3954610	4630	0	0	0	0	0	0	55	0	0	0	0	0
N13-W3	NPS	Week 3	435.683	0	1613	0	12	0	836	0	0	0	2323600	0	132067	0	19	242	615	2496	0	0	487249	0	272607	0	9438	0	0	173	0	574	0	1368	0	1202010	40	0	0	0	0	0	0	41	0	0	0	0	0
N14-W1	NPS	Week 1	635.291	11	0	2615	0	0	0	0	83	0	681	0	0	0	0	9542	0	5920	0	0	252	0	1164977	0	263	0	0	0	0	0	0	0	0	99	0	0	0	0	0	61	18	0	0	0	0	0	0
N14-W2	NPS	Week 2	636.338	339	0	364835	135	0	0	124	42	0	777	0	0	14	0	11221	0	80708	230	0	236	0	784088	0	244	1072	0	78	0	0	0	87323	0	101	0	4112	0	0	0	33	0	0	0	0	0	0	0
N14-W3	NPS	Week 3	126.692	0	0	162	287	0	0	236	43	0	506	0	0	12	0	339	0	205	0	0	140	0	562507	0	322	391	0	120	0	0	0	193165	0	49	0	0	0	0	0	16	0	0	0	0	0	0	0
N15-W1	NPS	Week 1	297.942	0	0	0	0	0	0	0	0	34	1258	0	3067	0	0	0	134	125	0	0	197833	0	254	13	23836	0	0	0	0	0	0	0	0	4545314	11	0	0	0	0	13	0	177	0	0	0	0	0
N15-W2	NPS	Week 2	279.632	0	287	0	17	0	0	0	0	14	994	0	73530	0	84696	29	107	20	0	41989	159193	0	209	0	21226	0	0	192	0	0	406	1979	0	4438464	47	0	0	0	0	12	0	123	0	0	0	0	0
N15-W3	NPS	Week 3	312.023	0	0	0	102	0	0	0	0	19	2019	0	155739	0	47650	368	69	72	0	27899	61222	0	157	0	69895	0	0	255	0	11	280	12871	0	4173449	242	0	0	0	0	0	0	78	0	0	0	0	0
N16-W1	NPS	Week 1	696.74	0	0	20	1712	0	0	0	2955	0	568979	0	681	0	0	159	0	1117	0	0	526	0	268	0	366	0	0	16	3111	115	0	204009	0	381	29997	0	0	552	659	501390	0	0	1097	1674	0	0	0
N16-W2	NPS	Week 2	329.862	0	0	0	0	0	0	0	14	0	850471	0	334	0	0	655	0	61	0	0	1057	0	38	0	3549502	0	0	0	2135	12	0	0	0	2148	0	0	0	0	0	204	0	0	0	0	0	0	0
N16-W3	NPS	Week 3	365.074	0	14	0	0	0	0	0	0	0	1474218	0	663	0	0	610	0	38	0	0	1348	0	142138	0	1790149	0	0	0	10	596	0	0	0	745314	0	0	0	27	46	35894	0	0	76	124	0	0	0
N17-W1	NPS	Week 1	677.7	0	0	0	0	0	0	0	33	0	31725	0	0	0	0	51	0	42	0	0	1292	0	47	0	676	0	0	0	168	28	0	0	0	82	0	0	0	0	0	0	0	0	0	50	0	0	0
N17-W2	NPS	Week 2	311.753	0	0	0	0	0	0	0	0	0	940357	0	264	0	22	95	0	70	0	0	967	0	68	0	3218884	0	0	0	5540	0	0	0	0	1447	0	0	0	0	0	6709	0	0	0	111	0	0	0
N17-W3	NPS	Week 3	507.973	0	0	0	0	0	0	0	82	0	536041	0	481	0	0	85	0	502	0	0	2432	0	622048	0	2548675	0	0	0	2583	36	0	0	0	4265	22	0	0	0	0	6763	0	0	0	143	0	0	0
N18-W1	NPS	Week 1	251.292	0	0	0	0	0	0	0	17	0	1033	0	28733	0	14	420	19	50	0	0	11852	0	77	0	67269	0	0	0	0	0	0	0	0	241797	1123	0	0	0	0	0	0	3151	0	0	0	0	0
N18-W2	NPS	Week 2	544.894	0	0	0	0	0	0	75	1282	11	3746073	0	2276	29	19016	0	0	19	0	0	1296	0	257108	0	8629	0	0	951	0	262	0	0	0	21944	134	0	0	0	0	12	0	302	0	0	0	0	43
N18-W3	NPS	Week 3	531.446	0	0	0	479	0	0	680	369	0	3321462	0	2395	72	22650	0	0	25	0	0	2397	0	230235	0	6684	0	0	36640	0	63	0	67770	0	21585	132	0	0	0	0	21	0	318	0	0	0	0	203
N19-W1	NPS	Week 1	303.959	0	0	0	0	0	0	0	0	0	561	0	109	0	0	0	0	18	0	0	478	0	512435	0	4664895	0	0	0	0	0	0	0	0	1072	0	0	0	0	0	0	0	0	0	0	0	0	0
N19-W2	NPS	Week 2	281.764	0	0	0	0	0	0	0	0	0	467	0	95	0	0	0	0	79	0	0	222	0	206315	0	4798992	0	0	0	0	0	0	0	0	1119	0	0	0	0	0	0	0	0	0	0	0	0	0
N19-W3	NPS	Week 3	333.469	0	0	0	0	0	0	0	0	0	496	0	114	0	0	0	0	19	0	0	223	0	717934	0	4787979	0	0	0	0	0	0	0	0	1143	0	0	0	0	0	0	0	0	0	0	0	0	0
P01-W2	PS	Week 2	587.701	0	0	0	0	0	0	0	0	0	5663549	0	0	0	285	43013	0	33	0	0	555	0	55	0	304259	0	0	0	0	0	0	11	0	112	0	0	0	0	0	26082	0	0	547103	2865	0	0	0
P01-W3	PS	Week 3	379.339	0	0	0	0	0	0	0	0	0	1511913	0	94	0	1288	67	0	29	0	0	391	0	487	0	4605599	0	0	43	0	0	0	29	0	278	0	0	0	0	0	31016	0	0	164507	876	0	0	0
P02-W1	PS	Week 1	558.788	0	0	0	0	0	0	0	105	0	4020981	0	0	0	0	31	0	19	0	0	150	0	1385	0	668	0	0	0	0	0	0	0	0	72	0	0	0	0	0	173	0	0	0	0	0	0	0
P02-W2	PS	Week 2	502.171	0	0	0	0	0	0	0	76	0	4817180	0	0	0	11365	923	0	94	107	0	206	0	958	0	600	0	0	0	0	0	0	0	0	414	0	0	0	0	0	0	0	0	0	0	0	0	0
P02-W3	PS	Week 3	604.664	0	0	0	0	0	0	0	381	0	4871268	0	0	0	22825	3359	0	2034	123	0	286	0	160	0	395	0	0	0	0	0	0	0	0	250	0	0	0	0	0	834	0	0	0	0	0	0	0
P03-W1	PS	Week 1	338.011	0	0	0	0	0	0	0	0	0	929616	0	383	0	0	0	0	20	0	0	569	0	58	0	4879070	0	0	0	0	0	0	0	0	3780	0	0	0	0	0	192	0	0	0	0	0	0	0
P03-W2	PS	Week 2	506.215	0	0	0	0	0	0	0	0	0	4901974	0	57	0	0	184	0	15	0	0	2889	0	56	0	184501	0	0	0	0	0	0	386	0	508	0	0	0	0	0	11294	0	0	0	0	0	0	0
P03-W3	PS	Week 3	245.013	0	0	0	25	0	0	0	0	0	2626065	0	0	0	0	0	0	15	0	0	385	0	62	0	179801	0	0	0	0	86	0	3330	0	91	0	0	0	0	0	7389	0	0	0	0	0	0	0
P04-W1	PS	Week 1	601.831	0	0	0	0	0	0	0	217	17	5826	0	0	0	0	0	0	45	0	0	186	0	6177851	0	251	0	0	0	0	0	0	0	0	355	0	0	0	0	0	127883	13	0	0	0	0	0	0
P04-W2	PS	Week 2	633.412	202	0	0	0	0	0	0	15	0	5252429	0	100	0	0	809	0	97467	0	0	9221	0	518129	0	299	0	0	20	0	0	0	0	0	305	0	0	0	0	0	8353	0	0	0	0	0	0	0
P04-W3	PS	Week 3	613.783	134	0	0	0	0	0	0	11	0	4260638	0	1072	0	0	330	0	62308	0	0	57132	0	447235	0	466	0	0	16	0	99	0	0	0	1465	0	0	0	0	0	47191	0	0	0	0	0	0	0
P05-W1	PS	Week 1	588.669	0	0	0	0	0	0	0	7129	0	3965736	0	0	985	0	0	0	0	0	0	174	0	456	0	266	209	0	0	0	0	0	0	117	386	0	0	0	0	0	4044	0	14	0	0	0	0	0
P05-W2	PS	Week 2	654.902	19	0	0	0	0	0	0	271	25	5823301	0	0	0	0	121	0	4447	0	0	110	0	21528	10	195	0	0	0	0	0	0	0	0	239	0	0	0	25550	0	17315	0	0	0	0	0	0	0
P05-W3	PS	Week 3	674.389	14	0	0	0	0	0	0	274	10	5307902	0	0	0	16	2441	0	5185	520	0	92	0	245878	0	254	0	0	81	0	0	0	50	0	223	0	0	0	160242	0	64863	0	0	0	0	0	0	0
P06-W1	PS	Week 1	614.776	0	0	0	0	0	0	0	159	0	3687860	0	0	0	0	0	0	16	0	0	441	0	126	0	421	0	0	0	0	0	0	0	0	143	0	0	0	0	0	210540	0	20	12	0	0	0	0
P06-W2	PS	Week 2	712.623	0	0	0	0	0	0	0	0	0	5759155	0	0	0	0	4545	0	10	24	0	652	0	668086	0	541	0	0	0	0	0	0	0	1118	87	0	0	0	223	109701	3220	52	0	0	17	37	0	0
P06-W3	PS	Week 3	197.902	0	0	31	0	0	0	0	0	0	2077072	0	54	0	1405	2620	0	72	0	0	79769	0	23951	0	262	0	0	17	0	0	0	30	30	173	0	0	0	14	5896	47	0	10	0	0	0	0	0
P07-W1	PS	Week 1	633.123	0	0	210	0	0	0	0	0	0	2576476	0	0	24	0	129	0	17	0	0	189	0	170	0	233	0	0	0	0	0	0	0	0	460	0	0	0	0	0	787756	0	0	0	0	0	0	0
P07-W2	PS	Week 2	563.433	0	0	0	0	0	0	22	0	0	4477572	0	0	0	16	59	0	19	0	0	136	0	190024	0	2282	0	0	14	0	0	0	50	0	418466	0	0	0	0	0	1026	0	0	0	0	0	0	0
P07-W3	PS	Week 3	464.727	36	0	0	0	0	0	10	0	0	2701294	0	271	282	547589	623	0	40	12265	0	160	0	757617	0	7336	0	0	373	0	0	0	48	0	1388962	0	0	0	0	0	12883	0	0	0	0	0	0	0
P08-W1	PS	Week 1	497.402	0	0	0	0	0	0	0	0	0	3797398	0	2268	0	0	0	0	23	0	0	286499	0	5574	0	1543	0	0	0	0	0	0	0	0	1420	0	0	0	0	0	20	0	0	0	0	11	0	0
P08-W2	PS	Week 2	456.61	0	0	0	0	0	0	0	184	18	3431322	0	0	0	0	5212	0	212	0	0	8771	0	648491	0	1408	0	0	0	0	0	0	0	0	404	0	0	0	0	0	3357	0	0	0	0	1263	0	0
P08-W3	PS	Week 3	472.857	0	0	0	0	0	0	0	0	0	3763526	0	154	0	0	1491	0	283	0	0	108443	0	95529	0	596	0	0	115	0	260	0	0	0	301	0	0	0	0	0	0	0	11	0	0	234	0	0
P09-W2	PS	Week 2	473.736	0	0	0	0	0	0	0	21	0	4930134	0	149	0	59	17	0	69	0	0	454686	0	551208	0	19081	0	0	0	0	14	0	147	0	11699	0	0	0	0	0	13498	12153	0	140	27662	0	0	0
P09-W3	PS	Week 3	631.906	0	3091	0	0	0	0	0	0	0	4772434	0	261	0	0	6929	0	4532	0	0	18686	0	148923	0	19481	0	0	0	0	12	0	0	0	203259	0	0	0	23	0	127242	2345	14	161	60756	0	0	0
P10-W1	PS	Week 1	705.017	0	0	0	0	0	0	0	37	22	20027	0	0	100	0	0	0	346	0	0	103	0	308	0	1682	0	0	0	0	0	0	0	0	310	0	0	0	0	0	335	0	0	0	0	0	0	0
P10-W2	PS	Week 2	472.31	0	0	0	0	0	0	0	0	0	3643027	0	56	0	0	0	0	28	0	0	136	0	75418	0	1021627	0	0	0	0	0	0	0	0	365	0	0	0	0	0	12454	0	0	0	0	0	0	0
P10-W3	PS	Week 3	612.765	0	0	0	0	0	0	0	0	18	5935324	0	17	0	0	377	0	74	0	0	140	0	161513	13	215805	0	0	0	0	274	0	0	0	5188	0	0	0	0	0	334	0	0	0	0	0	0	0
P11-W1	PS	Week 1	529.571	0	0	0	0	0	0	0	0	0	2949872	0	0	0	0	123	0	23	13	0	119	0	73263	0	208	0	0	0	0	0	0	0	0	258	0	0	0	0	0	3802	0	0	0	0	0	0	0
P11-W2	PS	Week 2	518.116	0	0	0	0	0	0	0	0	0	5473945	0	0	0	0	2983	0	56	84	0	132	0	7482	0	204	0	0	0	0	0	0	0	0	215	0	0	0	0	0	20	0	0	0	0	0	0	0
P11-W3	PS	Week 3	548.732	0	0	0	0	0	0	0	0	0	4120600	0	17801	0	0	279	0	458	0	0	141	0	503110	0	342591	0	0	25	0	0	0	0	0	687	0	0	0	0	0	130	0	0	0	0	897	0	0
P12-W1	PS	Week 1	733.161	0	0	0	0	0	0	0	111	13	57473	0	0	25	0	449	0	108	0	0	159	0	91832	0	263	0	0	0	0	0	0	0	0	323	0	0	0	0	0	967	0	0	0	0	260	0	0
P12-W2	PS	Week 2	549.861	0	0	0	0	0	0	0	0	0	4115463	0	0	0	0	715	0	25	0	0	143	0	563455	0	245	0	0	0	0	0	0	0	0	319	0	0	0	0	0	19	0	0	0	0	1255	0	0
P13-W2	PS	Week 2	462.78	0	0	0	0	0	0	0	15	13	3825279	0	194	0	16	0	0	38	0	0	546762	0	400503	0	21971	0	0	0	0	42	0	135	0	13083	0	0	0	0	0	34864	7561	0	243	60087	0	0	0
P13-W3	PS	Week 3	527.529	0	0	0	0	0	0	0	10	0	3677401	0	190	0	0	1681	0	59	0	0	222413	0	603896	0	4433	0	0	0	0	0	0	0	0	878	0	0	0	52	0	28	138	65	0	0	105	0	0
P14-W1	PS	Week 1	558.829	0	0	0	0	0	0	0	0	0	4495666	0	669	0	11346	13	0	146	0	0	27972	0	55	0	360	0	0	0	0	0	0	0	0	17284	0	0	0	21520	0	951	0	0	0	0	0	0	0
P14-W2	PS	Week 2	468.514	125	0	0	0	0	0	0	0	0	4630491	0	30624	0	2591	4218	0	51141	33	0	3252	0	32065	0	2127	0	0	0	0	62	0	0	0	74394	0	26	0	37202	0	11	0	0	0	0	0	0	0
P15-W2	PS	Week 2	519.472	0	0	0	0	95	0	0	0	14395	3326831	7871	213075	0	0	4157	0	46	0	0	23756	0	70	0	22326	0	0	0	0	0	0	0	0	1127193	46	0	0	0	0	1962	0	84	0	0	0	0	0
P15-W3	PS	Week 3	511.717	0	0	0	0	66	0	0	0	12043	3819080	5924	6545	0	0	308	0	158	0	0	10765	0	132	0	8624	0	0	0	0	0	0	0	0	867740	0	0	0	0	0	22	0	0	0	0	0	0	0
[truncated: 28 more columns]

## Sheet: Sqrt
Sample	Cohort	Week	Bifidobacterium	Cutibacterium	Enterobacter	Enterococcus	Escherichia	Klebsiella	Lactobacillus	Staphylococcus	Streptococcus	Veillonella
N01-W1	NPS	Week 1	0.957356	2.27357	0.410577	0.464027	0.51606	0.665876	0	101.424	0.225825	0.199159
N01-W2	NPS	Week 2	1.39668	27.9049	4.07983	10.7262	4.89818	111.048	0	55.5105	0.557435	0
N01-W3	NPS	Week 3	1.73595	3.30036	4.18782	26.8	7.32659	123.397	0.198299	49.5525	0.629921	0.207117
N02-W1	NPS	Week 1	0.880905	0.640443	0.568389	10.1465	0.565596	8.05408	0.1489	97.9165	15.3328	0.186656
N02-W2	NPS	Week 2	2.01828	43.6982	9.73655	58.2774	3.73713	101.666	0.167264	13.1053	1.35473	1.03649
N02-W3	NPS	Week 3	1.87305	25.008	9.35478	48.0252	3.64974	108.163	0.176986	9.46146	2.67926	32.9902
N03-W1	NPS	Week 1	88.5952	0	2.51668	1.24074	16.0112	0.849091	0	17.7135	1.42778	1.2906
N03-W2	NPS	Week 2	80.7042	0	0.689752	0.88424	26.5658	0.753259	0	17.6582	1.28435	0.703744
N03-W3	NPS	Week 3	73.8112	0.504997	3.11634	1.37886	14.7297	71.3859	0.151019	4.23736	1.21926	1.33532
N04-W1	NPS	Week 1	1.53165	0.224371	111.003	0.670614	6.99854	4.31119	0	44.854	5.93091	0.208878
N04-W2	NPS	Week 2	1.33146	0	89.8243	0.510822	5.35956	27.8226	0.187006	28.7943	44.6111	16.978
N04-W3	NPS	Week 3	1.13676	15.5677	17.9829	12.1831	5.20064	87.5587	0.347482	20.5471	58.6519	1.0764
N05-W1	NPS	Week 1	1.30452	0.641161	112.173	0.567028	6.72097	4.9597	0	36.7932	7.07082	0.158941
N05-W2	NPS	Week 2	29.1478	0.611335	73.4305	0.543697	4.79079	26.6369	0.290618	9.62227	44.1313	37.649
N05-W3	NPS	Week 3	15.1966	9.98988	61.0763	7.16494	6.674	77.1406	0.209086	13.6599	49.9649	11.0082
N06-W1	NPS	Week 1	1.91665	0.721057	122.497	0.395299	7.52164	4.34567	0	24.2796	0.559037	2.00645
N06-W2	NPS	Week 2	1.9634	4.65552	100.271	0.352396	5.5512	3.58381	0.185333	32.2518	0.639953	42.7236
N07-W1	NPS	Week 1	1.12902	1.38219	113.745	0.29686	6.98522	4.48354	0	33.7603	0.359223	0.673214
N07-W2	NPS	Week 2	1.15324	3.13971	106.816	0.466507	6.34519	3.85041	0	26.078	0.572527	29.0862
N08-W1	NPS	Week 1	1.81179	0.559005	117.648	0.532243	6.57593	4.2041	0	30.0542	0.515519	15.1428
N08-W2	NPS	Week 2	1.55299	2.47889	106.735	0.460716	6.57307	3.80892	0.170838	20.0392	0.801301	44.5207
N09-W2	NPS	Week 2	1.65947	40.378	1.4136	39.8489	114.003	21.489	0	4.56773	1.78826	0.438412
N09-W3	NPS	Week 3	1.73174	39.7335	0.797358	51.6462	99.5659	18.2988	0.353318	8.03289	3.49393	0.269402
N10-W1	NPS	Week 1	2.76991	0	0.431941	97.2034	0.57371	1.06467	0.156977	28.2303	1.05804	0.162486
N10-W2	NPS	Week 2	10.1683	17.4272	0.86872	59.1541	100.135	1.3909	0.197311	10.7209	0.77198	13.5003
N10-W3	NPS	Week 3	23.8785	0.576635	0.98265	39.3574	103.312	1.53346	0.247349	22.7985	1.39541	21.6733
N11-W1	NPS	Week 1	2.03349	0.293274	1.28094	18.9647	142.425	3.30553	0	5.84967	0.481212	0.257219
N11-W2	NPS	Week 2	1.78423	0	0.972212	21.6229	152.954	3.40014	0	3.36418	0.363853	0.192213
N11-W3	NPS	Week 3	28.751	0.534353	2.75338	13.7843	131.84	4.4758	0	10.6107	2.27799	0.56448
N12-W1	NPS	Week 1	1.63989	0.253574	10.7006	10.088	7.76761	140.114	0	11.4055	0.3479	0.288464
N12-W2	NPS	Week 2	84.2373	0.297705	15.3206	13.0544	4.98539	38.1628	0	6.36844	0.737519	3.99217
N12-W3	NPS	Week 3	71.93	0.188097	27.8065	19.6181	4.83179	39.5076	0.147994	12.2914	1.16747	34.1438
N13-W1	NPS	Week 1	1.43658	0.25033	55.5514	7.18408	9.9716	124.989	0	19.0454	0.418882	0.36563
N13-W2	NPS	Week 2	1.50515	7.83804	47.0988	33.3109	11.6086	121.892	0	11.2264	0.984536	1.87525
N13-W3	NPS	Week 3	73.029	2.39352	33.4418	25.014	4.6543	52.5253	0	13.462	1.35676	22.9498
N14-W1	NPS	Week 1	1.03535	3.05263	0.629816	42.8225	0.643415	0.394758	0.309869	66.4266	55.381	0.271996
N14-W2	NPS	Week 2	1.10501	11.262	0.608993	35.1025	0.619229	0.398398	0.227726	34.8246	56.7695	29.3341
N14-W3	NPS	Week 3	1.99849	1.27205	1.05121	66.6331	1.59424	0.621905	0.355374	17.4817	22.7864	39.8223
N15-W1	NPS	Week 1	2.05482	0.647722	25.7681	0.923317	8.94439	123.514	0.208884	5.11069	3.26287	0.755367
N15-W2	NPS	Week 2	1.88538	0.267437	23.8599	0.864529	8.71246	125.986	0.207156	3.10446	0.467059	8.46936
N15-W3	NPS	Week 3	2.54375	0.480367	14.0075	0.709344	14.9668	115.652	0	4.15894	0.620151	3.65003
N16-W1	NPS	Week 1	28.5768	1.26617	0.868876	0.620201	0.724778	0.739481	26.8258	42.0873	47.4138	46.2337
N16-W2	NPS	Week 2	50.7766	0.43003	1.79007	0.339411	103.733	2.55182	0.78641	11.7995	6.56504	21.9025
N16-W3	NPS	Week 3	63.5463	0.322628	1.92156	19.7317	70.0252	45.1834	9.91564	10.8405	28.8362	6.39691
N17-W1	NPS	Week 1	6.84198	0.248946	1.38074	0.263348	0.998745	0.347847	0	44.5964	67.3089	36.7507
N17-W2	NPS	Week 2	54.9214	0.473853	1.7612	0.467035	101.613	2.15441	4.63899	17.4481	2.074	13.1988
N17-W3	NPS	Week 3	32.4847	0.994103	2.18807	34.9938	70.8332	2.8976	3.64879	4.83541	54.1929	0.420921
N18-W1	NPS	Week 1	2.0275	0.446062	6.86762	0.553549	16.3613	31.0196	0	38.9467	0.531545	0.393952
N18-W2	NPS	Week 2	82.9148	0.186733	1.54222	21.7221	3.97946	6.34602	0.1484	31.0201	11.0064	15.3754
N18-W3	NPS	Week 3	79.056	0.21689	2.12376	20.814	3.54641	6.37304	0.198783	16.2071	22.2696	27.9435
N19-W1	NPS	Week 1	1.35854	0.243348	1.25403	41.0593	123.883	1.87797	0	0.98682	0.926643	0.444291
N19-W2	NPS	Week 2	1.28741	0.529506	0.887633	27.0597	130.506	1.99284	0	0.844608	1.5535	0.342227
N19-W3	NPS	Week 3	1.21959	0.238698	0.817758	46.3997	119.825	1.85138	0	1.07309	0.563801	0.250947
P01-W2	PS	Week 2	98.1671	0.236962	0.971781	0.305917	22.7533	0.436547	6.66181	17.5166	1.69074	0.184475
P01-W3	PS	Week 3	63.132	0.276494	1.01525	1.13305	110.187	0.856069	9.04231	2.58967	1.38247	0.391021
P02-W1	PS	Week 1	84.8286	0.184397	0.51811	1.57435	1.09336	0.358957	0.556416	40.9271	0.593758	0.286916
P02-W2	PS	Week 2	97.9424	0.432651	0.640483	1.3812	1.09307	0.907976	0	29.9036	0.914532	0.642036
P02-W3	PS	Week 3	89.7561	1.83408	0.687743	0.514402	0.808242	0.643003	1.17443	26.053	1.68952	1.28279
P03-W1	PS	Week 1	52.4428	0.243248	1.29745	0.414236	120.144	3.34411	0.753676	2.24066	0.929449	0.557351
P03-W2	PS	Week 2	98.4051	0.172138	2.38894	0.332603	19.0911	1.00176	4.72342	3.82468	1.94752	0.307931
P03-W3	PS	Week 3	103.528	0.247429	1.25353	0.503039	27.0895	0.609433	5.49159	2.95537	1.48045	0.612773
P04-W1	PS	Week 1	3.11134	0.273444	0.555929	101.317	0.645803	0.768028	14.577	25.8518	1.57188	0
P04-W2	PS	Week 2	91.0619	12.4047	3.81545	28.6006	0.687056	0.693916	3.63143	7.989	25.3511	0.186367
P04-W3	PS	Week 3	83.3163	10.0754	9.64789	26.9936	0.871336	1.54494	8.76844	9.32798	29.7188	0
P05-W1	PS	Week 1	82.0779	0	0.543675	0.88013	0.67221	0.809763	2.62102	43.5578	9.96103	0.445818
P05-W2	PS	Week 2	94.2967	2.60583	0.409834	5.73342	0.545669	0.604103	5.14189	15.5964	2.52367	0
P05-W3	PS	Week 3	88.7169	2.7728	0.36935	19.0943	0.613708	0.575039	9.80716	20.1838	3.24035	0
P06-W1	PS	Week 1	77.4513	0.161325	0.846956	0.452717	0.827528	0.482291	18.5058	52.8096	0.320119	0.267527
P06-W2	PS	Week 2	89.8979	0.11846	0.95652	30.6187	0.871302	0.349405	2.12568	9.2535	0.479725	0.239862
P06-W3	PS	Week 3	102.447	0.603172	20.0767	11.0011	1.1506	0.934971	0.487331	6.63908	1.51128	7.54936
P07-W1	PS	Week 1	63.7924	0.163863	0.54637	0.51818	0.606644	0.852383	35.2738	58.0145	0.28933	0
P07-W2	PS	Week 2	89.1457	0.183635	0.491302	18.3647	2.0125	27.2527	1.34944	12.9919	1.79332	0.133223
P07-W3	PS	Week 3	76.2407	0.29338	0.586761	40.3762	3.97311	54.6697	5.26514	18.2042	1.5378	5.59523
P08-W1	PS	Week 1	87.3754	0.215035	23.9998	3.34757	1.76128	1.68962	0.200522	29.4895	0.882067	0.205473
P08-W2	PS	Week 2	86.6878	0.681389	4.3828	37.6859	1.75602	0.940628	2.71146	26.2429	1.57244	0
P08-W3	PS	Week 3	89.2139	0.773621	15.1438	14.2136	1.12269	0.797845	0	16.5919	6.75946	0
P09-W2	PS	Week 2	102.014	0.381642	30.9804	34.1106	6.34647	4.96943	5.33785	9.9245	5.26599	0.2599
P09-W3	PS	Week 3	86.9048	2.67805	5.43791	15.3516	5.55238	17.9349	14.1902	6.43786	8.28913	0.269807
P10-W1	PS	Week 1	5.32977	0.700549	0.382225	0.660961	1.54459	0.663103	0.689323	102.247	0.279307	0
P10-W2	PS	Week 2	87.8249	0.243481	0.536606	12.6364	46.5085	0.879089	5.135	4.58431	0.252027	0
P10-W3	PS	Week 3	98.4181	0.347511	0.477988	16.2352	18.7665	2.90973	0.738288	2.53926	4.36815	0.224923
P11-W1	PS	Week 1	74.6345	0.208402	0.474036	11.762	0.626714	0.697988	2.67944	58.6286	0.301064	0
P11-W2	PS	Week 2	102.787	0.328761	0.504747	3.8001	0.627483	0.644178	0.196472	18.1346	0.337453	0
P11-W3	PS	Week 3	86.6563	0.913593	0.506908	30.2797	24.9866	1.11892	0.486734	12.2543	0.43325	0.739402
P12-W1	PS	Week 1	8.85385	0.383806	0.465692	11.1917	0.598933	0.663746	1.14845	101.732	0.496866	0.133159
P12-W2	PS	Week 2	86.5133	0.213228	0.509966	32.0113	0.667508	0.761674	0.185888	8.26433	0.38381	0.175832
P13-W2	PS	Week 2	90.9168	0.286553	34.3726	29.4182	6.89029	5.317	8.67963	11.1498	5.42203	0.173931
P13-W3	PS	Week 3	83.4925	0.334428	20.5332	33.8344	2.89885	1.2901	0.230386	13.5558	0.926672	0
P14-W1	PS	Week 1	89.6928	0.511137	7.07493	0.31372	0.802624	5.56138	1.30452	7.33839	0.782301	0.257313
P14-W2	PS	Week 2	99.4151	10.4478	2.6346	8.27284	2.1307	12.6011	0.153227	4.64806	0.326681	1.3572
P15-W2	PS	Week 2	80.0266	0.297576	6.76247	0.367086	6.55578	46.582	1.94343	22.8701	0.573742	0.303976
P15-W3	PS	Week 3	86.3902	0.555666	4.58661	0.507893	4.10525	41.1794	0.207346	10.903	0.369857	0.397858

## Sheet: Reads-per-genome-equivalent
Sample	Cohort	Week	Bifidobacterium	Cutibacterium	Enterobacter	Enterococcus	Escherichia	Klebsiella	Lactobacillus	Staphylococcus	Streptococcus	Veillonella
N01-W1	NPS	Week 1	0.282516	0.790223	0.067656	0.0846909	0.102543	0.159384	0	4.01232	0.0216015	0.0168932
N01-W2	NPS	Week 2	0.469928	2.89192	1.24662	2.06465	1.3978	4.09106	0	3.48889	0.117515	0
N01-W3	NPS	Week 3	0.603527	1.07527	1.26806	2.85687	1.73782	4.18264	0.0167504	3.39031	0.145134	0.0182416
N02-W1	NPS	Week 1	0.249441	0.149271	0.121582	2.01683	0.120541	1.81868	0.00952365	3.98176	2.37309	0.0148734
N02-W2	NPS	Week 2	0.705305	3.28115	1.98137	3.53113	1.17511	4.01439	0.0119834	2.23741	0.452599	0.316876
N02-W3	NPS	Week 3	0.654014	2.79685	1.947	3.36313	1.15596	4.06819	0.0133952	1.95674	0.912671	3.03717
N03-W1	NPS	Week 1	3.89488	0	0.865323	0.404738	2.41054	0.235769	0	2.49799	0.482668	0.425804
N03-W2	NPS	Week 2	3.81386	0	0.169015	0.250878	2.84926	0.19518	0	2.49528	0.423173	0.174715
N03-W3	NPS	Week 3	3.73632	0.0986513	1.02985	0.462587	2.33838	3.70731	0.00979362	1.27773	0.395604	0.444526
N04-W1	NPS	Week 1	0.524519	0.0213308	4.09071	0.161285	1.69879	1.29195	0	3.30382	1.55842	0.0185465
N04-W2	NPS	Week 2	0.442914	0	3.90684	0.100694	1.47312	2.88936	0.0149283	2.91914	3.2991	2.46128
N04-W3	NPS	Week 3	0.360256	2.38624	2.51106	2.17443	1.44788	3.88466	0.0495064	2.62653	3.53669	0.334178
N05-W1	NPS	Week 1	0.431648	0.149554	4.09981	0.121074	1.66437	1.40822	0	3.13186	1.70754	0.010835
N05-W2	NPS	Week 2	2.92972	0.137902	3.73183	0.112473	1.37934	2.85158	0.0352131	1.97122	3.28972	3.15181
N05-W3	NPS	Week 3	2.36537	2.00345	3.57186	1.7188	1.65841	3.77464	0.0185827	2.27322	3.3975	2.087
N06-W1	NPS	Week 1	0.669648	0.181822	4.17628	0.063056	1.76023	1.29852	0	2.77122	0.118107	0.70121
N06-W2	NPS	Week 2	0.686185	1.35553	4.00239	0.050837	1.50264	1.14125	0.0146669	3.01752	0.149077	3.26157
N07-W1	NPS	Week 1	0.356919	0.463958	4.1119	0.0366791	1.69717	1.32433	0	3.05719	0.0527098	0.162331
N07-W2	NPS	Week 2	0.367348	1.03574	4.05731	0.085515	1.61554	1.19936	0	2.83319	0.123128	2.92789
N08-W1	NPS	Week 1	0.631704	0.118095	4.1412	0.108322	1.64584	1.27125	0	2.95629	0.102351	2.3623
N08-W2	NPS	Week 2	0.532982	0.853996	4.05665	0.0835954	1.64547	1.19055	0.0124937	2.60484	0.215395	3.29734
N09-W2	NPS	Week 2	0.574475	3.21256	0.47687	3.20111	4.11387	2.66537	0	1.33973	0.623031	0.0763509
N09-W3	NPS	Week 3	0.601941	3.19859	0.213725	3.42624	3.99626	2.52614	0.0510883	1.81642	1.12082	0.0304287
N10-W1	NPS	Week 1	0.938138	0	0.0742945	3.97541	0.123572	0.329097	0.010572	2.90198	0.326221	0.0113174
N10-W2	NPS	Week 2	2.01867	2.48389	0.244197	3.54409	4.00121	0.467549	0.016587	2.06423	0.20302	2.26306
N10-W3	NPS	Week 3	2.75677	0.12467	0.293496	3.19033	4.02835	0.525238	0.0257896	2.71665	0.469404	2.67277
N11-W1	NPS	Week 1	0.710548	0.0358338	0.421736	2.5571	4.30719	1.07652	0	1.54677	0.0904573	0.027823
N11-W2	NPS	Week 2	0.621539	0	0.288963	2.67076	4.36914	1.09902	0	1.09053	0.0539957	0.015756
N11-W3	NPS	Week 3	2.91783	0.109083	0.933543	2.28105	4.24012	1.3229	0	2.05533	0.791638	0.120126
N12-W1	NPS	Week 1	0.566937	0.0270639	2.06259	2.01186	1.78771	4.29299	0	2.11756	0.049619	0.0347132
N12-W2	NPS	Week 2	3.85107	0.0368796	2.3724	2.23406	1.41253	3.16358	0	1.61864	0.188629	1.22885
N12-W3	NPS	Week 3	3.7139	0.0151	2.88885	2.58644	1.38643	3.19364	0.00940937	2.18207	0.373463	3.067
N13-W1	NPS	Week 1	0.486256	0.0263964	3.48953	1.72108	2.00188	4.19377	0	2.56078	0.0702087	0.0544926
N13-W2	NPS	Week 2	0.513948	1.79543	3.34622	3.04556	2.13277	4.17198	0	2.10392	0.294314	0.654809
N13-W3	NPS	Week 3	3.72707	0.827946	3.04897	2.79706	1.35531	3.44089	0	2.26061	0.453439	2.72238
N14-W1	NPS	Week 1	0.316379	1.01362	0.145093	3.26358	0.150444	0.0628955	0.0398181	3.64478	3.48686	0.0309969
N14-W2	NPS	Week 2	0.346558	2.10664	0.136997	3.09103	0.140962	0.0639788	0.0219576	3.08413	3.50837	2.93525
N14-W3	NPS	Week 3	0.698444	0.417987	0.323261	3.64748	0.5492	0.142003	0.0516506	2.48658	2.71619	3.20053
N15-W1	NPS	Week 1	0.717861	0.152149	2.82282	0.267761	1.9085	4.18346	0.0185476	1.43328	1.06619	0.19606
N15-W2	NPS	Week 2	0.658457	0.0300013	2.7561	0.242395	1.88597	4.20067	0.0182483	1.02685	0.0856986	1.86171
N15-W3	NPS	Week 3	0.87336	0.0901707	2.29493	0.177008	2.35219	4.12634	0	1.26238	0.14132	1.15603
N16-W1	NPS	Week 1	2.91256	0.415504	0.244263	0.14134	0.183356	0.189443	2.85771	3.24855	3.352	3.33012
N16-W2	NPS	Week 2	3.4115	0.0736911	0.623701	0.0473526	4.03188	0.875745	0.209097	2.14683	1.64444	2.68189
N16-W3	NPS	Week 3	3.60629	0.0430039	0.671396	2.59144	3.6906	3.31017	1.99704	2.07378	2.9204	1.62243
N17-W1	NPS	Week 1	1.67954	0.026114	0.463362	0.0291208	0.300485	0.0496046	0	3.29882	3.65624	3.13085
N17-W2	NPS	Week 2	3.47963	0.0879719	0.612976	0.0856907	4.01394	0.751395	1.35257	2.48492	0.724398	2.24356
N17-W3	NPS	Week 3	3.02377	0.298469	0.762502	3.08834	3.70056	0.972948	1.15575	1.38705	3.46803	0.0708409
N18-W1	NPS	Week 1	0.708485	0.0788089	1.68272	0.116082	2.42926	2.98372	0	3.18123	0.108071	0.0626564
N18-W2	NPS	Week 2	3.83733	0.0148854	0.528717	2.67472	1.22624	1.61566	0.00946051	2.98374	2.08686	2.37549
N18-W3	NPS	Week 3	3.79594	0.0199639	0.741178	2.63771	1.1328	1.61926	0.0168307	2.42106	2.6963	2.89312
N19-W1	NPS	Week 1	0.45418	0.0249855	0.410369	3.22708	4.18605	0.65579	0	0.295306	0.269202	0.0782374
N19-W2	NPS	Week 2	0.424459	0.107338	0.252341	2.86524	4.23129	0.696479	0	0.233849	0.533183	0.0480995
N19-W3	NPS	Week 3	0.395745	0.0240655	0.222386	3.33323	4.15713	0.646169	0	0.332748	0.119873	0.0265228
P01-W2	PS	Week 2	3.98398	0.023726	0.288776	0.0388526	2.71493	0.0757561	1.65686	2.48831	0.586429	0.0145335
P01-W3	PS	Week 3	3.60061	0.0319934	0.307654	0.35866	4.08429	0.238762	1.91784	0.886852	0.464075	0.0617907
P02-W1	PS	Week 1	3.85715	0.0145214	0.103269	0.541402	0.341522	0.0526363	0.117138	3.22428	0.131153	0.0343561
P02-W2	PS	Week 2	3.98199	0.0745192	0.149286	0.463552	0.341397	0.261125	0	2.95193	0.26396	0.149899
P02-W3	PS	Week 3	3.90618	0.63987	0.1682	0.101957	0.21834	0.150281	0.376445	2.83235	0.585965	0.422515
P03-W1	PS	Week 1	3.43953	0.0249655	0.428681	0.0687763	4.15944	1.08576	0.195354	0.779635	0.270417	0.117484
P03-W2	PS	Week 2	3.98608	0.0126819	0.826532	0.0455674	2.56285	0.301795	1.36755	1.19391	0.680594	0.0393432
P03-W3	PS	Week 3	4.03016	0.0258059	0.41016	0.0979676	2.86619	0.137167	1.49356	0.988302	0.504025	0.138458
P04-W1	PS	Week 1	1.02859	0.0313163	0.116959	4.01141	0.151389	0.201361	2.32938	2.82563	0.540429	0
P04-W2	PS	Week 2	3.91873	2.18998	1.19194	2.91328	0.167922	0.170707	1.1519	1.81174	2.80867	0.0148281
P04-W3	PS	Week 3	3.84152	2.01079	1.97351	2.86312	0.245322	0.529794	1.89146	1.94454	2.94655	0
P05-W1	PS	Week 1	3.82852	0	0.112465	0.249107	0.161927	0.218986	0.89596	3.27836	2.00096	0.0787299
P05-W2	PS	Week 2	3.94904	0.891556	0.0674295	1.52984	0.113193	0.135114	1.43837	2.38783	0.867402	0
P05-W3	PS	Week 3	3.89607	0.938942	0.0555388	2.563	0.13882	0.12407	1.98758	2.61107	1.06069	0
P06-W1	PS	Week 1	3.77813	0.0111583	0.234855	0.08097	0.226549	0.0908239	2.53588	3.44558	0.0423693	0.0300209
P06-W2	PS	Week 2	3.90755	0.00605195	0.282153	2.97244	0.245307	0.0500254	0.741823	1.93765	0.089953	0.0242943
P06-W3	PS	Week 3	4.02104	0.134756	2.60646	2.08645	0.366215	0.272809	0.0925421	1.65396	0.516398	1.76337
P07-W1	PS	Week 1	3.60964	0.0115074	0.113449	0.103294	0.136091	0.237181	3.09525	3.5272	0.0349139	0
P07-W2	PS	Week 2	3.90026	0.0144037	0.0939039	2.52925	0.703306	2.8714	0.4504	2.22991	0.624901	0.00764041
P07-W3	PS	Week 3	3.76445	0.0358586	0.128492	3.21252	1.22494	3.47564	1.45821	2.52165	0.526963	1.50929
P08-W1	PS	Week 1	3.88284	0.0196314	2.76117	1.08658	0.613008	0.586005	0.0171206	2.93983	0.249942	0.0179591
P08-W2	PS	Week 2	3.87597	0.165628	1.30554	3.15266	0.611043	0.275261	0.921791	2.83865	0.540651	0
P08-W3	PS	Week 3	3.90092	0.20371	2.36236	2.30755	0.35419	0.213931	0	2.44137	1.66923	0
P09-W2	PS	Week 2	4.01736	0.0590522	2.98263	3.06615	1.61572	1.40985	1.46971	1.9978	1.45835	0.0283875
P09-W3	PS	Week 3	3.87815	0.912326	1.48531	2.37415	1.50282	2.50875	2.30613	1.62784	1.84329	0.030517
P10-W1	PS	Week 1	1.46844	0.17341	0.0592209	0.157417	0.529656	0.158274	0.168841	4.01935	0.0326237	0
P10-W2	PS	Week 2	3.88729	0.025012	0.109898	2.20596	3.33527	0.248659	1.43725	1.34274	0.0267447	0
P10-W3	PS	Week 3	3.98619	0.0495142	0.0893654	2.42256	2.548	0.976191	0.188948	0.872029	1.30278	0.0214334
P11-W1	PS	Week 1	3.74596	0.0184639	0.0880334	2.14409	0.14388	0.172366	0.912721	3.53634	0.0376812	0
P11-W2	PS	Week 2	4.02391	0.0445727	0.0985639	1.18867	0.14418	0.150746	0.0164489	2.51833	0.0468362	0
P11-W3	PS	Week 3	3.87566	0.263554	0.0993201	2.96278	2.79611	0.352564	0.092338	2.17946	0.0747087	0.18941
P12-W1	PS	Week 1	1.89977	0.0596798	0.0852439	2.10125	0.13313	0.158531	0.365291	4.01496	0.0958234	0.00763319
P12-W2	PS	Week 2	3.87422	0.0193099	0.100393	3.01103	0.160038	0.198697	0.0147532	1.84073	0.0596808	0.0132237
P13-W2	PS	Week 2	3.91734	0.0342724	3.07279	2.93773	1.68553	1.46643	1.88273	2.09801	1.48285	0.0129434
P13-W3	PS	Week 3	3.84336	0.0460432	2.62594	3.0591	0.973282	0.425593	0.0224604	2.2666	0.269214	0
P14-W1	PS	Week 1	3.90557	0.100805	1.70804	0.0407685	0.215956	1.50418	0.431649	1.73919	0.207364	0.0278427
P14-W2	PS	Week 2	3.99495	2.04201	0.89988	1.84161	0.743501	2.20354	0.0100787	1.35419	0.0440379	0.453623
P15-W2	PS	Week 2	3.80654	0.036849	1.66961	0.054901	1.64324	3.33664	0.679147	2.71937	0.123584	0.0383823
P15-W3	PS	Week 3	3.87299	0.116861	1.34315	0.0996651	1.25171	3.22962	0.0182812	2.07873	0.0556819	0.0638175

## Sheet: RPKM
Genome	Cohort	Week	Enterococcus	Staphylococcus	Klebsiella	Escherichia
N01-W1	NPS	Week 1	0.055249	406.048	0.00942067	0.00713492
N01-W2	NPS	Week 2	7.66324	206.004	77.8816	13.3949
N01-W3	NPS	Week 3	46.1485	115.718	96.3563	16.4208
N02-W1	NPS	Week 1	5.95248	397.976	0.442204	0.11671
N02-W2	NPS	Week 2	198.515	11.7709	65.7426	11.0903
N02-W3	NPS	Week 3	157.254	6.27136	86.8812	15.7491
N03-W1	NPS	Week 1	15.618	208.612	2.07068	83.0055
N03-W2	NPS	Week 2	8.41496	122.06	1.69901	128.489
N03-W3	NPS	Week 3	6.11992	7.29437	155.568	31.4439
N04-W1	NPS	Week 1	0.139397	181.934	61.0138	45.7762
N04-W2	NPS	Week 2	3.93961	83.5901	90.7328	60.8292
N04-W3	NPS	Week 3	30.6969	27.3584	134.365	29.2518
N05-W1	NPS	Week 1	0.143132	154.416	68.9106	50.9959
N05-W2	NPS	Week 2	7.73341	25.5512	108.599	68.522
N05-W3	NPS	Week 3	12.5416	29.4436	129.198	43.5308
N06-W1	NPS	Week 1	0.0369151	68.6341	92.2227	68.6294
N06-W2	NPS	Week 2	1.00357	126.102	75.4955	57.4181
N07-W1	NPS	Week 1	0.0690439	131.996	74.4467	56.1836
N07-W2	NPS	Week 2	0.64434	104.359	81.4126	62.0654
N08-W1	NPS	Week 1	0.158869	109.174	80.9186	60.5407
N08-W2	NPS	Week 2	1.16035	70.1986	90.547	68.9235
N09-W2	NPS	Week 2	43.6081	0.387668	8.56032	159.788
N09-W3	NPS	Week 3	83.3157	1.76727	7.20259	138.308
N10-W1	NPS	Week 1	338.219	8.29486	0.0115563	0.00743291
N10-W2	NPS	Week 2	88.5099	2.01798	0.448107	141.996
N10-W3	NPS	Week 3	42.516	11.9839	0.538299	162.859
N11-W1	NPS	Week 1	7.95364	0.109793	1.54627	186.796
N11-W2	NPS	Week 2	8.92398	0.0548613	1.55826	186.268
N11-W3	NPS	Week 3	4.94103	3.10195	1.57786	187.026
N12-W1	NPS	Week 1	6.60407	3.74915	163.84	24.6417
N12-W2	NPS	Week 2	101.648	27.1778	98.0928	25.7402
N12-W3	NPS	Week 3	132.219	52.0941	68.3602	26.368
N13-W1	NPS	Week 1	4.4168	25.012	142.975	36.4893
N13-W2	NPS	Week 2	78.3214	7.33476	118.507	27.9127
N13-W3	NPS	Week 3	133.939	37.176	75.9051	24.9968
N14-W1	NPS	Week 1	116.764	268.725	0.00671987	0.0337431
N14-W2	NPS	Week 2	208.456	160.125	0.183186	0.215607
N14-W3	NPS	Week 3	322.728	24.3189	0.436338	0.628393
N15-W1	NPS	Week 1	0.0333306	0.127925	193.046	1.02458
N15-W2	NPS	Week 2	0.0661271	0.128371	192.793	1.25734
N15-W3	NPS	Week 3	0.0491154	0.342907	190.522	3.41993
N16-W1	NPS	Week 1	11.2978	389.261	0.85834	0.855804
N16-W2	NPS	Week 2	0.172682	4.39411	0.510168	190.136
N16-W3	NPS	Week 3	18.3156	4.66895	26.6418	153.922
N17-W1	NPS	Week 1	16.3946	386.018	0.100255	0.302506
N17-W2	NPS	Week 2	0.15051	5.41891	0.497474	189.674
N17-W3	NPS	Week 3	66.4313	0.875166	0.636016	154.681
N18-W1	NPS	Week 1	0.136404	82.2642	132.329	22.2713
N18-W2	NPS	Week 2	101.921	244.304	17.0127	3.02757
N18-W3	NPS	Week 3	178.206	115.568	32.6887	5.97924
N19-W1	NPS	Week 1	33.8353	0.0674593	0.205574	173.695
N19-W2	NPS	Week 2	14.1039	0.037907	0.218718	184.714
N19-W3	NPS	Week 3	44.5879	0.0781463	0.2028	167.688
P01-W2	PS	Week 2	8.07385	142.812	1.2951	119.228
P01-W3	PS	Week 3	0.401726	0.324774	0.982013	191.471
P02-W1	PS	Week 1	1.80032	402.567	0.282364	0.414186
P02-W2	PS	Week 2	2.40023	400.672	0.54491	0.718158
P02-W3	PS	Week 3	3.47311	397.862	0.959557	1.04117
P03-W1	PS	Week 1	0.0811985	0.123799	0.385222	192.338
P03-W2	PS	Week 2	6.51703	14.877	2.21409	179.924
P03-W3	PS	Week 3	5.12177	5.96934	1.76634	185.377
P04-W1	PS	Week 1	323.883	25.1536	0.0105285	0.0102807
P04-W2	PS	Week 2	332.464	11.5433	0.934736	0.761843
P04-W3	PS	Week 3	312.373	28.0665	2.88083	2.20378
P05-W1	PS	Week 1	2.18405	402.271	0.343354	0.280007
P05-W2	PS	Week 2	49.4137	339.071	2.36627	1.90203
P05-W3	PS	Week 3	162.909	211.289	0.820818	0.725647
P06-W1	PS	Week 1	3.48817	399.644	0.52037	0.623105
P06-W2	PS	Week 2	103.714	257.821	5.68454	6.85903
P06-W3	PS	Week 3	36.3924	115.659	66.225	51.8214
P07-W1	PS	Week 1	4.45601	399.28	0.419155	0.356023
P07-W2	PS	Week 2	184.032	36.5787	64.0859	9.04546
P07-W3	PS	Week 3	187.987	20.084	68.9707	9.81703
P08-W1	PS	Week 1	6.57184	354.016	12.2037	8.96069
P08-W2	PS	Week 2	241.61	119.821	0.509498	0.512407
P08-W3	PS	Week 3	138.441	209.982	9.19896	6.68902
P09-W2	PS	Week 2	274.714	29.735	12.269	13.1175
P09-W3	PS	Week 3	189.302	45.2629	42.5062	23.4116
P10-W1	PS	Week 1	6.55268	397.051	0.121048	0.539265
P10-W2	PS	Week 2	21.0904	1.61728	0.575115	179.709
P10-W3	PS	Week 3	37.6669	8.72059	5.36968	162.318
P11-W1	PS	Week 1	45.5625	350.734	0.451109	0.41738
P11-W2	PS	Week 2	22.5665	370.823	2.26902	1.91603
P11-W3	PS	Week 3	182.365	33.3289	0.786922	74.3841
P12-W1	PS	Week 1	6.55103	398.381	0.0142016	0.015274
P12-W2	PS	Week 2	322.224	24.8257	0.607053	0.499505
P13-W2	PS	Week 2	239.957	44.9147	18.6387	18.9934
P13-W3	PS	Week 3	296.118	34.9266	6.26122	4.66694
P14-W1	PS	Week 1	29.5399	261.883	33.2292	18.9952
P14-W2	PS	Week 2	172.546	68.9639	44.6848	19.3524
P15-W2	PS	Week 2	1.12129	40.9139	159.854	14.0174
P15-W3	PS	Week 3	1.21472	27.665	177.446	2.78367
