# Supplementary material for: Impact of early life antibiotic and probiotic treatment on gut microbiome and resistome of very-low-birth-weight preterm infants
Source: Nat Commun. 2025 Aug 14;16:7569. doi: 10.1038/s41467-025-62584-2 (PMC12354744; doi:10.1038/s41467-025-62584-2)
Supplement: Supplementary file 10 — Source data [file 41467_2025_62584_MOESM10_ESM.zip › Source_data_SuppFig3.xlsx]

## Sheet: Paired-samples-relative-abd
Individuals	Week	Cohort	Bifidobacterium	Cutibacterium	Enterobacter	Enterococcus	Escherichia	Klebsiella	Lactobacillus	Staphylococcus	Streptococcus	Veillonella
N10	Week 1	NPS	0.07	0	0	92.12	0	0.01	0	7.77	0.01	0
N10	Week 2	NPS	0.73	2.13	0.01	24.55	70.35	0.01	0	0.81	0	1.28
N10	Week 3	NPS	4.02	0	0.01	10.93	75.31	0.02	0	3.67	0.01	3.31
N11	Week 1	NPS	0.02	0	0.01	1.74	97.88	0.05	0	0.17	0	0
N11	Week 2	NPS	0.01	0	0	1.95	97.81	0.05	0	0.05	0	0
N11	Week 3	NPS	4.37	0	0.04	1	91.91	0.11	0	0.6	0.03	0
N12	Week 1	NPS	0.01	0	0.57	0.5	0.3	97.46	0	0.65	0	0
N12	Week 2	NPS	77.57	0	2.57	1.86	0.27	15.93	0	0.44	0.01	0.17
N12	Week 3	NPS	53.83	0	8.04	4	0.24	16.27	0	1.57	0.01	12.13
N13	Week 1	NPS	0.01	0	15.77	0.26	0.51	79.93	0	1.85	0	0
N13	Week 2	NPS	0.01	0.32	11.56	5.78	0.7	77.48	0	0.66	0.01	0.02
N13	Week 3	NPS	48.92	0.05	10.26	5.74	0.2	25.33	0	1.66	0.02	4.83
N14	Week 1	NPS	0.01	0.1	0	19.62	0	0	0	47.21	32.82	0
N14	Week 2	NPS	0.02	1.71	0.01	16.65	0.01	0	0	16.38	43.54	11.62
N14	Week 3	NPS	0.05	0.02	0.01	52.87	0.03	0	0	3.64	6.18	18.88
N15	Week 1	NPS	0.03	0	4.13	0.01	0.5	94.97	0	0.16	0.07	0
N15	Week 2	NPS	0.02	0	3.27	0	0.44	91.56	0	0.06	0	0.41
N15	Week 3	NPS	0.04	0	1.19	0	1.36	92.13	0	0.11	0	0.08
N16	Week 1	NPS	10.13	0.02	0.01	0	0.01	0.01	8.93	21.97	27.88	26.51
N16	Week 2	NPS	17.77	0	0.02	0	74.15	0.04	0	0.96	0.3	3.31
N16	Week 3	NPS	31.77	0	0.03	3.06	38.58	16.2	0.77	0.92	6.54	0.32
N17	Week 1	NPS	0.59	0	0.02	0	0.01	0	0	25.1	57.18	17.05
N17	Week 2	NPS	21.18	0	0.02	0	72.51	0.03	0.15	2.14	0.03	1.22
N17	Week 3	NPS	9.99	0.01	0.05	11.59	47.51	0.47	0.13	0.22	27.81	0
N18	Week 1	NPS	0.03	0	0.29	0	1.66	85.83	0	9.39	0	0
N18	Week 2	NPS	73.04	0	0.03	5.01	0.17	7.12	0	10.22	1.29	2.51
N18	Week 3	NPS	68.03	0	0.05	4.72	0.14	7.45	0	2.86	5.4	8.5
P02	Week 1	PS	81.07	0	0	0.03	0.01	0	0	18.87	0	0
P02	Week 2	PS	91.21	0	0	0.02	0.01	0.01	0	8.5	0.01	0
P02	Week 3	PS	91.65	0.04	0.01	0	0.01	0	0.02	7.72	0.03	0.02
P03	Week 1	PS	15.89	0	0.01	0	83.39	0.06	0	0.03	0	0
P03	Week 2	PS	95.88	0	0.06	0	3.61	0.01	0.22	0.14	0.04	0
P03	Week 3	PS	93.11	0	0.01	0	6.38	0	0.26	0.08	0.02	0
P06	Week 1	PS	65.68	0	0.01	0	0.01	0	3.75	30.54	0	0
P06	Week 2	PS	87.14	0	0.01	10.11	0.01	0	0.05	0.92	0	0
P06	Week 3	PS	93.9	0	3.61	1.08	0.01	0.01	0	0.39	0.02	0.51
P07	Week 1	PS	46.87	0	0	0	0	0.01	14.33	38.76	0	0
P07	Week 2	PS	86.32	0	0	3.66	0.04	8.07	0.02	1.83	0.03	0
P07	Week 3	PS	48.24	0	0	13.53	0.13	24.8	0.23	2.75	0.02	0.26
P08	Week 1	PS	83.74	0	6.32	0.12	0.03	0.03	0	9.54	0.01	0
P08	Week 2	PS	77.7	0	0.2	14.68	0.03	0.01	0.08	7.12	0.03	0
P08	Week 3	PS	91.29	0.01	2.63	2.32	0.01	0.01	0	3.16	0.52	0
P10	Week 1	PS	0.27	0	0	0	0.02	0	0	99.68	0	0
P10	Week 2	PS	76.46	0	0	1.58	21.44	0.01	0.26	0.21	0	0
P10	Week 3	PS	93.69	0	0	2.55	3.41	0.08	0.01	0.06	0.18	0
P11	Week 1	PS	60.85	0	0	1.51	0	0.01	0.08	37.55	0	0
P11	Week 2	PS	96.79	0	0	0.13	0	0	0	3.01	0	0
P11	Week 3	PS	81.15	0.01	0	9.91	6.75	0.01	0	1.62	0	0.01
