# Supplementary material for: Impact of early life antibiotic and probiotic treatment on gut microbiome and resistome of very-low-birth-weight preterm infants
Source: Nat Commun. 2025 Aug 14;16:7569. doi: 10.1038/s41467-025-62584-2 (PMC12354744; doi:10.1038/s41467-025-62584-2)
Supplement: Supplementary file 10 — Source data [file 41467_2025_62584_MOESM10_ESM.zip › Source_data_SuppFig4.xlsx]

## Sheet: Genome-metadata
Genome	Genus	Species	Cohort	Genome
N01-W1-M1	Staphylococcus	Staphylococcus lugdunensis	NPS	MAG
N01-W1-M2	Staphylococcus	Staphylococcus hominis	NPS	MAG
N01-W1-M3	Staphylococcus	Staphylococcus epidermidis	NPS	MAG
N01-W2-M1	Staphylococcus	Staphylococcus lugdunensis	NPS	MAG
N01-W2-M2	Cutibacterium	Cutibacterium avidum	NPS	MAG
N01-W2-M3	Staphylococcus	Staphylococcus epidermidis	NPS	MAG
N01-W2-M4	Klebsiella	Klebsiella michiganensis	NPS	MAG
N01-W3-M1	Enterococcus	Enterococcus faecalis	NPS	MAG
N01-W3-M2	Staphylococcus	Staphylococcus epidermidis	NPS	MAG
N01-W3-M3	Klebsiella	Klebsiella michiganensis	NPS	MAG
N02-W1-M1	Staphylococcus	Staphylococcus warneri	NPS	MAG
N02-W1-M2	Streptococcus	Streptococcus anginosus	NPS	MAG
N02-W2-M1	Enterococcus	Enterococcus faecalis	NPS	MAG
N02-W2-M2	Staphylococcus	Staphylococcus epidermidis	NPS	MAG
N02-W2-M3	Cutibacterium	Cutibacterium avidum	NPS	MAG
N02-W3-M1	Cutibacterium	Cutibacterium avidum	NPS	MAG
N02-W3-M2	Klebsiella	Klebsiella grimontii	NPS	MAG
N02-W3-M3	Enterococcus	Enterococcus faecalis	NPS	MAG
N02-W3-M4	Veillonella	Veillonella parvula	NPS	MAG
N03-W1-G1	Enterococcus	Enterococcus faecalis	NPS	Isolate
N03-W1-G2	Escherichia	Escherichia flexneri	NPS	Isolate
N03-W1-G3	Escherichia	Escherichia flexneri	NPS	Isolate
N03-W1-G4	Bifidobacterium	Bifidobacterium longum	NPS	Isolate
N03-W1-G5	Escherichia	Escherichia flexneri	NPS	Isolate
N03-W1-G6	Bifidobacterium	Bifidobacterium breve	NPS	Isolate
N03-W1-M1	Erysipelatoclostridium	Erysipelatoclostridium ramosum	NPS	MAG
N03-W1-M2	Staphylococcus	Staphylococcus epidermidis	NPS	MAG
N03-W1-M3	Escherichia	Escherichia flexneri	NPS	MAG
N03-W1-M4	Bifidobacterium	Bifidobacterium breve	NPS	MAG
N03-W1-M6	Phocaeicola	Phocaeicola vulgatus	NPS	MAG
N03-W2-M1	Bifidobacterium	Bifidobacterium longum	NPS	MAG
N03-W2-M2	Erysipelatoclostridium	Erysipelatoclostridium ramosum	NPS	MAG
N03-W2-M3	Staphylococcus	Staphylococcus epidermidis	NPS	MAG
N03-W2-M4	Bifidobacterium	Bifidobacterium breve	NPS	MAG
N03-W2-M5	Escherichia	Escherichia flexneri	NPS	MAG
N03-W2-M6	Bacteroides	Bacteroides fragilis	NPS	MAG
N03-W2-M7	Phocaeicola	Phocaeicola vulgatus	NPS	MAG
N03-W3-G1	Klebsiella	Klebsiella michiganensis	NPS	Isolate
N03-W3-G2	Klebsiella	Klebsiella michiganensis	NPS	Isolate
N03-W3-G3	Klebsiella	Klebsiella michiganensis	NPS	Isolate
N03-W3-G4	Klebsiella	Klebsiella michiganensis	NPS	Isolate
N03-W3-G5	Bifidobacterium	Bifidobacterium breve	NPS	Isolate
N03-W3-G6	Enterococcus	Enterococcus faecium	NPS	Isolate
N03-W3-M1	Bacteroides	Bacteroides uniformis	NPS	MAG
N03-W3-M2	Bacteroides	Bacteroides fragilis	NPS	MAG
N03-W3-M3	Bifidobacterium	Bifidobacterium breve	NPS	MAG
N03-W3-M4	Klebsiella	Klebsiella michiganensis	NPS	MAG
N03-W3-M5	Bifidobacterium	Bifidobacterium longum	NPS	MAG
N03-W3-M6	Erysipelatoclostridium	Erysipelatoclostridium ramosum	NPS	MAG
N04-W1-M1	Staphylococcus	Staphylococcus haemolyticus	NPS	MAG
N04-W1-M2	Staphylococcus	Staphylococcus epidermidis	NPS	MAG
N04-W1-M3	Enterobacter	Enterobacter hormaechei	NPS	MAG
N04-W2-M1	Enterobacter	Enterobacter hormaechei	NPS	MAG
N04-W2-M2	Klebsiella	Klebsiella grimontii	NPS	MAG
N04-W2-M3	Streptococcus	Streptococcus anginosus	NPS	MAG
N04-W2-M4	Veillonella	Veillonella rogosae	NPS	MAG
N04-W3-M1	Klebsiella	Klebsiella grimontii	NPS	MAG
N04-W3-M2	Staphylococcus	Staphylococcus aureus	NPS	MAG
N04-W3-M3	Streptococcus	Streptococcus anginosus	NPS	MAG
N04-W3-M4	Cutibacterium	Cutibacterium avidum	NPS	MAG
N05-W1-G1	Enterobacter	Enterobacter hormaechei	NPS	Isolate
N05-W1-M1	Staphylococcus	Staphylococcus epidermidis	NPS	MAG
N05-W1-M2	Enterobacter	Enterobacter hormaechei	NPS	MAG
N05-W2-M1	Klebsiella	Klebsiella grimontii	NPS	MAG
N05-W2-M2	Enterobacter	Enterobacter hormaechei	NPS	MAG
N05-W2-M3	Streptococcus	Streptococcus anginosus	NPS	MAG
N05-W2-M4	Bifidobacterium	Bifidobacterium animalis	NPS	MAG
N05-W2-M5	Veillonella	Veillonella parvula	NPS	MAG
N05-W3-G1	Enterobacter	Enterobacter hormaechei	NPS	Isolate
N05-W3-G2	Klebsiella	Klebsiella grimontii	NPS	Isolate
N05-W3-G3	Bifidobacterium	Bifidobacterium animalis	NPS	Isolate
N05-W3-G4	Bifidobacterium	Bifidobacterium animalis	NPS	Isolate
N05-W3-M1	Veillonella	Veillonella parvula	NPS	MAG
N05-W3-M2	Streptococcus	Streptococcus anginosus	NPS	MAG
N05-W3-M3	Bifidobacterium	Bifidobacterium animalis	NPS	MAG
N05-W3-M6	Enterobacter	Enterobacter hormaechei	NPS	MAG
N06-W1-M2	Enterobacter	Enterobacter hormaechei	NPS	MAG
N06-W2-M1	Staphylococcus	Staphylococcus aureus	NPS	MAG
N06-W2-M2	Staphylococcus	Staphylococcus epidermidis	NPS	MAG
N06-W2-M3	Enterobacter	Enterobacter hormaechei	NPS	MAG
N06-W2-M4	Veillonella	Veillonella parvula	NPS	MAG
N07-W1-M1	Staphylococcus	Staphylococcus epidermidis	NPS	MAG
N07-W1-M2	Enterobacter	Enterobacter hormaechei	NPS	MAG
N07-W2-M1	Clostridium	Clostridium perfringens	NPS	MAG
N07-W2-M2	Staphylococcus	Staphylococcus epidermidis	NPS	MAG
N07-W2-M3	Enterobacter	Enterobacter hormaechei	NPS	MAG
N07-W2-M4	Veillonella	Veillonella parvula	NPS	MAG
N08-W1-M1	Staphylococcus	Staphylococcus epidermidis	NPS	MAG
N08-W1-M2	Veillonella	Veillonella parvula	NPS	MAG
N08-W1-M3	Enterobacter	Enterobacter hormaechei	NPS	MAG
N08-W2-M1	Veillonella	Veillonella parvula	NPS	MAG
N08-W2-M2	Staphylococcus	Staphylococcus epidermidis	NPS	MAG
N08-W2-M3	Enterobacter	Enterobacter hormaechei	NPS	MAG
N09-W2-M1	Enterococcus	Enterococcus faecalis	NPS	MAG
N09-W2-M2	Klebsiella	Klebsiella pneumoniae	NPS	MAG
N09-W2-M3	Escherichia	Escherichia coli	NPS	MAG
N09-W2-M5	Peptoniphilus	Peptoniphilus lacydonensis	NPS	MAG
N09-W3-M1	Escherichia	Escherichia coli	NPS	MAG
N09-W3-M2	Peptoniphilus	Peptoniphilus lacydonensis	NPS	MAG
N09-W3-M3	Clostridium	Clostridium perfringens	NPS	MAG
N09-W3-M4	Cutibacterium	Cutibacterium avidum	NPS	MAG
N09-W3-M5	Enterococcus	Enterococcus faecalis	NPS	MAG
N10-W1-G1	Staphylococcus	Staphylococcus haemolyticus	NPS	Isolate
N10-W1-G2	Staphylococcus	Staphylococcus haemolyticus	NPS	Isolate
N10-W1-G3	Staphylococcus	Staphylococcus epidermidis	NPS	Isolate
N10-W1-G4	Staphylococcus	Staphylococcus haemolyticus	NPS	Isolate
N10-W1-M1	Staphylococcus	Staphylococcus haemolyticus	NPS	MAG
N10-W1-M2	Staphylococcus	Staphylococcus epidermidis	NPS	MAG
N10-W1-M3	Enterococcus	Enterococcus faecalis	NPS	MAG
N10-W2-M1	Enterococcus	Enterococcus faecalis	NPS	MAG
N10-W2-M2	Cutibacterium	Cutibacterium avidum	NPS	MAG
N10-W2-M3	Veillonella	Veillonella atypica	NPS	MAG
N10-W2-M4	Escherichia	Escherichia coli	NPS	MAG
N10-W3-G1	Staphylococcus	Staphylococcus epidermidis	NPS	Isolate
N10-W3-G2	Staphylococcus	Staphylococcus epidermidis	NPS	Isolate
N10-W3-G3	Staphylococcus	Staphylococcus haemolyticus	NPS	Isolate
N10-W3-M1	Veillonella	Veillonella atypica	NPS	MAG
N10-W3-M3	Clostridium	Clostridium perfringens	NPS	MAG
N10-W3-M4	Escherichia	Escherichia coli	NPS	MAG
N10-W3-M5	Bifidobacterium	Bifidobacterium longum	NPS	MAG
N10-W3-M6	Enterococcus	Enterococcus faecalis	NPS	MAG
N10-W3-M7	Staphylococcus	Staphylococcus epidermidis	NPS	MAG
N11-W1-M1	Escherichia	Escherichia coli	NPS	MAG
N11-W1-M2	Enterococcus	Enterococcus faecalis	NPS	MAG
N11-W2-M1	Enterococcus	Enterococcus faecalis	NPS	MAG
N11-W2-M2	Escherichia	Escherichia coli	NPS	MAG
N11-W3-G1	Bifidobacterium	Bifidobacterium breve	NPS	Isolate
N11-W3-M1	Escherichia	Escherichia coli	NPS	MAG
N11-W3-M2	Clostridium	Clostridium perfringens	NPS	MAG
N11-W3-M3	Bifidobacterium	Bifidobacterium breve	NPS	MAG
N12-W1-M1	Klebsiella	Klebsiella grimontii	NPS	MAG
N12-W1-M2	Klebsiella	Klebsiella pneumoniae	NPS	MAG
N12-W2-M1	Enterococcus	Enterococcus faecalis	NPS	MAG
N12-W2-M2	Bifidobacterium	Bifidobacterium breve	NPS	MAG
N12-W3-M1	Staphylococcus	Staphylococcus epidermidis	NPS	MAG
N12-W3-M2	Veillonella	Veillonella parvula	NPS	MAG
N12-W3-M3	Bifidobacterium	Bifidobacterium breve	NPS	MAG
N12-W3-M4	Veillonella	Veillonella dispar	NPS	MAG
N12-W3-M5	Enterococcus	Enterococcus faecalis	NPS	MAG
N13-W1-M2	Klebsiella	Klebsiella grimontii	NPS	MAG
N13-W1-M3	Enterobacter	Enterobacter cloacae	NPS	MAG
N13-W2-M1	Enterococcus	Enterococcus faecalis	NPS	MAG
N13-W2-M2	Veillonella	N/A	NPS	MAG
N13-W3-M1	Enterobacter	Enterobacter hormaechei	NPS	MAG
N13-W3-M2	Veillonella	N/A	NPS	MAG
N13-W3-M3	Veillonella	Veillonella dispar	NPS	MAG
N13-W3-M4	Bifidobacterium	Bifidobacterium breve	NPS	MAG
N13-W3-M6	Enterococcus	Enterococcus faecalis	NPS	MAG
N14-W1-M1	Staphylococcus	Staphylococcus epidermidis	NPS	MAG
N14-W1-M2	Streptococcus	Streptococcus anginosus	NPS	MAG
N14-W1-M3	Enterococcus	Enterococcus faecalis	NPS	MAG
N14-W1-M4	Staphylococcus	Staphylococcus haemolyticus	NPS	MAG
N14-W2-M1	Haemophilus	Haemophilus parainfluenzae	NPS	MAG
N14-W2-M2	Streptococcus	Streptococcus urinalis	NPS	MAG
N14-W2-M4	Enterococcus	Enterococcus faecalis	NPS	MAG
N14-W2-M5	Staphylococcus	Staphylococcus haemolyticus	NPS	MAG
N14-W2-M6	Veillonella	Veillonella parvula	NPS	MAG
N14-W2-M7	Streptococcus	Streptococcus anginosus	NPS	MAG
N14-W2-M8	Negativicoccus	Negativicoccus succinicivorans	NPS	MAG
N14-W2-M9	Actinomyces	Actinomyces urogenitalis	NPS	MAG
N14-W3-M1	Streptococcus	Streptococcus urinalis	NPS	MAG
N14-W3-M2	Haemophilus	Haemophilus parainfluenzae	NPS	MAG
N14-W3-M3	Enterococcus	Enterococcus faecalis	NPS	MAG
N14-W3-M4	Veillonella	Veillonella parvula	NPS	MAG
N15-W1-G1	Klebsiella	Klebsiella pneumoniae	NPS	Isolate
N15-W1-G2	Klebsiella	Klebsiella pneumoniae	NPS	Isolate
N15-W1-M1	Enterobacter	Enterobacter hormaechei	NPS	MAG
N15-W1-M2	Klebsiella	Klebsiella pneumoniae	NPS	MAG
N15-W2-M1	Enterobacter	Enterobacter hormaechei	NPS	MAG
N15-W2-M2	Klebsiella	Klebsiella pneumoniae	NPS	MAG
N15-W2-M3	Clostridium	Clostridium perfringens	NPS	MAG
N15-W3-G1	Klebsiella	Klebsiella pneumoniae	NPS	Isolate
N15-W3-G2	Klebsiella	Klebsiella pneumoniae	NPS	Isolate
N15-W3-G3	Klebsiella	Klebsiella pneumoniae	NPS	Isolate
N15-W3-M1	Klebsiella	Klebsiella pneumoniae	NPS	MAG
N15-W3-M2	Raoultella	Raoultella ornithinolytica	NPS	MAG
N16-W1-M1	Streptococcus	Streptococcus parasanguinis	NPS	MAG
N16-W1-M2	Bifidobacterium	Bifidobacterium longum	NPS	MAG
N16-W1-M3	Veillonella	Veillonella parvula	NPS	MAG
N16-W1-M4	Lactobacillus	Lactobacillus gasseri	NPS	MAG
N16-W1-M5	Haemophilus	Haemophilus parainfluenzae	NPS	MAG
N16-W1-M6	Staphylococcus	Staphylococcus epidermidis	NPS	MAG
N16-W2-M1	Veillonella	Veillonella atypica	NPS	MAG
N16-W2-M2	Escherichia	Escherichia coli	NPS	MAG
N16-W3-M1	Klebsiella	Klebsiella pneumoniae	NPS	MAG
N16-W3-M2	Escherichia	Escherichia coli	NPS	MAG
N16-W3-M3	Bifidobacterium	Bifidobacterium dentium	NPS	MAG
N16-W3-M4	Streptococcus	Streptococcus vestibularis	NPS	MAG
N16-W3-M5	Enterococcus	Enterococcus faecalis	NPS	MAG
N17-W1-M2	Veillonella	Veillonella atypica	NPS	MAG
N17-W1-M3	Staphylococcus	Staphylococcus haemolyticus	NPS	MAG
N17-W1-M4	Streptococcus	N/A	NPS	MAG
N17-W1-M5	Staphylococcus	Staphylococcus epidermidis	NPS	MAG
N17-W2-M1	Veillonella	Veillonella atypica	NPS	MAG
N17-W2-M2	Escherichia	Escherichia coli	NPS	MAG
N17-W2-M3	Bifidobacterium	Bifidobacterium longum	NPS	MAG
N17-W3-M2	Escherichia	Escherichia coli	NPS	MAG
N17-W3-M3	Bifidobacterium	Bifidobacterium longum	NPS	MAG
N17-W3-M4	Streptococcus	Streptococcus vestibularis	NPS	MAG
N17-W3-M5	Lactobacillus	Lactobacillus kalixensis	NPS	MAG
N17-W3-M6	Enterococcus	Enterococcus faecalis	NPS	MAG
N18-W1-M1	Raoultella	Raoultella terrigena	NPS	MAG
N18-W2-M1	Staphylococcus	Staphylococcus epidermidis	NPS	MAG
N18-W2-M2	Raoultella	Raoultella terrigena	NPS	MAG
N18-W2-M3	Enterococcus	Enterococcus faecalis	NPS	MAG
N18-W2-M4	Bifidobacterium	Bifidobacterium breve	NPS	MAG
N18-W2-M5	Veillonella	Veillonella atypica	NPS	MAG
N18-W2-M6	Streptococcus	Streptococcus anginosus	NPS	MAG
N18-W3-M1	Enterococcus	Enterococcus faecalis	NPS	MAG
N18-W3-M2	Veillonella	Veillonella atypica	NPS	MAG
N18-W3-M3	Staphylococcus	Staphylococcus epidermidis	NPS	MAG
N18-W3-M4	Finegoldia	N/A	NPS	MAG
N18-W3-M5	Bifidobacterium	Bifidobacterium breve	NPS	MAG
N18-W3-M6	Raoultella	Raoultella terrigena	NPS	MAG
N18-W3-M7	Streptococcus	Streptococcus anginosus	NPS	MAG
N18-W3-M8	Haemophilus	N/A	NPS	MAG
N19-W1-G1	Enterococcus	Enterococcus faecalis	NPS	Isolate
N19-W1-G2	Escherichia	Escherichia coli	NPS	Isolate
N19-W1-M1	Enterococcus	Enterococcus faecalis	NPS	MAG
N19-W1-M2	Escherichia	Escherichia coli	NPS	MAG
N19-W2-M1	Enterococcus	Enterococcus faecalis	NPS	MAG
N19-W2-M2	Escherichia	Escherichia coli	NPS	MAG
N19-W3-G1	Enterococcus	Enterococcus faecalis	NPS	Isolate
N19-W3-G2	Enterococcus	Enterococcus faecalis	NPS	Isolate
N19-W3-G3	Escherichia	Escherichia coli	NPS	Isolate
N19-W3-G4	Proteus	Proteus mirabilis	NPS	Isolate
N19-W3-M1	Enterococcus	Enterococcus faecalis	NPS	MAG
N19-W3-M2	Escherichia	Escherichia coli	NPS	MAG
P01-W2-M1	Bifidobacterium	Bifidobacterium bifidum	PS	MAG
P01-W2-M2	Staphylococcus	Staphylococcus epidermidis	PS	MAG
P01-W2-M3	Ligilactobacillus	Ligilactobacillus animalis	PS	MAG
P01-W2-M4	Escherichia	Escherichia flexneri	PS	MAG
P01-W3-M1	Ligilactobacillus	Ligilactobacillus animalis	PS	MAG
P01-W3-M2	Bifidobacterium	Bifidobacterium longum	PS	MAG
P01-W3-M3	Escherichia	Escherichia flexneri	PS	MAG
P01-W3-M4	Bifidobacterium	Bifidobacterium bifidum	PS	MAG
P02-W1-M1	Staphylococcus	Staphylococcus epidermidis	PS	MAG
P02-W1-M2	Bifidobacterium	Bifidobacterium bifidum	PS	MAG
P02-W2-M1	Bifidobacterium	Bifidobacterium bifidum	PS	MAG
P02-W2-M2	Staphylococcus	Staphylococcus epidermidis	PS	MAG
P02-W3-M1	Staphylococcus	Staphylococcus epidermidis	PS	MAG
P02-W3-M2	Bifidobacterium	Bifidobacterium longum	PS	MAG
P02-W3-M3	Bifidobacterium	Bifidobacterium bifidum	PS	MAG
P03-W1-M1	Escherichia	Escherichia coli	PS	MAG
P03-W1-M2	Bifidobacterium	Bifidobacterium bifidum	PS	MAG
P03-W2-M1	Bifidobacterium	Bifidobacterium bifidum	PS	MAG
P03-W2-M2	Escherichia	Escherichia coli	PS	MAG
P03-W3-M2	Bifidobacterium	Bifidobacterium longum	PS	MAG
P04-W1-G1	Bifidobacterium	Bifidobacterium bifidum	PS	Isolate
P04-W1-G2	Bifidobacterium	Bifidobacterium bifidum	PS	Isolate
P04-W1-G3	Enterococcus	Enterococcus faecalis	PS	Isolate
P04-W1-G4	Bifidobacterium	Bifidobacterium longum	PS	Isolate
P04-W1-M1	Staphylococcus	Staphylococcus epidermidis	PS	MAG
P04-W1-M2	Lactobacillus	Lactobacillus acidophilus	PS	MAG
P04-W1-M3	Enterococcus	Enterococcus faecalis	PS	MAG
P04-W2-M1	Cutibacterium	Cutibacterium avidum	PS	MAG
P04-W2-M2	Bifidobacterium	Bifidobacterium bifidum	PS	MAG
P04-W2-M3	Streptococcus	Streptococcus salivarius	PS	MAG
P04-W2-M4	Streptococcus	Streptococcus agalactiae	PS	MAG
P04-W2-M5	Enterococcus	Enterococcus faecalis	PS	MAG
P04-W3-G1	Bifidobacterium	Bifidobacterium bifidum	PS	Isolate
P04-W3-G2	Enterococcus	Enterococcus faecalis	PS	Isolate
P04-W3-M1	Streptococcus	Streptococcus agalactiae	PS	MAG
P04-W3-M2	Bifidobacterium	Bifidobacterium longum	PS	MAG
P04-W3-M3	Enterococcus	Enterococcus faecalis	PS	MAG
P04-W3-M4	Streptococcus	Streptococcus salivarius	PS	MAG
P04-W3-M5	Bifidobacterium	Bifidobacterium bifidum	PS	MAG
P05-W1-G1	Bifidobacterium	Bifidobacterium bifidum	PS	Isolate
P05-W1-G2	Bifidobacterium	Bifidobacterium bifidum	PS	Isolate
P05-W1-G3	Staphylococcus	Staphylococcus epidermidis	PS	Isolate
P05-W1-G4	Staphylococcus	Staphylococcus epidermidis	PS	Isolate
P05-W1-G5	Staphylococcus	Staphylococcus epidermidis	PS	Isolate
P05-W1-G6	Staphylococcus	Staphylococcus epidermidis	PS	Isolate
P05-W1-M1	Staphylococcus	Staphylococcus epidermidis	PS	MAG
P05-W1-M2	Bifidobacterium	Bifidobacterium bifidum	PS	MAG
P05-W1-M3	Granulicatella	N/A	PS	MAG
P05-W1-M4	Streptococcus	N/A	PS	MAG
P05-W2-M1	Staphylococcus	Staphylococcus epidermidis	PS	MAG
P05-W2-M2	Bifidobacterium	Bifidobacterium bifidum	PS	MAG
P05-W3-G1	Enterococcus	Enterococcus faecalis	PS	Isolate
P05-W3-G2	Bifidobacterium	Bifidobacterium bifidum	PS	Isolate
P05-W3-G3	Staphylococcus	Staphylococcus epidermidis	PS	Isolate
P05-W3-G4	Staphylococcus	Staphylococcus epidermidis	PS	Isolate
P05-W3-G5	Enterococcus	Enterococcus faecalis	PS	Isolate
P05-W3-G6	Staphylococcus	Staphylococcus epidermidis	PS	Isolate
P05-W3-G7	Bifidobacterium	Bifidobacterium bifidum	PS	Isolate
P05-W3-G8	Staphylococcus	Staphylococcus epidermidis	PS	Isolate
P05-W3-G9	Enterococcus	Enterococcus faecalis	PS	Isolate
P05-W3-M1	Enterococcus	Enterococcus faecalis	PS	MAG
P05-W3-M2	Bifidobacterium	Bifidobacterium bifidum	PS	MAG
P05-W3-M3	Staphylococcus	Staphylococcus epidermidis	PS	MAG
P05-W3-M4	Lacticaseibacillus	Lacticaseibacillus rhamnosus	PS	MAG
P05-W3-M5	Lactobacillus	Lactobacillus acidophilus	PS	MAG
P06-W1-M1	Lactobacillus	Lactobacillus acidophilus	PS	MAG
P06-W1-M2	Bifidobacterium	Bifidobacterium bifidum	PS	MAG
P06-W1-M3	Staphylococcus	Staphylococcus warneri	PS	MAG
P06-W2-M1	Enterococcus	Enterococcus lactis	PS	MAG
P06-W2-M3	Bifidobacterium	Bifidobacterium bifidum	PS	MAG
P06-W3-M1	Bifidobacterium	Bifidobacterium bifidum	PS	MAG
P06-W3-M2	Bifidobacterium	Bifidobacterium longum	PS	MAG
P07-W1-M2	Bifidobacterium	Bifidobacterium bifidum	PS	MAG
P07-W1-M3	Lactobacillus	Lactobacillus acidophilus	PS	MAG
P07-W2-M1	Enterococcus	Enterococcus faecalis	PS	MAG
P07-W2-M2	Klebsiella	Klebsiella aerogenes	PS	MAG
P07-W2-M3	Bifidobacterium	Bifidobacterium bifidum	PS	MAG
P07-W3-M1	Clostridium	Clostridium perfringens	PS	MAG
P07-W3-M2	Bifidobacterium	Bifidobacterium breve	PS	MAG
P07-W3-M3	Clostridium	Clostridium paraputrificum	PS	MAG
P07-W3-M4	Enterococcus	Enterococcus faecalis	PS	MAG
P07-W3-M5	Bifidobacterium	Bifidobacterium bifidum	PS	MAG
P07-W3-M6	Klebsiella	Klebsiella aerogenes	PS	MAG
P07-W3-M7	Staphylococcus	Staphylococcus haemolyticus	PS	MAG
P07-W3-M8	Enterococcus	Enterococcus faecium	PS	MAG
P08-W1-M1	Staphylococcus	Staphylococcus haemolyticus	PS	MAG
P08-W1-M2	Staphylococcus	Staphylococcus epidermidis	PS	MAG
P08-W1-M3	Bifidobacterium	Bifidobacterium bifidum	PS	MAG
P08-W2-M1	Staphylococcus	Staphylococcus epidermidis	PS	MAG
P08-W2-M3	Enterococcus	Enterococcus faecalis	PS	MAG
P08-W2-M4	Bifidobacterium	Bifidobacterium bifidum	PS	MAG
P08-W3-M2	Staphylococcus	Staphylococcus epidermidis	PS	MAG
P08-W3-M3	Bifidobacterium	Bifidobacterium bifidum	PS	MAG
P08-W3-M4	Enterococcus	Enterococcus faecalis	PS	MAG
P09-W2-M1	Enterobacter	Enterobacter hormaechei	PS	MAG
P09-W2-M2	Bifidobacterium	Bifidobacterium breve	PS	MAG
P09-W2-M3	Enterococcus	Enterococcus faecalis	PS	MAG
P09-W2-M4	Bifidobacterium	Bifidobacterium bifidum	PS	MAG
P09-W3-M1	Klebsiella	Klebsiella grimontii	PS	MAG
P09-W3-M2	Serratia	Serratia marcescens	PS	MAG
P09-W3-M3	Bifidobacterium	Bifidobacterium bifidum	PS	MAG
P09-W3-M4	Bifidobacterium	Bifidobacterium breve	PS	MAG
P09-W3-M5	Limosilactobacillus	Limosilactobacillus fermentum	PS	MAG
P09-W3-M6	Enterococcus	Enterococcus faecalis	PS	MAG
P10-W1-G1	Escherichia	Escherichia coli	PS	Isolate
P10-W1-G2	Staphylococcus	Staphylococcus haemolyticus	PS	Isolate
P10-W1-G3	Staphylococcus	Staphylococcus haemolyticus	PS	Isolate
P10-W1-G4	Staphylococcus	Staphylococcus haemolyticus	PS	Isolate
P10-W1-M1	Staphylococcus	Staphylococcus haemolyticus	PS	MAG
P10-W2-M1	Enterococcus	Enterococcus faecalis	PS	MAG
P10-W2-M2	Bifidobacterium	Bifidobacterium bifidum	PS	MAG
P10-W2-M3	Escherichia	Escherichia coli	PS	MAG
P10-W2-M4	Bifidobacterium	Bifidobacterium breve	PS	MAG
P10-W3-G1	Staphylococcus	Staphylococcus haemolyticus	PS	Isolate
P10-W3-G2	Staphylococcus	Staphylococcus haemolyticus	PS	Isolate
P10-W3-G3	Escherichia	Escherichia coli	PS	Isolate
P10-W3-G4	Enterococcus	Enterococcus faecalis	PS	Isolate
P10-W3-G5	Enterococcus	Enterococcus faecalis	PS	Isolate
P10-W3-G6	Escherichia	Escherichia coli	PS	Isolate
P10-W3-G7	Bifidobacterium	Bifidobacterium breve	PS	Isolate
P10-W3-G8	Enterococcus	Enterococcus faecalis	PS	Isolate
P10-W3-G9	Enterococcus	Enterococcus faecalis	PS	Isolate
P10-W3-M1	Escherichia	Escherichia coli	PS	MAG
P10-W3-M2	Bifidobacterium	Bifidobacterium breve	PS	MAG
P10-W3-M3	Bifidobacterium	Bifidobacterium bifidum	PS	MAG
P11-W1-G1	Staphylococcus	Staphylococcus epidermidis	PS	Isolate
P11-W1-G2	Staphylococcus	Staphylococcus haemolyticus	PS	Isolate
P11-W1-G3	Staphylococcus	Staphylococcus haemolyticus	PS	Isolate
P11-W1-G4	Staphylococcus	Staphylococcus haemolyticus	PS	Isolate
P11-W1-G5	Staphylococcus	Staphylococcus haemolyticus	PS	Isolate
P11-W1-G6	Staphylococcus	Staphylococcus haemolyticus	PS	Isolate
P11-W1-M1	Staphylococcus	Staphylococcus epidermidis	PS	MAG
P11-W1-M2	Staphylococcus	Staphylococcus haemolyticus	PS	MAG
P11-W1-M3	Bifidobacterium	Bifidobacterium bifidum	PS	MAG
P11-W1-M4	Enterococcus	Enterococcus faecalis	PS	MAG
P11-W2-M1	Bifidobacterium	Bifidobacterium breve	PS	MAG
P11-W2-M3	Bifidobacterium	Bifidobacterium bifidum	PS	MAG
P11-W3-G1	Escherichia	Escherichia coli	PS	Isolate
P11-W3-G2	Enterococcus	Enterococcus faecalis	PS	Isolate
P11-W3-G3	Staphylococcus	Staphylococcus epidermidis	PS	Isolate
P11-W3-G4	Citrobacter	Citrobacter freundii	PS	Isolate
P11-W3-G5	Staphylococcus	Staphylococcus epidermidis	PS	Isolate
P11-W3-G6	Staphylococcus	Staphylococcus epidermidis	PS	Isolate
P11-W3-G7	Staphylococcus	Staphylococcus epidermidis	PS	Isolate
P11-W3-M1	Escherichia	Escherichia coli	PS	MAG
P11-W3-M2	Bifidobacterium	Bifidobacterium breve	PS	MAG
P11-W3-M3	Bifidobacterium	Bifidobacterium bifidum	PS	MAG
P11-W3-M4	Enterococcus	Enterococcus faecalis	PS	MAG
P11-W3-M5	Staphylococcus	Staphylococcus epidermidis	PS	MAG
P12-W1-M1	Enterococcus	Enterococcus faecalis	PS	MAG
P12-W1-M2	Staphylococcus	Staphylococcus haemolyticus	PS	MAG
P12-W1-M3	Staphylococcus	Staphylococcus epidermidis	PS	MAG
P12-W1-M4	Bifidobacterium	Bifidobacterium bifidum	PS	MAG
P12-W2-M1	Enterococcus	Enterococcus faecalis	PS	MAG
P12-W2-M2	Bifidobacterium	Bifidobacterium breve	PS	MAG
P12-W2-M3	Bifidobacterium	Bifidobacterium bifidum	PS	MAG
P13-W1-G1	Escherichia	Escherichia coli	PS	Isolate
P13-W1-G2	Bifidobacterium	Bifidobacterium bifidum	PS	Isolate
P13-W1-G3	Staphylococcus	Staphylococcus haemolyticus	PS	Isolate
P13-W1-G4	Bifidobacterium	Bifidobacterium bifidum	PS	Isolate
P13-W2-M1	Enterobacter	Enterobacter hormaechei	PS	MAG
P13-W2-M2	Bifidobacterium	Bifidobacterium bifidum	PS	MAG
P13-W2-M3	Bifidobacterium	Bifidobacterium breve	PS	MAG
P13-W2-M5	Enterococcus	Enterococcus faecalis	PS	MAG
P13-W2-M6	Limosilactobacillus	Limosilactobacillus fermentum	PS	MAG
P13-W3-G1	Enterobacter	Enterobacter hormaechei	PS	Isolate
P13-W3-G2	Staphylococcus	Staphylococcus haemolyticus	PS	Isolate
P13-W3-M1	Bifidobacterium	Bifidobacterium breve	PS	MAG
P13-W3-M2	Enterococcus	Enterococcus faecalis	PS	MAG
P13-W3-M3	Bifidobacterium	Bifidobacterium bifidum	PS	MAG
P13-W3-M4	Enterobacter	Enterobacter hormaechei	PS	MAG
P14-W1-M1	Bifidobacterium	Bifidobacterium breve	PS	MAG
P14-W1-M2	Bifidobacterium	Bifidobacterium bifidum	PS	MAG
P14-W2-M1	Bifidobacterium	Bifidobacterium bifidum	PS	MAG
P15-W2-M1	Parabacteroides	Parabacteroides distasonis	PS	MAG
P15-W2-M3	Bifidobacterium	Bifidobacterium breve	PS	MAG
P15-W2-M4	Bifidobacterium	Bifidobacterium bifidum	PS	MAG
P15-W2-M5	Citrobacter	Citrobacter murliniae	PS	MAG
P15-W2-M6	Klebsiella	Klebsiella grimontii	PS	MAG
P15-W3-M2	Klebsiella	Klebsiella pneumoniae	PS	MAG
P15-W3-M3	Bifidobacterium	Bifidobacterium bifidum	PS	MAG
P15-W3-M4	Bifidobacterium	Bifidobacterium breve	PS	MAG
P15-W3-M5	Parabacteroides	Parabacteroides distasonis	PS	MAG
