# Supplementary material for: Impact of early life antibiotic and probiotic treatment on gut microbiome and resistome of very-low-birth-weight preterm infants
Source: Nat Commun. 2025 Aug 14;16:7569. doi: 10.1038/s41467-025-62584-2 (PMC12354744; doi:10.1038/s41467-025-62584-2)
Supplement: Supplementary file 10 — Source data [file 41467_2025_62584_MOESM10_ESM.zip › Source_data_SuppFig5.xlsx]

## Sheet: Species-count-rarefraction
Individuals	Week	Gestation Week	Cohort	Antibiotic Treatment	Acinetobacter-johnsonii	Acinetobacter-junii	Actinomyces-gaoshouyii	Actinomyces-oris	Actinomyces-radicidentis	Bacillus-cereus	Bacteroides-fragilis	Bacteroides-ovatus	Bacteroides-uniformis	Bacteroides-xylanisolvens	Bifidobacterium-adolescentis	Bifidobacterium-animalis	Bifidobacterium-bifidum	Bifidobacterium-breve	Bifidobacterium-dentium	Bifidobacterium-longum	Butyricimonas-faecalis	Citrobacter-amalonaticus	Citrobacter-cronae	Citrobacter-freundii	Citrobacter-koseri	Citrobacter-portucalensis	Citrobacter-tructae	Clostridioides-difficile	Clostridium-perfringens	Corynebacterium-kefirresidentii	Corynebacterium-kroppenstedtii	Corynebacterium-tuberculostearicum	Cutibacterium-acnes	Cutibacterium-avidum	Dermabacter-jinjuensis	Eggerthella-lenta	Enterobacter-asburiae	Enterobacter-cloacae	Enterobacter-hormaechei	Enterobacter-kobei	Enterobacter-mori	Enterobacter-roggenkampii	Enterococcus-faecalis	Enterococcus-faecium	Erysipelatoclostridium-ramosum	Escherichia-coli	Finegoldia-magna	Flavonifractor-plautii	Haemophilus-parainfluenzae
N01	Week 1	28	NPS	Control	0	0	0	0	0	13866	0	0	0	0	0	0	315	282	0	38	0	0	0	0	0	0	0	0	0	0	0	309	1379	2262	0	0	0	0	114	0	0	0	151	0	0	194	0	0	0
N02	Week 1	30	NPS	Control	0	0	0	0	0	0	0	0	0	0	0	0	216	205	14	55	0	0	0	0	0	0	0	0	0	19	211	911	0	251	0	0	0	0	198	0	0	0	64984	26	0	205	0	0	0
N03	Week 1	31	NPS	Control	0	0	0	0	0	0	65978	10389	21592	2290	9036	0	1924	3719774	110	366481	225	0	0	474	0	0	0	2672	0	32	0	0	0	0	0	28665	0	34	3185	0	0	0	799	0	296677	134362	214	42890	0
N04	Week 1	28	NPS	Control	0	0	0	0	0	0	0	0	0	0	0	0	424	235	0	29	0	0	0	574	0	31	0	0	0	293	0	58	0	0	0	0	5988	8433	3618163	3004	0	11648	132	0	0	14613	0	0	0
N05	Week 1	28	NPS	Control	0	0	0	0	0	0	0	0	0	0	0	0	439	247	0	49	0	0	0	865	0	24	0	0	0	0	0	0	169	10	0	0	8907	13352	5396187	5349	0	17590	140	0	0	19665	0	0	0
N06	Week 1	28	NPS	Control	0	0	0	0	0	0	0	0	0	0	0	0	576	581	24	111	0	0	0	770	0	32	0	0	0	0	0	52	163	20	0	0	7790	11317	5207363	4141	0	16328	51	0	0	19891	0	0	0
N07	Week 1	28	NPS	Control	0	0	0	0	0	24	0	0	0	0	0	0	187	166	18	34	0	0	0	622	0	18	0	0	244	104	0	11	601	0	0	0	6061	9646	4052915	3020	0	12841	25	0	0	15509	0	0	0
N08	Week 1	28	NPS	Control	0	0	0	0	0	0	0	0	0	0	0	0	518	489	27	89	0	0	0	695	0	39	0	0	0	0	0	0	80	26	0	0	6843	9995	4674331	3893	0	14431	93	0	0	14801	45	0	0
N10	Week 1	28	NPS	Antibiotic	0	0	0	0	0	0	0	0	0	0	0	0	4099	237	0	18	0	0	0	0	0	0	0	0	0	0	0	157	0	0	0	0	0	0	107	0	0	0	5365392	1608	11	188	0	0	0
N11	Week 1	29	NPS	Antibiotic	0	0	0	0	0	0	0	0	0	0	0	10	767	402	0	70	0	0	0	672	170	225	0	0	0	0	0	36	0	21	0	0	0	0	211	0	0	0	108713	0	12	6131120	0	0	0
N12	Week 1	31	NPS	Antibiotic	2209	293	0	0	0	0	0	0	0	0	0	0	422	239	0	47	0	80	0	2743	0	1078	0	0	0	0	78	0	0	16	0	0	15032	384	5378	197	0	8198	26779	19	0	15933	0	0	0
N13	Week 1	31	NPS	Antibiotic	28809	9819	0	0	0	25	0	0	0	0	0	0	229	221	15	29	0	121	0	11460	0	822	0	0	0	110	102	37	0	14	13	0	676453	1618	34741	2930	0	17069	12338	0	0	23145	0	0	0
N14	Week 1	28	NPS	Antibiotic	0	0	133	0	28	22	0	0	0	0	0	0	298	311	16	55	0	0	0	0	0	0	0	0	0	113	1092	3097	0	5899	0	0	0	0	255	0	0	0	1164520	372	0	296	0	0	0
N15	Week 1	28	NPS	Antibiotic	0	0	0	0	0	0	27	0	0	0	0	292	561	356	0	48	0	0	0	2736	0	86	0	0	0	0	0	0	0	123	0	0	110	287	193763	245	0	1315	254	0	13	23810	0	0	0
N16	Week 1	29	NPS	Antibiotic	0	0	0	0	0	2941	0	0	0	0	283	0	465	24598	47605	495204	0	0	0	548	0	0	0	0	0	80	75	0	707	49	0	0	29	26	435	0	0	0	38	227	0	377	16	3111	200805
N17	Week 1	29	NPS	Antibiotic	0	0	0	0	0	31	0	0	0	0	20	0	317	1612	0	29730	0	0	0	0	0	0	0	0	0	0	51	0	21	18	0	0	0	0	1294	0	0	0	40	0	0	722	0	168	0
N18	Week 1	30	NPS	Antibiotic	0	0	0	0	0	17	0	0	0	0	0	0	502	431	30	69	0	203	0	15207	334	0	0	0	14	345	0	68	24	25	0	0	0	821	1297	0	6221	1667	68	0	0	67384	0	0	0
N19	Week 1	28	NPS	Control	0	0	0	0	0	0	0	0	0	0	0	0	261	250	14	35	0	0	0	68	0	0	0	0	0	0	0	0	0	17	0	0	0	0	456	0	0	0	512282	68	0	4662873	0	0	0
P02	Week 1	30	PS	Antibiotic	0	0	0	0	0	104	0	0	0	0	0	0	4020311	332	46	277	0	0	0	0	0	0	0	0	0	26	0	0	0	15	0	0	0	0	150	0	0	0	1380	0	0	725	0	0	0
P03	Week 1	30	PS	Antibiotic	0	0	0	0	0	0	0	0	0	0	0	0	929005	439	31	131	0	0	0	51	263	0	0	0	0	0	0	0	0	19	0	0	0	0	364	0	0	0	53	0	0	4878670	0	0	0
P04	Week 1	33	PS	Control	0	0	0	0	0	201	0	0	0	0	0	0	5371	336	0	87	0	0	0	0	0	0	0	0	0	0	0	0	28	15	0	0	0	0	182	0	0	0	6173412	1918	0	256	0	0	0
P05	Week 1	30	PS	Control	0	0	0	0	0	7115	0	0	0	0	2788	0	3930823	6941	448	18807	0	0	0	0	0	0	0	985	0	0	0	0	0	0	0	0	0	0	176	0	0	0	217	219	0	268	0	0	0
P06	Week 1	30	PS	Antibiotic	0	0	0	0	0	157	0	0	0	0	0	0	3686946	421	71	346	0	0	0	0	0	0	0	0	0	0	0	0	0	13	0	0	0	0	472	0	0	0	51	71	0	497	0	0	0
P07	Week 1	30	PS	Antibiotic	0	0	0	210	0	0	0	0	0	0	41	0	2575351	431	11	461	0	0	0	0	0	0	0	24	0	0	0	125	0	15	0	0	0	0	189	0	0	0	161	0	0	236	0	0	0
P08	Week 1	31	PS	Antibiotic	0	0	0	0	0	0	0	0	0	0	0	0	3796318	717	22	297	0	0	0	211	0	0	0	0	0	0	0	0	0	14	0	0	88096	329	193105	186	0	2263	5539	30	0	1538	0	0	0
P10	Week 1	31	PS	Antibiotic	0	0	0	0	0	0	15	0	0	0	15	0	13656	6085	0	201	0	0	0	0	0	0	0	100	0	0	0	0	340	0	0	0	0	0	102	0	0	0	290	17	0	1690	0	0	0
P11	Week 1	27	PS	Antibiotic	0	0	0	0	0	0	0	0	0	0	0	0	2949164	456	22	207	0	0	0	0	0	0	0	0	0	10	0	68	18	0	13	0	0	0	121	0	0	0	73215	38	0	215	0	0	0
P12	Week 1	27	PS	Antibiotic	0	0	0	0	0	0	0	0	0	0	42	0	56331	478	0	432	0	0	0	0	0	0	0	25	0	51	0	316	95	12	0	0	0	0	164	0	0	0	91690	103	0	269	0	0	0
P14	Week 1	30	PS	Antibiotic	0	0	0	0	0	0	0	0	0	0	0	0	796819	3697526	19	1305	0	0	0	22	0	25	0	0	11348	0	0	12	0	22	0	0	0	81	24356	0	0	123	51	0	0	398	0	0	0
N01	Week 2	28	NPS	Control	0	0	0	0	0	996	0	0	0	0	0	0	306	224	0	26	0	0	0	1809	690	0	0	0	0	0	0	32	20406	203400	0	0	0	0	1849	407	156	1166	33306	0	0	6985	3316	0	0
N02	Week 2	30	NPS	Control	0	0	0	0	0	0	0	0	0	0	0	332	739	235	19	130	0	0	0	90	0	0	0	0	0	0	0	0	2217	677769	0	0	0	99	33364	68	0	269	1213696	183	0	4988	46	0	293
N03	Week 2	31	NPS	Control	0	0	0	0	0	0	246761	33592	469605	5012	7048	0	2352	3099954	80	225979	178	0	0	1175	0	0	0	148	0	571	32	43	0	0	0	40796	0	0	167	0	0	0	398	0	275960	361889	674	18518	0
N04	Week 2	28	NPS	Control	2513	0	0	0	0	0	16	0	0	0	0	0	311	295	0	46	0	0	0	543	0	0	0	0	16	188	0	30	0	0	0	0	5017	7064	2954299	2670	161	9725	92	0	0	10597	223	0	0
N05	Week 2	28	NPS	Control	937	0	0	0	0	0	0	0	0	0	0	401890	296	152	0	30	0	0	0	490	0	192	0	0	0	0	0	0	10	167	13	0	4877	6353	2513452	3078	199	8675	139	0	0	10880	182	0	0
N06	Week 2	28	NPS	Control	0	0	0	0	0	21	0	0	0	0	0	0	473	922	15	48	0	0	0	648	0	15	0	0	0	0	0	39	8149	53	0	0	6020	8482	3750708	3200	0	12065	45	0	0	11665	335	0	0
N07	Week 2	28	NPS	Control	0	0	0	0	0	0	0	0	0	0	0	0	197	255	17	25	0	0	0	618	0	23	0	0	73206	9405	0	5260	3658	11	0	0	6601	10142	4183392	3588	0	13769	80	0	0	14977	150	0	0
N08	Week 2	28	NPS	Control	0	0	0	0	0	0	0	0	0	0	0	0	417	401	22	67	0	0	0	607	0	21	0	0	260	350	0	32	2260	25	0	0	6657	9403	4232515	3594	0	13538	79	0	0	16278	347	0	0
N09	Week 2	30	NPS	Control	0	0	0	0	0	0	0	0	0	0	0	0	405	337	32	55	0	0	0	394	102	83	0	0	7488	92	733	10	377	490428	1705	0	19	0	326	0	0	0	478939	134	0	3921477	1022	0	0
N10	Week 2	28	NPS	Antibiotic	0	0	0	0	0	24	0	0	0	0	12	10	534	1761	0	32153	0	0	0	52	0	0	0	0	0	54	576	75	24	101116	0	0	0	0	160	0	0	44	1167866	360	0	3344753	0	0	0
N11	Week 2	29	NPS	Antibiotic	0	0	0	0	0	0	0	0	0	0	0	0	594	397	0	39	0	0	0	662	187	320	0	0	0	0	0	0	0	0	0	0	0	47	189	27	0	16	151842	0	0	7597058	0	0	0
N12	Week 2	31	NPS	Antibiotic	512	7243	0	0	0	0	16	0	0	0	2471	0	6652	3996162	1031	70993	0	18	0	6398	0	243	0	0	1088	0	1303	0	0	51	0	0	15015	221	93800	441	0	23387	97647	71	11	14361	0	0	3439
N13	Week 2	31	NPS	Antibiotic	217	535	0	0	0	0	0	0	0	0	0	0	252	282	25	42	0	2223	0	97280	11528	3064	204	0	0	19	142	20	0	16286	17	0	260225	1117	148307	3502	0	168803	294595	162	0	35698	26	0	25745
N14	Week 2	28	NPS	Antibiotic	0	0	14032	6501	5976	0	0	0	0	0	0	0	301	396	15	63	0	0	0	0	0	0	0	14	0	0	50	233	0	80480	231	0	0	0	238	0	0	0	783819	214	0	251	83	0	85104
N15	Week 2	28	NPS	Antibiotic	267	0	0	0	0	0	0	0	0	0	0	0	548	381	0	56	0	0	241	57078	0	1011	93	0	84631	0	0	29	0	10	0	41260	85	299	155183	161	161	1234	210	0	0	21202	192	0	1892
N16	Week 2	29	NPS	Antibiotic	0	0	0	0	0	14	0	0	0	0	314	0	611	17092	474257	357392	0	0	0	182	0	0	0	0	0	365	180	100	29	14	0	0	0	0	943	0	0	0	36	0	0	3550714	0	2135	0
N17	Week 2	29	NPS	Antibiotic	0	0	0	0	0	0	0	0	0	0	517	0	712	41881	229	895489	0	0	0	127	0	0	0	0	22	0	81	12	20	12	0	0	0	0	842	0	0	0	59	0	0	3218439	0	5540	0
N18	Week 2	30	NPS	Antibiotic	0	0	0	0	0	1278	0	0	0	0	0	0	409	3744291	16	1291	0	0	0	1165	25	0	0	29	19015	0	0	0	0	12	0	0	0	69	228	0	595	227	257031	58	0	8618	953	0	0
N19	Week 2	28	NPS	Control	0	0	0	0	0	0	0	0	0	0	0	0	241	173	10	42	0	0	0	55	0	0	0	0	0	0	0	0	0	78	0	0	0	0	163	0	0	0	206243	31	0	4796759	0	0	0
P01	Week 2	29	PS	Antibiotic	0	0	0	0	0	0	0	0	0	0	11	0	5662792	364	43	309	0	0	0	0	0	0	0	0	285	0	42734	0	11	12	0	0	0	0	544	0	0	0	52	0	0	304193	0	0	11
P02	Week 2	30	PS	Antibiotic	0	0	0	0	0	73	0	0	0	0	0	0	4816455	363	79	257	0	0	0	0	0	0	0	0	11365	652	0	240	19	74	105	0	0	0	203	0	0	0	957	0	0	612	0	0	0
P03	Week 2	30	PS	Antibiotic	0	0	0	0	0	0	0	0	0	0	0	0	4900253	1255	85	365	0	0	0	0	0	0	0	0	0	0	0	176	0	10	0	0	0	0	2852	0	0	0	49	0	0	185075	0	0	106
P04	Week 2	33	PS	Control	0	0	0	0	0	15	0	0	0	0	0	0	5251795	257	33	318	0	0	0	93	0	0	0	0	0	332	0	77	141	97070	0	0	266	49	8855	0	0	39	517854	121	0	302	20	0	0
P05	Week 2	30	PS	Control	0	0	0	0	0	251	0	0	16	0	0	0	5822457	408	34	373	0	0	0	0	0	0	0	0	0	12	0	96	316	55	0	0	0	0	110	0	0	0	21523	0	10	200	0	0	0
P06	Week 2	30	PS	Antibiotic	0	0	0	0	0	0	0	0	0	0	0	0	5758435	275	38	381	0	0	0	0	0	0	0	0	0	10	0	358	0	0	18	0	0	0	644	0	0	0	338	586454	0	623	0	0	0
P07	Week 2	30	PS	Antibiotic	0	0	0	0	0	0	0	0	0	0	0	0	4476971	249	16	295	0	0	0	0	0	0	0	0	0	0	0	58	0	18	0	0	0	0	128	0	0	0	189390	207	0	2291	15	0	0
P08	Week 2	31	PS	Antibiotic	0	0	0	0	0	0	0	0	0	0	0	0	3430829	270	24	169	0	0	0	0	0	0	0	0	0	4081	0	344	155	55	0	0	7995	0	618	0	0	133	645944	1648	0	1423	0	0	0
P09	Week 2	30	PS	Antibiotic	0	0	0	0	0	18	0	0	0	0	0	0	4787868	141732	87	403	0	0	0	147	0	0	0	0	59	0	0	13	46	23	0	0	3713	128	450589	0	0	185	547402	1878	0	19080	0	0	147
P10	Week 2	31	PS	Antibiotic	0	0	0	0	0	0	0	0	0	0	0	0	115253	3526411	0	1312	0	0	0	0	0	0	0	0	0	0	0	0	22	0	0	0	0	0	110	0	0	0	74996	31	0	1019742	0	0	0
P11	Week 2	27	PS	Antibiotic	0	0	0	0	0	0	0	0	0	0	13	0	818887	4652252	12	2719	0	0	0	0	0	0	0	0	0	22	0	182	46	10	81	0	0	0	123	0	0	0	7477	0	0	210	0	0	0
P12	Week 2	27	PS	Antibiotic	0	0	0	0	0	0	0	0	0	0	0	0	651849	3462206	0	1354	0	0	0	0	0	0	0	0	0	42	0	57	15	10	0	0	0	0	139	0	0	0	562965	192	0	253	0	0	0
P13	Week 2	30	PS	Control	0	0	0	0	0	13	0	0	0	0	0	0	3712241	112649	57	297	0	0	0	191	0	0	0	0	16	0	0	0	31	0	0	0	5540	167	540540	0	0	270	397423	1323	0	21974	0	0	135
P14	Week 2	30	PS	Antibiotic	0	0	0	0	0	0	0	0	0	0	24	0	335706	4287464	4935	2281	0	0	0	26524	1403	0	0	0	2051	0	3893	254	209	50520	0	0	54	26	3051	0	0	97	31966	75	0	2147	0	0	0
P15	Week 2	25	PS	Antibiotic	0	0	0	0	0	0	1872	195	598	1120	0	0	554580	2771017	30	1165	7863	297	5606	146813	464	7100	14044	0	0	24	3699	20	15	24	0	0	0	85	20126	2461	0	653	69	0	0	21584	0	0	0
N01	Week 3	28	NPS	Control	0	0	0	0	0	1054	0	0	0	0	0	15	583	206	0	39	0	0	0	1815	783	0	0	14	45944	0	0	23	545	2466	0	0	0	92	2206	437	222	1222	200856	54	0	15044	148	0	0
N02	Week 3	30	NPS	Control	0	0	0	0	0	0	0	0	0	0	0	616	377	292	21	36	0	0	0	235	0	0	0	0	0	197	0	639	787	237909	503	35366	0	29	33123	93	0	158	883436	98	0	5094	804	0	12614
N03	Week 3	31	NPS	Control	0	0	0	0	0	0	517645	13853	120930	1763	5626	0	1515	2236191	92	379818	34	0	0	587	0	0	0	6582	0	1236	63	102	0	105	81	53198	0	0	4502	0	0	0	589	328	266972	105312	3315	33055	0
N04	Week 3	28	NPS	Control	0	0	0	0	0	0	0	0	0	0	0	0	246	222	0	32	0	0	0	809	0	0	0	0	0	95	0	11	162	93970	0	0	1287	293	120740	741	1372	886	57738	28	0	9968	18944	0	0
N05	Week 3	28	NPS	Control	0	0	0	0	0	0	0	0	0	0	0	89259	325	207	0	10	0	0	0	820	0	219	0	0	0	0	0	0	15	38772	0	0	4756	3863	1422284	4110	1679	4984	19958	0	0	17350	575	0	0
N09	Week 3	30	NPS	Control	0	0	0	0	0	0	0	0	0	0	0	0	266	729	10	25	0	0	0	331	95	157	0	16	84620	734	256	64	71	542351	214	0	0	0	185	0	0	0	918346	295	0	3414352	6164	0	0
N10	Week 3	28	NPS	Antibiotic	0	0	0	0	0	16	0	0	0	0	61	12	922	9207	0	203758	0	0	0	0	0	0	0	0	120472	52	2093	24	0	124	0	0	0	0	257	0	0	50	582038	175	10	4008011	564	0	12677
N11	Week 3	29	NPS	Antibiotic	0	0	0	0	0	0	0	0	0	0	0	109	623	196659	0	2345	0	0	0	452	109	124	0	37	82277	12	56	499	0	60	0	0	21	18	1717	27	0	0	45909	0	0	4199309	0	0	0
N12	Week 3	31	NPS	Antibiotic	194	35	0	0	0	0	0	0	0	0	6561	0	1411	3006678	753	50769	0	71	0	8473	37	2442	13	0	47458	0	257	0	0	21	0	0	2222	478	309806	1535	0	76198	227397	136	0	13891	26	0	1673
N13	Week 3	31	NPS	Antibiotic	1219	174	0	0	0	0	0	0	0	0	5301	0	660	2274661	543	38757	0	6144	0	24126	94453	373	115	0	0	0	71	0	0	2487	0	0	192	590	476749	185	0	1169	271645	134	0	9397	173	0	1296
N14	Week 3	28	NPS	Antibiotic	0	0	0	0	0	12	0	0	0	0	0	0	233	232	0	33	0	0	0	0	0	0	0	12	0	0	41	91	0	207	0	0	0	0	139	0	0	0	562336	178	0	362	120	0	188177
N15	Week 3	28	NPS	Antibiotic	0	0	0	0	0	0	17	0	0	0	0	0	449	283	1240	40	0	0	531	115128	0	1783	191	0	47618	0	0	353	34	11	0	27429	28	162	54665	225	4403	546	159	0	0	69900	256	0	12372
N16	Week 3	29	NPS	Antibiotic	0	0	0	0	0	0	0	0	0	0	313	0	1087	556	1469070	2468	0	0	0	108	0	0	0	0	0	220	370	16	0	10	0	0	0	0	765	0	0	0	142124	22	0	1789545	0	10	0
N17	Week 3	29	NPS	Antibiotic	0	0	0	0	0	80	0	0	0	0	280	0	508	20874	69146	444428	0	0	0	325	0	0	0	0	0	0	46	30	0	37	0	0	0	0	1514	0	114	0	622082	94	0	2551987	0	2583	0
N18	Week 3	30	NPS	Antibiotic	0	0	0	0	0	361	0	0	0	0	0	0	454	3319773	24	1166	0	0	0	1194	43	0	0	72	22651	0	0	0	0	21	0	0	0	58	430	0	540	212	230169	63	0	6744	36641	0	67607
N19	Week 3	28	NPS	Control	0	0	0	0	0	0	0	0	0	0	0	0	231	214	10	39	0	0	0	78	0	0	0	0	0	0	0	0	0	19	0	0	0	0	200	0	0	0	717777	72	0	4786219	0	0	0
P01	Week 3	29	PS	Antibiotic	0	0	0	0	0	0	0	0	0	0	0	0	977800	1816	18	532064	0	0	0	69	0	0	0	0	1288	0	18	29	0	18	0	0	0	0	358	0	0	0	485	0	0	4602460	43	0	23
P02	Week 3	30	PS	Antibiotic	0	0	0	0	0	380	0	0	0	0	13	0	3626084	4736	44	1239760	0	0	0	0	0	0	0	0	22826	1658	0	379	77	1954	122	0	0	0	278	0	0	0	159	0	0	404	0	0	0
P03	Week 3	30	PS	Antibiotic	0	0	0	0	0	0	0	0	0	0	114	0	1666705	2212	119	956429	0	0	0	0	0	0	0	0	0	0	0	0	0	0	0	0	0	0	379	0	0	0	60	0	0	179923	0	0	1488
P04	Week 3	33	PS	Control	0	0	0	0	0	0	0	0	0	0	457	0	1239680	38786	0	2981220	0	0	0	996	0	0	0	0	0	61	0	0	34	62096	0	0	1273	285	55004	72	0	199	447030	112	0	470	16	0	0
P05	Week 3	30	PS	Control	0	0	0	0	0	183	0	0	0	0	10	0	5306826	581	27	417	0	0	0	0	0	0	0	0	0	243	0	1523	869	980	490	0	0	0	90	0	0	0	245765	71	0	258	81	0	0
P06	Week 3	30	PS	Antibiotic	0	0	0	0	0	0	0	0	0	0	24	0	1821393	1009	21	254506	0	0	0	0	0	0	0	0	1404	163	0	153	59	12	0	0	115	183	78614	61	0	251	230	21111	0	262	17	0	30
P07	Week 3	30	PS	Antibiotic	0	0	0	0	0	0	0	0	0	0	66	14	1577027	1105868	100	15381	0	0	0	0	0	0	0	281	546694	234	0	95	26	14	11659	0	0	0	149	0	0	0	577225	179537	0	7325	373	0	29
P08	Week 3	31	PS	Antibiotic	0	0	0	0	0	0	0	0	0	0	0	0	3763067	201	13	209	0	0	0	100	0	0	0	0	0	1329	0	77	184	0	0	0	100200	277	4037	394	0	2697	95180	253	0	598	115	0	0
P09	Week 3	30	PS	Antibiotic	2610	0	0	0	0	0	0	0	0	0	55	0	2628027	2098448	44009	1838	0	0	0	105	36	0	0	0	0	0	6917	12	41	99	0	0	38	72	18205	75	0	0	147800	553	0	19506	0	0	0
P10	Week 3	31	PS	Antibiotic	0	0	0	0	0	0	0	0	0	0	0	0	310695	5621204	0	3347	0	0	0	0	0	0	0	0	0	0	0	0	67	0	0	0	0	0	125	0	0	0	160144	1332	13	215428	0	0	0
P11	Week 3	27	PS	Antibiotic	0	0	0	0	0	0	0	0	0	0	0	0	487862	3614571	51	18059	0	0	0	16655	0	146	0	0	0	0	0	0	33	424	0	0	0	0	120	0	0	0	502791	135	0	342496	25	0	0
P13	Week 3	30	PS	Control	0	0	0	0	0	0	0	0	0	0	0	0	2242677	1433924	14	762	0	0	0	34	0	0	0	0	0	0	0	0	0	55	0	0	0	87	219998	113	0	67	603797	59	0	4432	0	0	0
P15	Week 3	25	PS	Antibiotic	0	0	0	0	0	0	1548	161	677	927	0	0	165259	3652383	28	1364	5914	0	0	6521	0	0	0	0	0	0	301	0	47	103	0	0	0	0	10247	508	0	0	129	0	0	8626	0	0	0
[truncated: 75 more columns]
