# Supplementary material for: Impact of early life antibiotic and probiotic treatment on gut microbiome and resistome of very-low-birth-weight preterm infants
Source: Nat Commun. 2025 Aug 14;16:7569. doi: 10.1038/s41467-025-62584-2 (PMC12354744; doi:10.1038/s41467-025-62584-2)
Supplement: Supplementary file 10 — Source data [file 41467_2025_62584_MOESM10_ESM.zip › Source_data_SuppFig6.xlsx]

## Sheet: Co-assembly-reads-stats
Sample	Cohort	AMR_gene_num	Co-assembly-size	Assembly.size	Fastq-size	Fastq	Reads	Reads_MB
N01-W1	NPS	12	7609751	7.3	4	1830367276	14644976	14.645
N01-W2	NPS	15	18577351	18	3	1203632108	9630822	9.63082
N01-W3	NPS	22	20606965	20	2.6	1324574362	10598656	10.5987
N02-W1	NPS	16	13608064	13	3.6	1605138510	12845096	12.8451
N02-W2	NPS	9	19384314	19	3.4	1430379170	11444772	11.4448
N02-W3	NPS	8	20488285	20	3.2	1548606234	12390208	12.3902
N03-W1	NPS	24	25482510	25	3	1340788258	10727554	10.7276
N03-W2	NPS	30	34344905	33	3.6	1342496958	10740274	10.7403
N03-W3	NPS	7	32419369	31	3	1628019418	13025394	13.0254
N04-W1	NPS	12	9799227	9.4	2.4	1102275520	8818618	8.81862
N04-W2	NPS	17	21077076	21	2.8	1156508258	9252836	9.25284
N04-W3	NPS	19	20745925	20	2.6	1222989002	9785714	9.78571
N05-W1	NPS	13	8283016	7.9	3.4	1566687120	12533962	12.534
N05-W2	NPS	8	17990311	18	2.8	1280957836	10248314	10.2483
N05-W3	NPS	12	20813184	20	2.8	1280512852	10245302	10.2453
N06-W1	NPS	13	7968087	7.6	3.2	1410470166	11284166	11.2842
N06-W2	NPS	17	12621174	13	2.8	1261526142	10092610	10.0926
N07-W1	NPS	7	7724846	7.4	2.6	1151234658	9210118	9.21012
N07-W2	NPS	8	12856300	13	2.8	1261120656	10089254	10.0893
N08-W1	NPS	10	10359068	9.9	3	1314350942	10515214	10.5152
N08-W2	NPS	10	10080302	9.7	3	1340427380	10723712	10.7237
N09-W2	NPS	20	19045231	19	3	1284833574	10280072	10.2801
N09-W3	NPS	21	21220155	21	2.8	1360500448	10886588	10.8866
N10-W1	NPS	14	7980317	7.7	3.2	1458552014	11672900	11.6729
N10-W2	NPS	8	14317636	14	3	1195301876	9563964	9.56396
N10-W3	NPS	21	21347968	21	2.6	1348130036	10786574	10.7866
N11-W1	NPS	17	8340056	8	3.4	1566200922	12531294	12.5313
N11-W2	NPS	18	8331044	8	2.6	1941549060	15540116	15.5401
N11-W3	NPS	18	13193701	13	4.2	1144159298	9154458	9.15446
N12-W1	NPS	13	12529123	12	3	1342707548	10742390	10.7424
N12-W2	NPS	11	23225516	23	3.2	1333598710	10669436	10.6694
N12-W3	NPS	21	39572679	38	3	1455355446	11643636	11.6436
N13-W1	NPS	9	15471737	15	2.6	1179573908	9437198	9.4372
N13-W2	NPS	17	33626040	33	2.6	1295029938	10361370	10.3614
N13-W3	NPS	14	32882208	32	2.8	1213689788	9710208	9.71021
N14-W1	NPS	19	10364514	9.9	3.4	1531522342	12256572	12.2566
N14-W2	NPS	18	22164494	22	0.6	1379053886	11036336	11.0363
N14-W3	NPS	15	10146706	9.7	3	271650464	2173844	2.17384
N15-W1	NPS	7	10428659	10	2.6	1207255078	9658980	9.65898
N15-W2	NPS	9	18247396	18	3	1230940886	9848626	9.84863
N15-W3	NPS	11	21726233	21	2.8	1326590930	10613786	10.6138
N16-W1	NPS	15	30925188	30	3.2	1461570884	11695050	11.6951
N16-W2	NPS	14	13614643	13	2.6	1213457614	9708360	9.70836
N16-W3	NPS	23	20409507	20	2.6	1176461456	9412738	9.41274
N17-W1	NPS	16	17315401	17	3.2	1406936892	11258372	11.2584
N17-W2	NPS	16	14759083	15	3	1144201792	9154310	9.15431
N17-W3	NPS	17	18434394	18	2.6	1393253750	11147996	11.148
N18-W1	NPS	10	11063359	11	2.4	1100752920	8806652	8.80665
N18-W2	NPS	9	18605674	18	2.8	1301645902	10414246	10.4142
N18-W3	NPS	9	22342830	22	2.8	1264269476	10115120	10.1151
N19-W1	NPS	17	8213574	7.9	2.8	1299784410	10399770	10.3998
N19-W2	NPS	17	8215034	7.9	3	1254796554	10039458	10.0395
N19-W3	NPS	17	8229274	7.9	2.8	1384301376	11076144	11.0761
P01-W2	PS	18	14066815	14	3.8	1700513724	13610356	13.6104
P01-W3	PS	12	12433688	12	3.4	1588352030	12714354	12.7144
P02-W1	PS	11	5536821	5.3	2.8	1240518628	9924986	9.92499
P02-W2	PS	8	4997375	4.8	3	1320828554	10567350	10.5673
P02-W3	PS	11	7780244	7.5	3	1331046760	10648952	10.649
P03-W1	PS	3	7550813	7.3	3.2	1462680712	11704790	11.7048
P03-W2	PS	3	7419412	7.1	2.8	1276908520	10227924	10.2279
P03-W3	PS	3	8997480	8.6	1.54	705422470	5649660	5.64966
P04-W1	PS	11	7579028	7.3	3.8	1709456160	13678630	13.6786
P04-W2	PS	9	12647161	13	3.4	1585587710	12699392	12.6994
P04-W3	PS	11	18689202	18	3	1371833974	10978206	10.9782
P05-W1	PS	7	9021616	8.7	3	1329505838	10636864	10.6369
P05-W2	PS	5	5465262	5.3	3.4	1513394104	12117550	12.1175
P05-W3	PS	13	13354168	13	3.4	1517753698	12148086	12.1481
P06-W1	PS	9	12144206	12	3.2	1408577850	11270202	11.2702
P06-W2	PS	7	9809614	9.4	3.6	1652566548	13230786	13.2308
P06-W3	PS	1	8421591	8.1	1.34	611524290	4898998	4.899
P07-W1	PS	13	25284876	25	3.2	1465187942	11723790	11.7238
P07-W2	PS	10	13237871	13	2.8	1297579592	10383658	10.3837
P07-W3	PS	17	26711938	26	3.2	1438259674	11508916	11.5089
P08-W1	PS	13	16133759	16	2.6	1135899004	9087822	9.08782
P08-W2	PS	14	10028145	9.6	2.4	1106220666	8850640	8.85064
P08-W3	PS	13	12277256	12	2.4	1031343180	8251200	8.2512
P09-W2	PS	9	15104570	15	3.4	1527051816	12217150	12.2172
P09-W3	PS	9	28887906	28	3.2	1450609798	11606346	11.6063
P10-W1	PS	9	2557463	2.5	4.2	1877851982	15029834	15.0298
P10-W2	PS	7	12350361	12	2.6	1193852416	9553340	9.55334
P10-W3	PS	4	9853988	9.4	3.6	1664657984	13330660	13.3307
P11-W1	PS	15	10467696	10	2.6	1213775394	9712314	9.71231
P11-W2	PS	12	7397560	7.1	3.2	1413536374	11314894	11.3149
P11-W3	PS	17	15201349	15	2.8	1269741448	10159458	10.1595
P12-W1	PS	13	10038236	9.6	4.2	1949712104	15604346	15.6043
P12-W2	PS	10	8378268	8	2.6	1180262124	9442650	9.44265
P13-W2	PS	10	18151124	18	2.8	1252074702	10017212	10.0172
P13-W3	PS	12	15298811	15	2.6	1155828816	9247264	9.24726
P14-W1	PS	5	5126058	4.9	2.6	1151929974	9215856	9.21586
P14-W2	PS	1	10620926	11	2.8	1221278684	9774992	9.77499
P15-W2	PS	18	34648297	34	3	1377918170	11024038	11.024
P15-W3	PS	12	17819699	17	2.8	1267016220	10136600	10.1366

## Sheet: Genome-contigs-no.
Genome	Contigs	Genus	Species	Cohort	Genome
N01-W1-M1	15	Staphylococcus	Staphylococcus lugdunensis	NPS	MAG
N01-W1-M2	39	Staphylococcus	Staphylococcus hominis	NPS	MAG
N01-W1-M3	43	Staphylococcus	Staphylococcus epidermidis	NPS	MAG
N01-W2-M1	175	Staphylococcus	Staphylococcus lugdunensis	NPS	MAG
N01-W2-M2	109	Cutibacterium	Cutibacterium avidum	NPS	MAG
N01-W2-M3	85	Staphylococcus	Staphylococcus epidermidis	NPS	MAG
N01-W2-M4	84	Klebsiella	Klebsiella michiganensis	NPS	MAG
N01-W3-M1	38	Enterococcus	Enterococcus faecalis	NPS	MAG
N01-W3-M2	49	Staphylococcus	Staphylococcus epidermidis	NPS	MAG
N01-W3-M3	106	Klebsiella	Klebsiella michiganensis	NPS	MAG
N02-W1-M1	26	Staphylococcus	Staphylococcus warneri	NPS	MAG
N02-W1-M2	43	Streptococcus	Streptococcus anginosus	NPS	MAG
N02-W2-M1	38	Enterococcus	Enterococcus faecalis	NPS	MAG
N02-W2-M2	559	Staphylococcus	Staphylococcus epidermidis	NPS	MAG
N02-W2-M3	30	Cutibacterium	Cutibacterium avidum	NPS	MAG
N02-W3-M1	21	Cutibacterium	Cutibacterium avidum	NPS	MAG
N02-W3-M2	725	Klebsiella	Klebsiella grimontii	NPS	MAG
N02-W3-M3	44	Enterococcus	Enterococcus faecalis	NPS	MAG
N02-W3-M4	15	Veillonella	Veillonella parvula	NPS	MAG
N03-W1-M1	44	Erysipelatoclostridium	Erysipelatoclostridium ramosum	NPS	MAG
N03-W1-M2	39	Staphylococcus	Staphylococcus epidermidis	NPS	MAG
N03-W1-M3	502	Escherichia	Escherichia flexneri	NPS	MAG
N03-W1-M4	29	Bifidobacterium	Bifidobacterium breve	NPS	MAG
N03-W1-M6	73	Phocaeicola	Phocaeicola vulgatus	NPS	MAG
N03-W2-M1	108	Bifidobacterium	Bifidobacterium longum	NPS	MAG
N03-W2-M2	42	Erysipelatoclostridium	Erysipelatoclostridium ramosum	NPS	MAG
N03-W2-M3	40	Staphylococcus	Staphylococcus epidermidis	NPS	MAG
N03-W2-M4	30	Bifidobacterium	Bifidobacterium breve	NPS	MAG
N03-W2-M5	83	Escherichia	Escherichia flexneri	NPS	MAG
N03-W2-M6	158	Bacteroides	Bacteroides fragilis	NPS	MAG
N03-W2-M7	345	Phocaeicola	Phocaeicola vulgatus	NPS	MAG
N03-W3-M1	221	Bacteroides	Bacteroides uniformis	NPS	MAG
N03-W3-M2	37	Bacteroides	Bacteroides fragilis	NPS	MAG
N03-W3-M3	106	Bifidobacterium	Bifidobacterium breve	NPS	MAG
N03-W3-M4	65	Klebsiella	Klebsiella michiganensis	NPS	MAG
N03-W3-M5	156	Bifidobacterium	Bifidobacterium longum	NPS	MAG
N03-W3-M6	41	Erysipelatoclostridium	Erysipelatoclostridium ramosum	NPS	MAG
N04-W1-M1	308	Staphylococcus	Staphylococcus haemolyticus	NPS	MAG
N04-W1-M2	40	Staphylococcus	Staphylococcus epidermidis	NPS	MAG
N04-W1-M3	39	Enterobacter	Enterobacter hormaechei	NPS	MAG
N04-W2-M1	44	Enterobacter	Enterobacter hormaechei	NPS	MAG
N04-W2-M2	104	Klebsiella	Klebsiella grimontii	NPS	MAG
N04-W2-M3	25	Streptococcus	Streptococcus anginosus	NPS	MAG
N04-W2-M4	35	Veillonella	Veillonella rogosae	NPS	MAG
N04-W3-M1	89	Klebsiella	Klebsiella grimontii	NPS	MAG
N04-W3-M2	108	Staphylococcus	Staphylococcus aureus	NPS	MAG
N04-W3-M3	40	Streptococcus	Streptococcus anginosus	NPS	MAG
N04-W3-M4	71	Cutibacterium	Cutibacterium avidum	NPS	MAG
N05-W1-M1	57	Staphylococcus	Staphylococcus epidermidis	NPS	MAG
N05-W1-M2	45	Enterobacter	Enterobacter hormaechei	NPS	MAG
N05-W2-M1	193	Klebsiella	Klebsiella grimontii	NPS	MAG
N05-W2-M2	77	Enterobacter	Enterobacter hormaechei	NPS	MAG
N05-W2-M3	36	Streptococcus	Streptococcus anginosus	NPS	MAG
N05-W2-M4	18	Bifidobacterium	Bifidobacterium animalis	NPS	MAG
N05-W2-M5	10	Veillonella	Veillonella parvula	NPS	MAG
N05-W3-M1	375	Veillonella	Veillonella parvula	NPS	MAG
N05-W3-M2	65	Streptococcus	Streptococcus anginosus	NPS	MAG
N05-W3-M3	37	Bifidobacterium	Bifidobacterium animalis	NPS	MAG
N05-W3-M6	60	Enterobacter	Enterobacter hormaechei	NPS	MAG
N06-W1-M2	48	Enterobacter	Enterobacter hormaechei	NPS	MAG
N06-W2-M1	94	Staphylococcus	Staphylococcus aureus	NPS	MAG
N06-W2-M2	48	Staphylococcus	Staphylococcus epidermidis	NPS	MAG
N06-W2-M3	42	Enterobacter	Enterobacter hormaechei	NPS	MAG
N06-W2-M4	21	Veillonella	Veillonella parvula	NPS	MAG
N07-W1-M1	49	Staphylococcus	Staphylococcus epidermidis	NPS	MAG
N07-W1-M2	41	Enterobacter	Enterobacter hormaechei	NPS	MAG
N07-W2-M1	639	Clostridium	Clostridium perfringens	NPS	MAG
N07-W2-M2	84	Staphylococcus	Staphylococcus epidermidis	NPS	MAG
N07-W2-M3	42	Enterobacter	Enterobacter hormaechei	NPS	MAG
N07-W2-M4	14	Veillonella	Veillonella parvula	NPS	MAG
N08-W1-M1	307	Staphylococcus	Staphylococcus epidermidis	NPS	MAG
N08-W1-M2	57	Veillonella	Veillonella parvula	NPS	MAG
N08-W1-M3	50	Enterobacter	Enterobacter hormaechei	NPS	MAG
N08-W2-M1	12	Veillonella	Veillonella parvula	NPS	MAG
N08-W2-M2	104	Staphylococcus	Staphylococcus epidermidis	NPS	MAG
N08-W2-M3	43	Enterobacter	Enterobacter hormaechei	NPS	MAG
N09-W2-M1	27	Enterococcus	Enterococcus faecalis	NPS	MAG
N09-W2-M2	762	Klebsiella	Klebsiella pneumoniae	NPS	MAG
N09-W2-M3	61	Escherichia	Escherichia coli	NPS	MAG
N09-W2-M5	80	Peptoniphilus	Peptoniphilus lacydonensis	NPS	MAG
N09-W3-M1	63	Escherichia	Escherichia coli	NPS	MAG
N09-W3-M2	37	Peptoniphilus	Peptoniphilus lacydonensis	NPS	MAG
N09-W3-M3	603	Clostridium	Clostridium perfringens	NPS	MAG
N09-W3-M4	24	Cutibacterium	Cutibacterium avidum	NPS	MAG
N09-W3-M5	27	Enterococcus	Enterococcus faecalis	NPS	MAG
N10-W1-M1	116	Staphylococcus	Staphylococcus haemolyticus	NPS	MAG
N10-W1-M2	258	Staphylococcus	Staphylococcus epidermidis	NPS	MAG
N10-W1-M3	21	Enterococcus	Enterococcus faecalis	NPS	MAG
N10-W2-M1	25	Enterococcus	Enterococcus faecalis	NPS	MAG
N10-W2-M2	73	Cutibacterium	Cutibacterium avidum	NPS	MAG
N10-W2-M3	198	Veillonella	Veillonella atypica	NPS	MAG
N10-W2-M4	55	Escherichia	Escherichia coli	NPS	MAG
N10-W3-M1	27	Veillonella	Veillonella atypica	NPS	MAG
N10-W3-M3	292	Clostridium	Clostridium perfringens	NPS	MAG
N10-W3-M4	63	Escherichia	Escherichia coli	NPS	MAG
N10-W3-M5	27	Bifidobacterium	Bifidobacterium longum	NPS	MAG
N10-W3-M6	24	Enterococcus	Enterococcus faecalis	NPS	MAG
N10-W3-M7	50	Staphylococcus	Staphylococcus epidermidis	NPS	MAG
N11-W1-M1	132	Escherichia	Escherichia coli	NPS	MAG
N11-W1-M2	166	Enterococcus	Enterococcus faecalis	NPS	MAG
N11-W2-M1	39	Enterococcus	Enterococcus faecalis	NPS	MAG
N11-W2-M2	136	Escherichia	Escherichia coli	NPS	MAG
N11-W3-M1	54	Escherichia	Escherichia coli	NPS	MAG
N11-W3-M2	501	Clostridium	Clostridium perfringens	NPS	MAG
N11-W3-M3	14	Bifidobacterium	Bifidobacterium breve	NPS	MAG
N12-W1-M1	35	Klebsiella	Klebsiella grimontii	NPS	MAG
N12-W1-M2	175	Klebsiella	Klebsiella pneumoniae	NPS	MAG
N12-W2-M1	219	Enterococcus	Enterococcus faecalis	NPS	MAG
N12-W2-M2	82	Bifidobacterium	Bifidobacterium breve	NPS	MAG
N12-W3-M1	335	Staphylococcus	Staphylococcus epidermidis	NPS	MAG
N12-W3-M2	80	Veillonella	Veillonella parvula	NPS	MAG
N12-W3-M3	18	Bifidobacterium	Bifidobacterium breve	NPS	MAG
N12-W3-M4	95	Veillonella	Veillonella dispar	NPS	MAG
N12-W3-M5	45	Enterococcus	Enterococcus faecalis	NPS	MAG
N13-W1-M2	41	Klebsiella	Klebsiella grimontii	NPS	MAG
N13-W1-M3	50	Enterobacter	Enterobacter cloacae	NPS	MAG
N13-W2-M1	53	Enterococcus	Enterococcus faecalis	NPS	MAG
N13-W2-M2	418	Veillonella	Unknown	NPS	MAG
N13-W3-M1	84	Enterobacter	Enterobacter hormaechei	NPS	MAG
N13-W3-M2	94	Veillonella	Unknown	NPS	MAG
N13-W3-M3	124	Veillonella	Veillonella dispar	NPS	MAG
N13-W3-M4	14	Bifidobacterium	Bifidobacterium breve	NPS	MAG
N13-W3-M6	42	Enterococcus	Enterococcus faecalis	NPS	MAG
N14-W1-M1	28	Staphylococcus	Staphylococcus epidermidis	NPS	MAG
N14-W1-M2	53	Streptococcus	Streptococcus anginosus	NPS	MAG
N14-W1-M3	29	Enterococcus	Enterococcus faecalis	NPS	MAG
N14-W1-M4	59	Staphylococcus	Staphylococcus haemolyticus	NPS	MAG
N14-W2-M1	47	Haemophilus	Haemophilus parainfluenzae	NPS	MAG
N14-W2-M2	18	Streptococcus	Streptococcus urinalis	NPS	MAG
N14-W2-M4	28	Enterococcus	Enterococcus faecalis	NPS	MAG
N14-W2-M5	83	Staphylococcus	Staphylococcus haemolyticus	NPS	MAG
N14-W2-M6	10	Veillonella	Veillonella parvula	NPS	MAG
N14-W2-M7	75	Streptococcus	Streptococcus anginosus	NPS	MAG
N14-W2-M8	19	Negativicoccus	Negativicoccus succinicivorans	NPS	MAG
N14-W2-M9	19	Actinomyces	Actinomyces urogenitalis	NPS	MAG
N14-W3-M1	118	Streptococcus	Streptococcus urinalis	NPS	MAG
N14-W3-M2	29	Haemophilus	Haemophilus parainfluenzae	NPS	MAG
N14-W3-M3	31	Enterococcus	Enterococcus faecalis	NPS	MAG
N14-W3-M4	12	Veillonella	Veillonella parvula	NPS	MAG
N15-W1-M1	86	Enterobacter	Enterobacter hormaechei	NPS	MAG
N15-W1-M2	77	Klebsiella	Klebsiella pneumoniae	NPS	MAG
N15-W2-M1	314	Enterobacter	Enterobacter hormaechei	NPS	MAG
N15-W2-M2	73	Klebsiella	Klebsiella pneumoniae	NPS	MAG
N15-W2-M3	725	Clostridium	Clostridium perfringens	NPS	MAG
N15-W3-M1	89	Klebsiella	Klebsiella pneumoniae	NPS	MAG
N15-W3-M2	92	Raoultella	Raoultella ornithinolytica	NPS	MAG
N16-W1-M1	54	Streptococcus	Streptococcus parasanguinis	NPS	MAG
N16-W1-M2	34	Bifidobacterium	Bifidobacterium longum	NPS	MAG
N16-W1-M3	16	Veillonella	Veillonella parvula	NPS	MAG
N16-W1-M4	10	Lactobacillus	Lactobacillus gasseri	NPS	MAG
N16-W1-M5	11	Haemophilus	Haemophilus parainfluenzae	NPS	MAG
N16-W1-M6	37	Staphylococcus	Staphylococcus epidermidis	NPS	MAG
N16-W2-M1	38	Veillonella	Veillonella atypica	NPS	MAG
N16-W2-M2	94	Escherichia	Escherichia coli	NPS	MAG
N16-W3-M1	68	Klebsiella	Klebsiella pneumoniae	NPS	MAG
N16-W3-M2	89	Escherichia	Escherichia coli	NPS	MAG
N16-W3-M3	23	Bifidobacterium	Bifidobacterium dentium	NPS	MAG
N16-W3-M4	47	Streptococcus	Streptococcus vestibularis	NPS	MAG
N16-W3-M5	35	Enterococcus	Enterococcus faecalis	NPS	MAG
N17-W1-M2	50	Veillonella	Veillonella atypica	NPS	MAG
N17-W1-M3	79	Staphylococcus	Staphylococcus haemolyticus	NPS	MAG
N17-W1-M4	28	Streptococcus	Unknown	NPS	MAG
N17-W1-M5	45	Staphylococcus	Staphylococcus epidermidis	NPS	MAG
N17-W2-M1	156	Veillonella	Veillonella atypica	NPS	MAG
N17-W2-M2	60	Escherichia	Escherichia coli	NPS	MAG
N17-W2-M3	35	Bifidobacterium	Bifidobacterium longum	NPS	MAG
N17-W3-M2	86	Escherichia	Escherichia coli	NPS	MAG
N17-W3-M3	37	Bifidobacterium	Bifidobacterium longum	NPS	MAG
N17-W3-M4	71	Streptococcus	Streptococcus vestibularis	NPS	MAG
N17-W3-M5	388	Lactobacillus	Lactobacillus kalixensis	NPS	MAG
N17-W3-M6	17	Enterococcus	Enterococcus faecalis	NPS	MAG
N18-W1-M1	30	Raoultella	Raoultella terrigena	NPS	MAG
N18-W2-M1	41	Staphylococcus	Staphylococcus epidermidis	NPS	MAG
N18-W2-M2	32	Raoultella	Raoultella terrigena	NPS	MAG
N18-W2-M3	28	Enterococcus	Enterococcus faecalis	NPS	MAG
N18-W2-M4	18	Bifidobacterium	Bifidobacterium breve	NPS	MAG
N18-W2-M5	34	Veillonella	Veillonella atypica	NPS	MAG
N18-W2-M6	120	Streptococcus	Streptococcus anginosus	NPS	MAG
N18-W3-M1	28	Enterococcus	Enterococcus faecalis	NPS	MAG
N18-W3-M2	58	Veillonella	Veillonella atypica	NPS	MAG
N18-W3-M3	59	Staphylococcus	Staphylococcus epidermidis	NPS	MAG
N18-W3-M4	233	Finegoldia	Unknown	NPS	MAG
N18-W3-M5	20	Bifidobacterium	Bifidobacterium breve	NPS	MAG
N18-W3-M6	39	Raoultella	Raoultella terrigena	NPS	MAG
N18-W3-M7	34	Streptococcus	Streptococcus anginosus	NPS	MAG
N18-W3-M8	74	Haemophilus	Unknown	NPS	MAG
N19-W1-M1	19	Enterococcus	Enterococcus faecalis	NPS	MAG
N19-W1-M2	83	Escherichia	Escherichia coli	NPS	MAG
N19-W2-M1	23	Enterococcus	Enterococcus faecalis	NPS	MAG
N19-W2-M2	35	Escherichia	Escherichia coli	NPS	MAG
N19-W3-M1	20	Enterococcus	Enterococcus faecalis	NPS	MAG
N19-W3-M2	34	Escherichia	Escherichia coli	NPS	MAG
P01-W2-M1	16	Bifidobacterium	Bifidobacterium bifidum	PS	MAG
P01-W2-M2	77	Staphylococcus	Staphylococcus epidermidis	PS	MAG
P01-W2-M3	14	Ligilactobacillus	Ligilactobacillus animalis	PS	MAG
P01-W2-M4	91	Escherichia	Escherichia flexneri	PS	MAG
P01-W3-M1	14	Ligilactobacillus	Ligilactobacillus animalis	PS	MAG
P01-W3-M2	29	Bifidobacterium	Bifidobacterium longum	PS	MAG
P01-W3-M3	25	Escherichia	Escherichia flexneri	PS	MAG
P01-W3-M4	17	Bifidobacterium	Bifidobacterium bifidum	PS	MAG
P02-W1-M1	63	Staphylococcus	Staphylococcus epidermidis	PS	MAG
P02-W1-M2	17	Bifidobacterium	Bifidobacterium bifidum	PS	MAG
P02-W2-M1	20	Bifidobacterium	Bifidobacterium bifidum	PS	MAG
P02-W2-M2	59	Staphylococcus	Staphylococcus epidermidis	PS	MAG
P02-W3-M1	78	Staphylococcus	Staphylococcus epidermidis	PS	MAG
P02-W3-M2	19	Bifidobacterium	Bifidobacterium longum	PS	MAG
P02-W3-M3	25	Bifidobacterium	Bifidobacterium bifidum	PS	MAG
P03-W1-M1	120	Escherichia	Escherichia coli	PS	MAG
P03-W1-M2	13	Bifidobacterium	Bifidobacterium bifidum	PS	MAG
P03-W2-M1	16	Bifidobacterium	Bifidobacterium bifidum	PS	MAG
P03-W2-M2	579	Escherichia	Escherichia coli	PS	MAG
P03-W3-M2	23	Bifidobacterium	Bifidobacterium longum	PS	MAG
P04-W1-M1	37	Staphylococcus	Staphylococcus epidermidis	PS	MAG
P04-W1-M2	24	Lactobacillus	Lactobacillus acidophilus	PS	MAG
P04-W1-M3	25	Enterococcus	Enterococcus faecalis	PS	MAG
P04-W2-M1	213	Cutibacterium	Cutibacterium avidum	PS	MAG
P04-W2-M2	16	Bifidobacterium	Bifidobacterium bifidum	PS	MAG
P04-W2-M3	35	Streptococcus	Streptococcus salivarius	PS	MAG
P04-W2-M4	21	Streptococcus	Streptococcus agalactiae	PS	MAG
P04-W2-M5	33	Enterococcus	Enterococcus faecalis	PS	MAG
P04-W3-M1	19	Streptococcus	Streptococcus agalactiae	PS	MAG
P04-W3-M2	27	Bifidobacterium	Bifidobacterium longum	PS	MAG
P04-W3-M3	35	Enterococcus	Enterococcus faecalis	PS	MAG
P04-W3-M4	35	Streptococcus	Streptococcus salivarius	PS	MAG
P04-W3-M5	22	Bifidobacterium	Bifidobacterium bifidum	PS	MAG
P05-W1-M1	39	Staphylococcus	Staphylococcus epidermidis	PS	MAG
P05-W1-M2	109	Bifidobacterium	Bifidobacterium bifidum	PS	MAG
P05-W1-M3	23	Granulicatella	Unknown	PS	MAG
P05-W1-M4	338	Streptococcus	Unknown	PS	MAG
P05-W2-M1	82	Staphylococcus	Staphylococcus epidermidis	PS	MAG
P05-W2-M2	16	Bifidobacterium	Bifidobacterium bifidum	PS	MAG
P05-W3-M1	80	Enterococcus	Enterococcus faecalis	PS	MAG
P05-W3-M2	16	Bifidobacterium	Bifidobacterium bifidum	PS	MAG
P05-W3-M3	65	Staphylococcus	Staphylococcus epidermidis	PS	MAG
P05-W3-M4	56	Lacticaseibacillus	Lacticaseibacillus rhamnosus	PS	MAG
P05-W3-M5	166	Lactobacillus	Lactobacillus acidophilus	PS	MAG
P06-W1-M1	21	Lactobacillus	Lactobacillus acidophilus	PS	MAG
P06-W1-M2	16	Bifidobacterium	Bifidobacterium bifidum	PS	MAG
P06-W1-M3	29	Staphylococcus	Staphylococcus warneri	PS	MAG
P06-W2-M1	50	Enterococcus	Enterococcus lactis	PS	MAG
P06-W2-M3	18	Bifidobacterium	Bifidobacterium bifidum	PS	MAG
P06-W3-M1	20	Bifidobacterium	Bifidobacterium bifidum	PS	MAG
P06-W3-M2	33	Bifidobacterium	Bifidobacterium longum	PS	MAG
P07-W1-M2	17	Bifidobacterium	Bifidobacterium bifidum	PS	MAG
P07-W1-M3	22	Lactobacillus	Lactobacillus acidophilus	PS	MAG
P07-W2-M1	43	Enterococcus	Enterococcus faecalis	PS	MAG
P07-W2-M2	34	Klebsiella	Klebsiella aerogenes	PS	MAG
P07-W2-M3	16	Bifidobacterium	Bifidobacterium bifidum	PS	MAG
P07-W3-M1	37	Clostridium	Clostridium perfringens	PS	MAG
P07-W3-M2	12	Bifidobacterium	Bifidobacterium breve	PS	MAG
P07-W3-M3	625	Clostridium	Clostridium paraputrificum	PS	MAG
P07-W3-M4	49	Enterococcus	Enterococcus faecalis	PS	MAG
P07-W3-M5	31	Bifidobacterium	Bifidobacterium bifidum	PS	MAG
P07-W3-M6	33	Klebsiella	Klebsiella aerogenes	PS	MAG
P07-W3-M7	128	Staphylococcus	Staphylococcus haemolyticus	PS	MAG
P07-W3-M8	113	Enterococcus	Enterococcus faecium	PS	MAG
P08-W1-M1	237	Staphylococcus	Staphylococcus haemolyticus	PS	MAG
P08-W1-M2	43	Staphylococcus	Staphylococcus epidermidis	PS	MAG
P08-W1-M3	16	Bifidobacterium	Bifidobacterium bifidum	PS	MAG
P08-W2-M1	36	Staphylococcus	Staphylococcus epidermidis	PS	MAG
P08-W2-M3	32	Enterococcus	Enterococcus faecalis	PS	MAG
P08-W2-M4	16	Bifidobacterium	Bifidobacterium bifidum	PS	MAG
P08-W3-M2	52	Staphylococcus	Staphylococcus epidermidis	PS	MAG
P08-W3-M3	16	Bifidobacterium	Bifidobacterium bifidum	PS	MAG
P08-W3-M4	281	Enterococcus	Enterococcus faecalis	PS	MAG
P09-W2-M1	48	Enterobacter	Enterobacter hormaechei	PS	MAG
P09-W2-M2	46	Bifidobacterium	Bifidobacterium breve	PS	MAG
P09-W2-M3	91	Enterococcus	Enterococcus faecalis	PS	MAG
P09-W2-M4	15	Bifidobacterium	Bifidobacterium bifidum	PS	MAG
P09-W3-M1	374	Klebsiella	Klebsiella grimontii	PS	MAG
P09-W3-M2	30	Serratia	Serratia marcescens	PS	MAG
P09-W3-M3	28	Bifidobacterium	Bifidobacterium bifidum	PS	MAG
P09-W3-M4	33	Bifidobacterium	Bifidobacterium breve	PS	MAG
P09-W3-M5	307	Limosilactobacillus	Limosilactobacillus fermentum	PS	MAG
P09-W3-M6	93	Enterococcus	Enterococcus faecalis	PS	MAG
P10-W1-M1	61	Staphylococcus	Staphylococcus haemolyticus	PS	MAG
P10-W2-M1	760	Enterococcus	Enterococcus faecalis	PS	MAG
P10-W2-M2	44	Bifidobacterium	Bifidobacterium bifidum	PS	MAG
P10-W2-M3	44	Escherichia	Escherichia coli	PS	MAG
P10-W2-M4	8	Bifidobacterium	Bifidobacterium breve	PS	MAG
P10-W3-M1	349	Escherichia	Escherichia coli	PS	MAG
P10-W3-M2	12	Bifidobacterium	Bifidobacterium breve	PS	MAG
P10-W3-M3	25	Bifidobacterium	Bifidobacterium bifidum	PS	MAG
P11-W1-M1	32	Staphylococcus	Staphylococcus epidermidis	PS	MAG
P11-W1-M2	96	Staphylococcus	Staphylococcus haemolyticus	PS	MAG
P11-W1-M3	17	Bifidobacterium	Bifidobacterium bifidum	PS	MAG
P11-W1-M4	705	Enterococcus	Enterococcus faecalis	PS	MAG
P11-W2-M1	14	Bifidobacterium	Bifidobacterium breve	PS	MAG
P11-W2-M3	27	Bifidobacterium	Bifidobacterium bifidum	PS	MAG
P11-W3-M1	33	Escherichia	Escherichia coli	PS	MAG
P11-W3-M2	19	Bifidobacterium	Bifidobacterium breve	PS	MAG
P11-W3-M3	34	Bifidobacterium	Bifidobacterium bifidum	PS	MAG
P11-W3-M4	68	Enterococcus	Enterococcus faecalis	PS	MAG
P11-W3-M5	430	Staphylococcus	Staphylococcus epidermidis	PS	MAG
P12-W1-M1	322	Enterococcus	Enterococcus faecalis	PS	MAG
P12-W1-M2	59	Staphylococcus	Staphylococcus haemolyticus	PS	MAG
P12-W1-M3	40	Staphylococcus	Staphylococcus epidermidis	PS	MAG
P12-W1-M4	508	Bifidobacterium	Bifidobacterium bifidum	PS	MAG
P12-W2-M1	53	Enterococcus	Enterococcus faecalis	PS	MAG
P12-W2-M2	19	Bifidobacterium	Bifidobacterium breve	PS	MAG
P12-W2-M3	29	Bifidobacterium	Bifidobacterium bifidum	PS	MAG
P13-W2-M1	45	Enterobacter	Enterobacter hormaechei	PS	MAG
P13-W2-M2	16	Bifidobacterium	Bifidobacterium bifidum	PS	MAG
P13-W2-M3	57	Bifidobacterium	Bifidobacterium breve	PS	MAG
P13-W2-M5	60	Enterococcus	Enterococcus faecalis	PS	MAG
P13-W2-M6	363	Limosilactobacillus	Limosilactobacillus fermentum	PS	MAG
P13-W3-M1	19	Bifidobacterium	Bifidobacterium breve	PS	MAG
P13-W3-M2	36	Enterococcus	Enterococcus faecalis	PS	MAG
P13-W3-M3	35	Bifidobacterium	Bifidobacterium bifidum	PS	MAG
P13-W3-M4	101	Enterobacter	Enterobacter hormaechei	PS	MAG
P14-W1-M1	22	Bifidobacterium	Bifidobacterium breve	PS	MAG
P14-W1-M2	27	Bifidobacterium	Bifidobacterium bifidum	PS	MAG
P14-W2-M1	24	Bifidobacterium	Bifidobacterium bifidum	PS	MAG
P15-W2-M1	94	Parabacteroides	Parabacteroides distasonis	PS	MAG
P15-W2-M3	21	Bifidobacterium	Bifidobacterium breve	PS	MAG
P15-W2-M4	31	Bifidobacterium	Bifidobacterium bifidum	PS	MAG
P15-W2-M5	59	Citrobacter	Citrobacter murliniae	PS	MAG
P15-W2-M6	305	Klebsiella	Klebsiella grimontii	PS	MAG
P15-W3-M2	54	Klebsiella	Klebsiella pneumoniae	PS	MAG
P15-W3-M3	28	Bifidobacterium	Bifidobacterium bifidum	PS	MAG
P15-W3-M4	8	Bifidobacterium	Bifidobacterium breve	PS	MAG
P15-W3-M5	119	Parabacteroides	Parabacteroides distasonis	PS	MAG
N03-W1-G1	42	Enterococcus	Enterococcus faecalis	NPS	Isolate
N03-W1-G2	121	Escherichia	Escherichia flexneri	NPS	Isolate
N03-W1-G3	121	Escherichia	Escherichia flexneri	NPS	Isolate
N03-W1-G4	141	Bifidobacterium	Bifidobacterium longum	NPS	Isolate
N03-W1-G5	121	Escherichia	Escherichia flexneri	NPS	Isolate
N03-W1-G6	28	Bifidobacterium	Bifidobacterium breve	NPS	Isolate
N03-W3-G1	93	Klebsiella	Klebsiella michiganensis	NPS	Isolate
N03-W3-G2	88	Klebsiella	Klebsiella michiganensis	NPS	Isolate
N03-W3-G3	88	Klebsiella	Klebsiella michiganensis	NPS	Isolate
N03-W3-G4	86	Klebsiella	Klebsiella michiganensis	NPS	Isolate
N03-W3-G5	36	Bifidobacterium	Bifidobacterium breve	NPS	Isolate
N03-W3-G6	161	Enterococcus	Enterococcus faecium	NPS	Isolate
N05-W1-G1	67	Enterobacter	Enterobacter hormaechei	NPS	Isolate
N05-W3-G1	60	Enterobacter	Enterobacter hormaechei	NPS	Isolate
N05-W3-G2	148	Klebsiella	Klebsiella grimontii	NPS	Isolate
N05-W3-G3	15	Bifidobacterium	Bifidobacterium animalis	NPS	Isolate
N05-W3-G4	16	Bifidobacterium	Bifidobacterium animalis	NPS	Isolate
N10-W1-G1	137	Staphylococcus	Staphylococcus haemolyticus	NPS	Isolate
N10-W1-G2	169	Staphylococcus	Staphylococcus haemolyticus	NPS	Isolate
N10-W1-G3	68	Staphylococcus	Staphylococcus epidermidis	NPS	Isolate
N10-W1-G4	127	Staphylococcus	Staphylococcus haemolyticus	NPS	Isolate
N10-W3-G1	53	Staphylococcus	Staphylococcus epidermidis	NPS	Isolate
N10-W3-G2	67	Staphylococcus	Staphylococcus epidermidis	NPS	Isolate
N10-W3-G3	89	Staphylococcus	Staphylococcus haemolyticus	NPS	Isolate
N11-W3-G1	15	Bifidobacterium	Bifidobacterium breve	NPS	Isolate
N15-W1-G1	39	Klebsiella	Klebsiella pneumoniae	NPS	Isolate
N15-W1-G2	71	Klebsiella	Klebsiella pneumoniae	NPS	Isolate
N15-W3-G1	38	Klebsiella	Klebsiella pneumoniae	NPS	Isolate
N15-W3-G2	52	Klebsiella	Klebsiella pneumoniae	NPS	Isolate
N15-W3-G3	37	Klebsiella	Klebsiella pneumoniae	NPS	Isolate
N19-W1-G1	39	Enterococcus	Enterococcus faecalis	NPS	Isolate
N19-W1-G2	95	Escherichia	Escherichia coli	NPS	Isolate
N19-W3-G1	38	Enterococcus	Enterococcus faecalis	NPS	Isolate
N19-W3-G2	39	Enterococcus	Enterococcus faecalis	NPS	Isolate
N19-W3-G3	107	Escherichia	Escherichia coli	NPS	Isolate
N19-W3-G4	158	Proteus	Proteus mirabilis	NPS	Isolate
P04-W1-G1	25	Bifidobacterium	Bifidobacterium bifidum	PS	Isolate
P04-W1-G2	21	Bifidobacterium	Bifidobacterium bifidum	PS	Isolate
P04-W1-G3	56	Enterococcus	Enterococcus faecalis	PS	Isolate
P04-W1-G4	33	Bifidobacterium	Bifidobacterium longum	PS	Isolate
P04-W3-G1	26	Bifidobacterium	Bifidobacterium bifidum	PS	Isolate
P04-W3-G2	51	Enterococcus	Enterococcus faecalis	PS	Isolate
P05-W1-G1	57	Bifidobacterium	Bifidobacterium bifidum	PS	Isolate
P05-W1-G2	54	Bifidobacterium	Bifidobacterium bifidum	PS	Isolate
P05-W1-G3	65	Staphylococcus	Staphylococcus epidermidis	PS	Isolate
P05-W1-G4	57	Staphylococcus	Staphylococcus epidermidis	PS	Isolate
P05-W1-G5	61	Staphylococcus	Staphylococcus epidermidis	PS	Isolate
P05-W1-G6	60	Staphylococcus	Staphylococcus epidermidis	PS	Isolate
P05-W3-G1	82	Enterococcus	Enterococcus faecalis	PS	Isolate
P05-W3-G2	27	Bifidobacterium	Bifidobacterium bifidum	PS	Isolate
P05-W3-G3	74	Staphylococcus	Staphylococcus epidermidis	PS	Isolate
P05-W3-G4	75	Staphylococcus	Staphylococcus epidermidis	PS	Isolate
P05-W3-G5	76	Enterococcus	Enterococcus faecalis	PS	Isolate
P05-W3-G6	65	Staphylococcus	Staphylococcus epidermidis	PS	Isolate
P05-W3-G7	24	Bifidobacterium	Bifidobacterium bifidum	PS	Isolate
P05-W3-G8	59	Staphylococcus	Staphylococcus epidermidis	PS	Isolate
P05-W3-G9	78	Enterococcus	Enterococcus faecalis	PS	Isolate
P10-W1-G1	112	Escherichia	Escherichia coli	PS	Isolate
P10-W1-G2	100	Staphylococcus	Staphylococcus haemolyticus	PS	Isolate
P10-W1-G3	81	Staphylococcus	Staphylococcus haemolyticus	PS	Isolate
P10-W1-G4	99	Staphylococcus	Staphylococcus haemolyticus	PS	Isolate
P10-W3-G1	84	Staphylococcus	Staphylococcus haemolyticus	PS	Isolate
P10-W3-G2	82	Staphylococcus	Staphylococcus haemolyticus	PS	Isolate
P10-W3-G3	89	Escherichia	Escherichia coli	PS	Isolate
P10-W3-G4	67	Enterococcus	Enterococcus faecalis	PS	Isolate
P10-W3-G5	65	Enterococcus	Enterococcus faecalis	PS	Isolate
P10-W3-G6	110	Escherichia	Escherichia coli	PS	Isolate
P10-W3-G7	17	Bifidobacterium	Bifidobacterium breve	PS	Isolate
P10-W3-G8	63	Enterococcus	Enterococcus faecalis	PS	Isolate
P10-W3-G9	63	Enterococcus	Enterococcus faecalis	PS	Isolate
P11-W1-G1	71	Staphylococcus	Staphylococcus epidermidis	PS	Isolate
P11-W1-G2	90	Staphylococcus	Staphylococcus haemolyticus	PS	Isolate
P11-W1-G3	90	Staphylococcus	Staphylococcus haemolyticus	PS	Isolate
P11-W1-G4	88	Staphylococcus	Staphylococcus haemolyticus	PS	Isolate
P11-W1-G5	85	Staphylococcus	Staphylococcus haemolyticus	PS	Isolate
P11-W1-G6	84	Staphylococcus	Staphylococcus haemolyticus	PS	Isolate
P11-W3-G1	102	Escherichia	Escherichia coli	PS	Isolate
P11-W3-G2	67	Enterococcus	Enterococcus faecalis	PS	Isolate
P11-W3-G3	60	Staphylococcus	Staphylococcus epidermidis	PS	Isolate
P11-W3-G4	63	Citrobacter	Citrobacter freundii	PS	Isolate
P11-W3-G5	85	Staphylococcus	Staphylococcus epidermidis	PS	Isolate
P11-W3-G6	77	Staphylococcus	Staphylococcus epidermidis	PS	Isolate
P11-W3-G7	91	Staphylococcus	Staphylococcus epidermidis	PS	Isolate
P13-W1-G1	39	Escherichia	Escherichia coli	PS	Isolate
P13-W1-G2	24	Bifidobacterium	Bifidobacterium bifidum	PS	Isolate
P13-W1-G3	97	Staphylococcus	Staphylococcus haemolyticus	PS	Isolate
P13-W1-G4	23	Bifidobacterium	Bifidobacterium bifidum	PS	Isolate
P13-W3-G1	57	Enterobacter	Enterobacter hormaechei	PS	Isolate
P13-W3-G2	88	Staphylococcus	Staphylococcus haemolyticus	PS	Isolate
